# Supplementary material for: Stress tolerance enhancement via SPT15 base editing in Saccharomyces cerevisiae
Source: Biotechnol Biofuels. 2021 Jul 6;14:155. doi: 10.1186/s13068-021-02005-w (PMC8259078; doi:10.1186/s13068-021-02005-w)
Supplement: Supplementary file 2 — Additional file 2: Table S1. Predicted functional residues of Spt15 using the MutFunc database. [file 13068_2021_2005_MOESM2_ESM.xlsx]

## Sheet: TABLE S1
TABLE S1 Predicted functional residues of Spt15 using the MutFunc database.
AA and Position	Consequence	Details (PDB ID, interact proteins, etc)
*S42	P	Phosphorylation affected at S42
S58	I	Interaction interface in structure 1JFbetween SPT15 ↔ NCB2
S61	I	Interaction interface in structure 1NGM between SPT15 ↔ BRF1
*G62	S, I	Stability affected in structure 1RM1; Interaction interface in structure 1NGM between SPT15 ↔ BRF1
I63	I	Interaction interface in structure 1NGM between SPT15 ↔ BRF1
*V64	I	Interaction interface in structure 1NGM between SPT15 ↔ BRF1
*P65	S, C	Stability affected in structure 1RM1; Conserved region affected
*L67	C	Conserved region affected
Q68	I, C	Interaction interface in structure 1TBP between SPT15 ↔ SPT15; Conserved region affected
N69	I, C	Interaction interface in structure 1TBP between SPT15 ↔ SPT15; Conserved region affected
I70	S, C	Stability affected in structure 1RM1; Conserved region affected
*V71	I, C	Interaction interface affected in structure 1TBP between SPT15 ↔ SPT15; Conserved region affected
T73	C	Conserved region affected
V74	S	Stability affected in structure 1RM1
T75	C	Conserved region affected
L76	S, C	Stability affected in structure 1RM1; Conserved region affected
C78	C	Conserved region affected
L80	S, C	Stability affected in structure 1RM1; Conserved region affected
D81	S, C	Stability affected in structure 1RM1; Conserved region affected
L82	S, C	Stability affected in structure 1RM1; Conserved region affected
K83	I, C	Interaction interface in structure 1NH2 between SPT15 ↔ TOA2; Interaction interface in structure 1NGM between SPT15 ↔ BRF1; Conserved region affected
V85	S, C	Stability affected in structure 1RM1 Conserved region affected
A86	I	Interaction interface in structure 1NH2 between SPT15 ↔ TOA2 Interaction interface in structure 1NGM between SPT15 ↔ BRF1 Interaction interface in structure 1NH2 between SPT15 ↔ TOA1
L87	I, C	Interaction interface in structure 1NH2 between SPT15 ↔ TOA2; Interaction interface affected in structure 1NGM between SPT15 ↔ BRF1; Interaction interface in structure 1NH2 between SPT15 ↔ TOA1; Conserved region affected
H88	I	Interaction interface in structure 1NH2 between SPT15 ↔ TOA1; Interaction interface in structure 1NGM between SPT15 ↔ BRF1
A89	I	Interaction interface in structure 1NH2 between SPT15 ↔ TOA1; Interaction interface in structure 1NGM between SPT15 ↔ BRF1
R90	I, C	Interaction interface in structure 1NH2 between SPT15 ↔ TOA1; Interaction interface in structure 1NGM between SPT15 ↔ BRF1; Interaction interface in structure 1NH2 between SPT15 ↔ TOA2; Conserved region affected
N91	I, C	Interaction interface in structure 1NH2 between SPT15 ↔ TOA1; Interaction interface in structure 1NGM between SPT15 ↔ BRF1; Interaction interface in structure 1NH2 between SPT15 ↔ TOA2 Conserved region affected
A92	I	Interaction interface in structure 1NH2 between SPT15 ↔ TOA2; Interaction interface in structure 1NGM between SPT15 ↔ BRF1
E93	I, C	Interaction interface in structure 1NH2 between SPT15 ↔ TOA1; Interaction interface in structure 1NH2 between SPT15 ↔ TOA2; Conserved region affected
Y94	S, I, C	Stability affected in structure 1RM1; Interaction interface affected in structure 1NH2 between SPT15 ↔ TOA2; Interaction interface affected in structure 1NGM between SPT15 ↔ BRF1 Conserved region affected
N95	I, C	Interaction interface in structure 1NH2 between SPT15 ↔ TOA2; Interaction interface in structure 1JFbetween SPT15 ↔ BUR6; Interaction interface in structure 1NGM between SPT15 ↔ BRF1; Conserved region affected
P96	S, I, C	Stability affected in structure 1RM1; Interaction interface affected in structure 1NGM between SPT15 ↔ BRF1; Interaction interface in structure 1JFbetween SPT15 ↔ NCB2; Interaction interface in structure 1JFbetween SPT15 ↔ BUR6; Conserved region affected
K97	I	Interaction interface in structure 1JFbetween SPT15 ↔ NCB2; Interaction interface in structure 1JFbetween SPT15 ↔ BUR6; Interaction interface in structure 1NGM between SPT15 ↔ BRF1
R98	I, C	Interaction interface in structure 1NH2 between SPT15 ↔ TOA1; Interaction interface in structure 1JFbetween SPT15 ↔ NCB2; Interaction interface in structure 1TBP between SPT15 ↔ SPT15; Interaction interface in structure 1JFbetween SPT15 ↔ BUR6; Interaction interface in structure 1NH2 between SPT15 ↔ TOA2; Conserved region affected
F99	I, C	Interaction interface in structure 1TBP between SPT15 ↔ SPT15; Interaction interface in structure 1JFbetween SPT15 ↔ BUR6; Conserved region affected
A100	I	Interaction interface in structure 1JFbetween SPT15 ↔ BUR6
*V102	S	Stability affected in structure 1RM1
I103	S, I, C	Stability affected in structure 1RM1; Interaction interface affected in structure 1NH2 between SPT15 ↔ TOA2; Interaction interface affected in structure 1TBP between SPT15 ↔ SPT15; Conserved region affected
M104	S, I, C	Stability affected in structure 1RM1; Interaction interface affected in structure 1NGM between SPT15 ↔ BRF1; Conserved region affected
R105	I, C	Interaction interface in structure 1NH2 between SPT15 ↔ TOA2; Interaction interface in structure 1NH2 between SPT15 ↔ TOA1; Conserved region affected
I106	S, I, C	Stability affected in structure 1RM1; Interaction interface in structure 1NGM between SPT15 ↔ BRF1; Interaction interface affected in structure 1NH2 between SPT15 ↔ TOA1; Conserved region affected
R107	I, C	Interaction interface in structure 1NH2 between SPT15 ↔ TOA1; Interaction interface in structure 1NGM between SPT15 ↔ BRF1; Interaction interface in structure 1NH2 between SPT15 ↔ TOA2; Conserved region affected
E108	I	Interaction interface in structure 1NGM between SPT15 ↔ BRF1
P109	S, C	Stability affected in structure 1RM1; Conserved region affected
K110	I, C	Interaction interface in structure 1NH2 between SPT15 ↔ TOA1; Conserved region affected
T111	S, I	Stability affected in structure 1RM1; Interaction interface in structure 1NH2 between SPT15 ↔ TOA1
*T112	I, C	Interaction interface in structure 1TBP between SPT15 ↔ SPT15 Conserved region affected
L114	S, I, C	Stability affected in structure 1RM1; Interaction interface affected in structure 1TBP between SPT15 ↔ SPT15; Conserved region affected
I115	S	Stability affected in structure 1RM1
F116	S, I, C	Stability affected in structure 1RM1; Interaction interface affected in structure 1TBP between SPT15 ↔ SPT15; Conserved region affected
*S118	C	Conserved region affected
G119	S, C	Stability affected in structure 1RM1; Conserved region affected
K120	I, C	Interaction interface in structure 1TBP between SPT15 ↔ SPT15; Conserved region affected
M121	S, C	Stability affected in structure 1RM1; Conserved region affected
V122	S, I, C	Stability affected in structure 1RM1; Interaction interface affected in structure 1TBP between SPT15 ↔ SPT15; Conserved region affected
*V123	S, C	Stability affected in structure 1RM1; Conserved region affected
*T124	I	Interaction interface in structure 1TBP between SPT15 ↔ SPT15
G125	S, C	Stability affected in structure 1RM1; Conserved region affected
K127	C	Conserved region affected
S128	I, C	Interaction interface affected in structure 1NGM between SPT15 ↔ BRF1; Conserved region affected
*E129	I, C	Interaction interface in structure 1NGM between SPT15 ↔ BRF1; Conserved region affected
*D130	I	Interaction interface in structure 1NGM between SPT15 ↔ BRF1
K133	I, C	Interaction interface in structure 1NGM between SPT15 ↔ BRF1; Conserved region affected
L134	I, C	Interaction interface in structure 1NGM between SPT15 ↔ BRF1; Conserved region affected
R137	I, C	Interaction interface affected in structure 1NGM between SPT15 ↔ BRF1; Conserved region affected
K138	I, C	Interaction interface in structure 1NGM between SPT15 ↔ BRF1; Interaction interface in structure 1NH2 between SPT15 ↔ TOA1; Conserved region affected
Y139	S, C	Stability affected in structure 1RM1; Conserved region affected
*A140	I	Interaction interface in structure 1NGM between SPT15 ↔ BRF1
*R141	I, C	Interaction interface in structure 1NGM between SPT15 ↔ BRF1; Conserved region affected
I142	I	Interaction interface affected in structure 1NGM between SPT15 ↔ BRF1; Interaction interface affected in structure 1NH2 between SPT15 ↔ TOA1
I143	S, C	Stability affected in structure 1RM1; Conserved region affected
Q144	I, C	Interaction interface in structure 1NGM between SPT15 ↔ BRF1; Conserved region affected
K145	I, C	Interaction interface in structure 1NH2 between SPT15 ↔ TOA1; Interaction interface in structure 1NGM between SPT15 ↔ BRF1; Conserved region affected
I146	I, C	Interaction interface affected in structure 1NH2 between SPT15 ↔ TOA1; Interaction interface affected in structure 1NGM between SPT15 ↔ BRF1; Conserved region affected
G147	S, C	Stability affected in structure 1RM1; Conserved region affected
F148	S, C	Stability affected in structure 1RM1; Conserved region affected
K151	I, C	Interaction interface in structure 1NGM between SPT15 ↔ BRF1; Conserved region affected
F152	S, I, C	Stability affected in structure 1RM1; Interaction interface affected in structure 1NGM between SPT15 ↔ BRF1; Conserved region affected
T153	I	Interaction interface in structure 1NGM between SPT15 ↔ BRF1
D154	C	Conserved region affected
F155	S, I, C	Stability affected in structure 1RM1; Interaction interface affected in structure 1NGM between SPT15 ↔ BRF1; Conserved region affected
K156	I, C	Interaction interface in structure 1TBP between SPT15 ↔ SPT15; Conserved region affected
I157	S, I, C	Stability affected in structure 1RM1; Interaction interface affected in structure 1NGM between SPT15 ↔ BRF1; Conserved region affected
Q158	I, C	Interaction interface in structure 1TBP between SPT15 ↔ SPT15; Conserved region affected
N159	I, C	Interaction interface in structure 1TBP between SPT15 ↔ SPT15; Conserved region affected
I160	S, I, C	Stability affected in structure 1RM1; Interaction interface affected in structure 1NGM between SPT15 ↔ BRF1; Conserved region affected
V161	I, C	Interaction interface affected in structure 1TBP between SPT15 ↔ SPT15; Conserved region affected
G162	I	Interaction interface in structure 1TBP between SPT15 ↔ SPT15
S163	I	Interaction interface in structure 1TBP between SPT15 ↔ SPT15; Conserved region affected
D165	C	Conserved region affected
V166	C	Conserved region affected
F168	S, C	Stability affected in structure 1RM1; Conserved region affected
*P169	C	Conserved region affected
*I170	S, C	Stability affected in structure 1RM1; Conserved region affected
R171	I, C	Interaction interface in structure 1TBP between SPT15 ↔ SPT15; Conserved region affected
L172	S, C	Stability affected in structure 1RM1; Conserved region affected
E173	S, I, C	Stability affected in structure 1RM1; Interaction interface in structure 1TBP between SPT15 ↔ SPT15; Conserved region affected
*G174	I	Interaction interface in structure 1TBP between SPT15 ↔ SPT15
L175	S, C	Stability affected in structure 1RM1; Conserved region affected
*A176	I	Interaction interface in structure 1TBP between SPT15 ↔ SPT15
F177	I	Interaction interface in structure 1TBP between SPT15 ↔ SPT15
S178	I	Interaction interface in structure 1JFbetween SPT15 ↔ NCB2; Interaction interface in structure 1TBP between SPT15 ↔ SPT15
H179	I, C	Interaction interface in structure 1JFbetween SPT15 ↔ NCB2; Conserved region affected
G180	I	Interaction interface in structure 1TBP between SPT15 ↔ SPT15
T181	I	Interaction interface in structure 1JFbetween SPT15 ↔ NCB2; Interaction interface in structure 1TBP between SPT15 ↔ SPT15
F182	I, C	Interaction interface in structure 1JFbetween SPT15 ↔ NCB2; Conserved region affected
S183	I	Interaction interface in structure 1TBP between SPT15 ↔ SPT15
S184	I, C	Interaction interface in structure 1TBP between SPT15 ↔ SPT15; Conserved region affected
Y185	S, I, C	Stability affected in structure 1RM1; Interaction interface affected in structure 1TBP between SPT15 ↔ SPT15; Conserved region affected
E186	I	Interaction interface in structure 1TBP between SPT15 ↔ SPT15; Conserved region affected
*P187	S, C	Stability affected in structure 1RM1; Conserved region affected
E188	I, C	Interaction interface in structure 1TBP between SPT15 ↔ SPT15; Conserved region affected
L189	I, C	Interaction interface affected in structure 1TBP between SPT15 ↔ SPT15; Conserved region affected
F190	S, I, C	Stability affected in structure 1RM1; Interaction interface affected in structure 1TBP between SPT15 ↔ SPT15; Conserved region affected
*P191	I	Interaction interface affected in structure 1TBP between SPT15 ↔ SPT15
*G192	S	Stability affected in structure 1RM1
*L193	S, C	Stability affected in structure 1RM1; Conserved region affected
I194	S, I	Stability affected in structure 1RM1; Interaction interface affected in structure 1TBP between SPT15 ↔ SPT15
Y195	S, I, C	Stability affected in structure 1RM1; Interaction interface in structure 1JFbetween SPT15 ↔ NCB2; Conserved region affected
*R196	I, C	Interaction interface in structure 1TBP between SPT15 ↔ SPT15; Conserved region affected
*M197	S, I, C	Stability affected in structure 1RM1; Interaction interface in structure 1JFbetween SPT15 ↔ NCB2; Interaction interface affected in structure 1TBP between SPT15 ↔ SPT15; Conserved region affected
*V198	I	Interaction interface in structure 1TBP between SPT15 ↔ SPT15; Interaction interface in structure 1JFbetween SPT15 ↔ NCB2
K199	I	Interaction interface in structure 1JFbetween SPT15 ↔ NCB2
P200	S	Stability affected in structure 1RM1
K201	I, C	Interaction interface in structure 1TBP between SPT15 ↔ SPT15; Interaction interface in structure 1JFbetween SPT15 ↔ NCB2; Conserved region affected
I202	S, I, C	Stability affected in structure 1RM1; Interaction interface affected in structure 1TBP between SPT15 ↔ SPT15; Conserved region affected
V203	I, C	Interaction interface affected in structure 1TBP between SPT15 ↔ SPT15; Conserved region affected
L204	S, C	Stability affected in structure 1RM1; Conserved region affected
L205	S, I, C	Stability affected in structure 1RM1; Interaction interface affected in structure 1TBP between SPT15 ↔ SPT15; Conserved region affected
I206	S, C	Stability affected in structure 1RM1; Conserved region affected
F207	S, I, C	Stability affected in structure 1RM1; Interaction interface affected in structure 1TBP between SPT15 ↔ SPT15; Conserved region affected
*S209	P, C	Phosphorylation affected at S209; Conserved region affected
G210	S, C	Stability affected in structure 1RM1; Conserved region affected
K211	C	Conserved region affected
I212	S	Stability affected in structure 1RM1
V213	I, C	Interaction interface affected in structure 1TBP between SPT15 ↔ SPT15; Conserved region affected
*L214	S, C	Stability affected in structure 1RM1; Conserved region affected
*T215	I, C	Interaction interface in structure 1TBP between SPT15 ↔ SPT15; Conserved region affected
G216	S, I, C	Stability affected in structure 1RM1; Interaction interface affected in structure 1TBP between SPT15 ↔ SPT15; Conserved region affected
K218	I, C	Interaction interface in structure 1TBP between SPT15 ↔ SPT15 Interaction interface in structure 1NGM between SPT15 ↔ BRF1 Conserved region affected
Q219	I	Interaction interface in structure 1NGM between SPT15 ↔ BRF1
R220	I, C	Interaction interface affected in structure 1NGM between SPT15 ↔ BRF1; Conserved region affected
E221	I	Interaction interface in structure 1NGM between SPT15 ↔ BRF1
I223	S, C	Stability affected in structure 1RM1; Conserved region affected
Y224	I	Interaction interface affected in structure 1NGM between SPT15 ↔ BRF1
Q225	I	Interaction interface in structure 1NGM between SPT15 ↔ BRF1
F227	S, C	Stability affected in structure 1RM1; Conserved region affected
E228	I	Interaction interface in structure 1NGM between SPT15 ↔ BRF1; Interaction interface in structure 1JFbetween SPT15 ↔ NCB2
A229	I	Interaction interface in structure 1JFbetween SPT15 ↔ NCB2
I230	S, I, C	Stability affected in structure 1RM1; Interaction interface in structure 1JFbetween SPT15 ↔ NCB2; Conserved region affected
Y231	C	Conserved region affected
P232	I, C	Interaction interface in structure 1JFbetween SPT15 ↔ NCB; Conserved region affected
V233	I	Interaction interface in structure 1JFbetween SPT15 ↔ NCB2
L234	S, C	Stability affected in structure 1RM1; Conserved region affected
E236	I	Interaction interface in structure 1JFbetween SPT15 ↔ NCB2
F237	S, I, C	Stability affected in structure 1RM1; Interaction interface affected in structure 1TBP between SPT15 ↔ SPT15; Conserved region affected
*R238	C	Conserved region affected
K239	C	Conserved region affected
*Potential targeted positions by base edting to introduce nonsynonymous mutations. C, Conserved region affected. I, Protein-protein interaction interface. P, phosphorylation site. S, Stability affected.
