# Supplementary material for: Stress tolerance enhancement via SPT15 base editing in Saccharomyces cerevisiae
Source: Biotechnol Biofuels. 2021 Jul 6;14:155. doi: 10.1186/s13068-021-02005-w (PMC8259078; doi:10.1186/s13068-021-02005-w)
Supplement: Supplementary file 3 — Additional file 3: Table S2. The resulting nucleotide and amino acid mutations in Spt15 using base editing. [file 13068_2021_2005_MOESM3_ESM.xlsx]

## Sheet: TABLE S2
TABLE S2 The resulting nucleotide and amino acid mutations in Spt15 using base editing.
No. of mutant strains	gRNA-targeted sequence and postion (5' → 3')	Potential targeted AA position	Introduced nucleotide mutation in SPT15 ORF	Introduced amino acid mutation	Mutant colonies/successfully sequenced colonies	Introduced base mutation type
1	G GCC GAT GAG GAA CGT TTA A, +3 to +22, on the sense strand	2	5C>A/6C>T	A2D	1/10	C>A/C>T
2	G GCC GAT GAG GAA CGT TTA A, +3 to +22, on the sense strand	2	5C>T/6C>T	A2V	4/10	C>T/C>T
3	A CGT TTA AAG GAG TTT AAA G, +15 to +34, on the sense strand	6	16C>T	R6C	1/10	C>T
4	A CGT TTA AAG GAG TTT AAA G, +15 to +34, on the sense strand	6	16C>G	R6G	1/10	C>G
5	CTC CTT TAA ACG TTC CTC AT, +8 to +27, on the antisense strand	9	24G>A/25G>A	E9K	1/10	C>T/C>T
6	T CCA AAT ACC AGA CAA GTA T, +57 to +76, on the sense strand	20	59C>G	P20R	6/20	C>G
7	T CCA AAT ACC AGA CAA GTA T, +57 to +76, on the sense strand	20	58C>T/59C>T	P20L	1/20	C>T/C>T
8	TC CCA TAC TTG TCT GGT ATT, +61 to +80, on the antisense strand	25, 26, 27	77G>C/78G>A	W26S	4/10	C>G/C>T
9	TC CCA TAC TTG TCT GGT ATT, +61 to +80, on the antisense strand	25, 26, 27	78G>C	W26C	1/10	C>G
10	A ACT ACT TTC CAG AGT GAA G, +111 to +130, on the sense strand	38, 39	113C>T	T38I	1/10	C>T
11	A ACT ACT TTC CAG AGT GAA G, +111 to +130, on the sense strand	38, 39	113C>G	T38S	2/10	C>G
12	TC ACT CTG GAA AGT AGT TGC, +109 to +128, on the antisense strand	41, 42, 43	125G>A	S42N	1/10	C>T
13	AAA GAC ACC TCC GCC ACA TC, +163 to +182, on the sense strand	56, 57	168C>G	D56E	1/10	C>G
14	T CCA ACA CTA CAA AAC ATT G, +192 to +211, on the sense strand	65, 66, 67	194C>T	P65L	1/10	C>T
15	GC CAC AAT GTT TTG TAG TGT, +196 to +215, on the antisense strand	71, 72	211G>C/213G>A	V71L	2/20	C>G/C>T
16	GC CAC AAT GTT TTG TAG TGT, +196 to +215, on the antisense strand	71, 72	211G>A/213G>A	V71I	2/20	C>T/C>T
17	T GAC AGC AGC AAA ACG CTT G, +288 to +307, on the antisense strand	101, 102	301G>C/304G>A	A101P/V102I	5/10	C>G/C>T
18	T GAC AGC AGC AAA ACG CTT G, +288 to +307, on the antisense strand	101, 102	304G>C	V102L	3/10	C>G
19	TCA GGG AAA ATG GTT GTT AC, +352 to +371, on the sense strand	118	353C>T	S118L	5/10	C>T
20	T GTT ACC GGT GCA AAA AGT G, +366 to +385, on the sense strand	124	371C>T/372C>T	T124I	1/10	C>T/C>T
21	T GTT ACC GGT GCA AAAAGT G, +366 to +385, on the sense strand	124	371C>G	T124S	1/10	C>G
22	GCA AGA ATT ATC CAA AAA AT, +418 to +437, on the sense strand	140	419C>G	A140G	3/10	C>G
23	AAT TCT TGC ATA TTT TCT AC, +407 to +426, on the antisense strand	141	422G>C	R141T	3/10	C>G
24	AAT TCT TGC ATA TTT TCT AC, +407 to +426, on the antisense strand	141	422G>A	R141K	1/10	C>T
25	T AGC AGC AAA CCC GAT TTT T, +432 to +451, on the antisense strand	149, 150	448G>C	A150P	2/10	C>G
26	T AGC AGC AAA CCC GAT TTT T, +432 to +451, on the antisense strand	149, 150	448G>A	A150T	2/10	C>T
27	AA TTC CCT ATA CGT CTA GAA, +500 to +519, on the sense strand	169, 170	505C>G	P169A	4/10	C>G
28	C TAA CCC TTC TAG ACG TAT A, +507 to +526, on the antisense strand	174, 176	521G>T	G174V	1/10	C>A
29	TAT GAG CCA GAA TTG TTT CC, +553 to +572, on the sense strand	187	559C>G	P187A	2/10	C>G
30	T CCT GGT TTG ATC TAT AGA A, +570 to +589, on the sense strand	191	571C>T/572C>G	P191C	2/10	C>T/C>G
31	AT CAA ACC AGG AAA CAA TTC,+562 to +581, on the antisense strand	192, 193	574G>A /579G>A	G192S	3/10	C>T/C>T
32	AC CAT TCT ATA GAT CAA ACC, +574 to +593, on the antisense strand	196, 197, 198	591G>A	M197I	2/10	C>T
33	T CTT ACT GGT GCA AAG CAA A, +639 to +658, on the sense strand	214, 215	640C>T	L214F	1/10	C>T
34	T CTT ACT GGT GCA AAG CAA A, +639 to +658, on the sense strand	214, 215	640C>G	L214V	5/10	C>G
35	T TCT AAA TTC ACT TAG CAC A, +696 to +715, on the antisense strand	238	713G>A	R238K	2/10	C>T
36	T TCT AAA TTC ACT TAG CAC A, +696 to +715, on the antisense strand	238	713G>C	R238T	2/10	C>G
Not applicable	TT GTG GCA ACT GTG ACT TTG, +209 to +228, on the sense strand	72	no editing	no editing	N/A	no editing
Not applicable	ACA GCT TTA ATT TTT GCC TC, +334 to +353, on the sense strand	113	no editing	no editing	N/A	no editing
Not applicable	GTC ATC CTC ACT TTT TGC AC, +374 to +393, on the antisense strand	129, 130, 131	no editing	no editing	N/A	no editing
Not applicable	TCA GGA AAG ATT GTT CTT AC, +625 to +644, on the sense strand	209	no editing	no editing	N/A	no editing
Not applicable	TT CTT ACT GGT GCA AAG CAA, +638 to +657, on the sense strand	214, 215	640C>T	L214F	N/A	C>T
Not applicable	TT CTT ACT GGT GCA AAG CAA, +638 to +657, on the sense strand	214, 215	640C>G	L214V	N/A	C>G
Not applicable	CA GCT TTA ATT TTT GCC TCA, +335 to +354, on the sense strand	112, 113	no editing	no editing	N/A	no editing
Not applicable	A GGT GTC TTT TTC AGA TTC T, +153 to +172, on the antisense strand	56	no editing	no editing	N/A	no editing
Not applicable	AAC AAT ACC TGA TGT GGC GG, +173 to +192, on the antisense strand	62, 64	no editing	no editing	N/A	no editing
Not applicable	GGT AAC AAC CAT TTT CCC TG, +353 to +372, on the antisense strand	123	no editing	no editing	N/A	no editing
*Potential targeted cytosines were highlighted in red. Actually mutated cytosines were highlighted in red and in bold. A cytosine mutation in the third base of the codons of CTC, GTC, TCC, CCC, ACC, GCC, TAC, CGC, GGC on the sense strand leads to synonymous or termination mutations. A guanine mutation in the third base of the codons of CTG, GTG, TCG, CCG, ACG, GCG, CGG, GGG on the antisense stran…
