# Supplementary material for: Stress tolerance enhancement via SPT15 base editing in Saccharomyces cerevisiae
Source: Biotechnol Biofuels. 2021 Jul 6;14:155. doi: 10.1186/s13068-021-02005-w (PMC8259078; doi:10.1186/s13068-021-02005-w)
Supplement: Supplementary file 4 — Additional file 4: Table S3. Primers used in this study. [file 13068_2021_2005_MOESM4_ESM.xlsx]

## Sheet: TABLE S3
TABLE S3 Primers used in this study.
Primers	Sequence (5' → 3')	Application
Xma1-F	CCCCCGGGTCTTTGAAAAGATAATGTAT	Amplifying gRNA expression cassette from pCAS9
BamH1-R	CGGGATCCTATCCACTAGACAGAAGTTT	Amplifying gRNA expression cassette from pCAS9
URA3-656-F	GGGTCAACAGTATAGAACCGGTTTTAGAGCTAGAAATAGC	The resulting gRNA plasmid targets URA3 sequence from position +639 to +658
URA3-656-R	CGGTTCTATACTGTTGACCCAAAGTCCCATTCGCCACCCG	The resulting gRNA plasmid targets URA3 sequence from position +639 to +658
URA3-564-F	ATTGCTCAAAGAGACATGGGGTTTTAGAGCTAGAAATAGC	The resulting gRNA plasmid targets URA3 sequence from position +547 to +566
URA3-564-R	CCCATGTCTCTTTGAGCAATAAAGTCCCATTCGCCACCCG	The resulting gRNA plasmid targets URA3 sequence from position +547 to +566
ADE1-546-F	GCCCAGGCCGCTGAGCTGGTGTTTTAGAGCTAGAAATAGC	The resulting gRNA plasmid targets ADE1 sequence from position +529 to +548
ADE1-546-R	ACCAGCTCAGCGGCCTGGGCAAAGTCCCATTCGCCACCCG	The resulting gRNA plasmid targets ADE1 sequence from position +529 to +548
ADE1-179-F	GAACCAGAACTCTGACAGTTGTTTTAGAGCTAGAAATAGC	The resulting gRNA plasmid targets ADE1 sequence on the antisense strand from position +176 to +195
ADE1-179-R	AACTGTCAGAGTTCTGGTTCAAAGTCCCATTCGCCACCCG	The resulting gRNA plasmid targets ADE1 sequence on the antisense strand from position +176 to +195
S-NGG-CBE-1-F	GGCCGATGAGGAACGTTTAAGTTTTAGAGCTAGAAATAGC	The resulting gRNA plasmid targets SPT15 sequence from position +3 to +22
S-NGG-CBE-1-R	TTAAACGTTCCTCATCGGCCAAAGTCCCATTCGCCACCCG	The resulting gRNA plasmid targets SPT15 sequence from position +3 to +22
S-NGG-CBE-2-F	ACGTTTAAAGGAGTTTAAAGGTTTTAGAGCTAGAAATAGC	The resulting gRNA plasmid targets SPT15 sequence from position +15 to +34
S-NGG-CBE-2-R	CTTTAAACTCCTTTAAACGTAAAGTCCCATTCGCCACCCG	The resulting gRNA plasmid targets SPT15 sequence from position +15 to +34
S-NGG-CBE-3-F	CTCCTTTAAACGTTCCTCATGTTTTAGAGCTAGAAATAGC	The resulting gRNA plasmid targets SPT15 sequence on the antisense strand from position +8 to +27
S-NGG-CBE-3-R	ATGAGGAACGTTTAAAGGAGAAAGTCCCATTCGCCACCCG	The resulting gRNA plasmid targets SPT15 sequence on the antisense strand from position +8 to +27
S-NGG-CBE-4-F	TCCAAATACCAGACAAGTATGTTTTAGAGCTAGAAATAGC	The resulting gRNA plasmid targets SPT15 sequence from position +57 to +76
S-NGG-CBE-4-R	ATACTTGTCTGGTATTTGGAAAAGTCCCATTCGCCACCCG	The resulting gRNA plasmid targets SPT15 sequence from position +57 to +76
S-NGG-CBE-5-F	TTGTGGCAACTGTGACTTTGGTTTTAGAGCTAGAAATAGC	The resulting gRNA plasmid targets SPT15 sequence from position +209 to +228
S-NGG-CBE-5-R	CAAAGTCACAGTTGCCACAAAAAGTCCCATTCGCCACCCG	The resulting gRNA plasmid targets SPT15 sequence from position +209 to +228
S-NGG-CBE-6-F	ACAGCTTTAATTTTTGCCTCGTTTTAGAGCTAGAAATAGC	The resulting gRNA plasmid targets SPT15 sequence from position +334 to +353
S-NGG-CBE-6-R	GAGGCAAAAATTAAAGCTGTAAAGTCCCATTCGCCACCCG	The resulting gRNA plasmid targets SPT15 sequence from position +334 to +353
S-NGG-CBE-7-F	TCAGGGAAAATGGTTGTTACGTTTTAGAGCTAGAAATAGC	The resulting gRNA plasmid targets SPT15 sequence from position +352 to +371
S-NGG-CBE-7-R	GTAACAACCATTTTCCCTGAAAAGTCCCATTCGCCACCCG	The resulting gRNA plasmid targets SPT15 sequence from position +352 to +371
S-NGG-CBE-8-F	TGTTACCGGTGCAAAAAGTGGTTTTAGAGCTAGAAATAGC	The resulting gRNA plasmid targets SPT15 sequence from position +366 to +385
S-NGG-CBE-8-R	CACTTTTTGCACCGGTAACAAAAGTCCCATTCGCCACCCG	The resulting gRNA plasmid targets SPT15 sequence from position +366 to +385
S-NGG-CBE-10-F	GTCATCCTCACTTTTTGCACGTTTTAGAGCTAGAAATAGC	The resulting gRNA plasmid targets SPT15 sequence on the antisense strand from position +374 to +393
S-NGG-CBE-10-R	GTGCAAAAAGTGAGGATGACAAAGTCCCATTCGCCACCCG	The resulting gRNA plasmid targets SPT15 sequence on the antisense strand from position +374 to +393
S-NGG-CBE-11-F	AATTCCCTATACGTCTAGAAGTTTTAGAGCTAGAAATAGC	The resulting gRNA plasmid targets SPT15 sequence from position +500 to +519
S-NGG-CBE-11-R	TTCTAGACGTATAGGGAATTAAAGTCCCATTCGCCACCCG	The resulting gRNA plasmid targets SPT15 sequence from position +500 to +519
S-NGG-CBE-12-F	TATGAGCCAGAATTGTTTCCGTTTTAGAGCTAGAAATAGC	The resulting gRNA plasmid targets SPT15 sequence from position +553 to +572
S-NGG-CBE-12-R	GGAAACAATTCTGGCTCATAAAAGTCCCATTCGCCACCCG	The resulting gRNA plasmid targets SPT15 sequence from position +553 to +572
S-NGG-CBE-13-F	TCCTGGTTTGATCTATAGAAGTTTTAGAGCTAGAAATAGC	The resulting gRNA plasmid targets SPT15 sequence from position +570 to +589
S-NGG-CBE-13-R	TTCTATAGATCAAACCAGGAAAAGTCCCATTCGCCACCCG	The resulting gRNA plasmid targets SPT15 sequence from position +570 to +589
S-NGG-CBE-14-F	ATCAAACCAGGAAACAATTCGTTTTAGAGCTAGAAATAGC	The resulting gRNA plasmid targets SPT15 sequence on the antisense strand from position +562 to +581
S-NGG-CBE-14-R	GAATTGTTTCCTGGTTTGATAAAGTCCCATTCGCCACCCG	The resulting gRNA plasmid targets SPT15 sequence on the antisense strand from position +562 to +581
S-NGG-CBE-15-F	ACCATTCTATAGATCAAACCGTTTTAGAGCTAGAAATAGC	The resulting gRNA plasmid targets SPT15 sequence on the antisense strand from position +574 to +593
S-NGG-CBE-15-R	GGTTTGATCTATAGAATGGTAAAGTCCCATTCGCCACCCG	The resulting gRNA plasmid targets SPT15 sequence on the antisense strand from position +574 to +593
S-NGG-CBE-16-F	TCAGGAAAGATTGTTCTTACGTTTTAGAGCTAGAAATAGC	The resulting gRNA plasmid targets SPT15 sequence from position +625 to +644
S-NGG-CBE-16-R	GTAAGAACAATCTTTCCTGAAAAGTCCCATTCGCCACCCG	The resulting gRNA plasmid targets SPT15 sequence from position +625 to +644
S-NGG-CBE-17-F	TCTTACTGGTGCAAAGCAAAGTTTTAGAGCTAGAAATAGC	The resulting gRNA plasmid targets SPT15 sequence from position +639 to +658
S-NGG-CBE-17-R	TTTGCTTTGCACCAGTAAGAAAAGTCCCATTCGCCACCCG	The resulting gRNA plasmid targets SPT15 sequence from position +639 to +658
S-NGG-CBE-18-F	AACTACTTTCCAGAGTGAAGGTTTTAGAGCTAGAAATAGC	The resulting gRNA plasmid targets SPT15 sequence from position +111 to +130
S-NGG-CBE-18-R	CTTCACTCTGGAAAGTAGTTAAAGTCCCATTCGCCACCCG	The resulting gRNA plasmid targets SPT15 sequence from position +111 to +130
S-NGG-CBE-19-F	AAAGACACCTCCGCCACATCGTTTTAGAGCTAGAAATAGC	The resulting gRNA plasmid targets SPT15 sequence from position +163 to +182
S-NGG-CBE-19-R	GATGTGGCGGAGGTGTCTTTAAAGTCCCATTCGCCACCCG	The resulting gRNA plasmid targets SPT15 sequence from position +163 to +182
S-NGG-CBE-20-F	TCCAACACTACAAAACATTGGTTTTAGAGCTAGAAATAGC	The resulting gRNA plasmid targets SPT15 sequence from position +192 to +211
S-NGG-CBE-20-R	CAATGTTTTGTAGTGTTGGAAAAGTCCCATTCGCCACCCG	The resulting gRNA plasmid targets SPT15 sequence from position +192 to +211
S-NGG-CBE-21-F	CAGCTTTAATTTTTGCCTCAGTTTTAGAGCTAGAAATAGC	The resulting gRNA plasmid targets SPT15 sequence from position +335 to +354
S-NGG-CBE-21-R	TGAGGCAAAAATTAAAGCTGAAAGTCCCATTCGCCACCCG	The resulting gRNA plasmid targets SPT15 sequence from position +335 to +354
S-NGG-CBE-22-F	GCAAGAATTATCCAAAAAATGTTTTAGAGCTAGAAATAGC	The resulting gRNA plasmid targets SPT15 sequence from position +418 to +437
S-NGG-CBE-22-R	ATTTTTTGGATAATTCTTGCAAAGTCCCATTCGCCACCCG	The resulting gRNA plasmid targets SPT15 sequence from position +418 to +437
S-NGG-CBE-23-F	TTCTTACTGGTGCAAAGCAAGTTTTAGAGCTAGAAATAGC	The resulting gRNA plasmid targets SPT15 sequence from position +638 to +657
S-NGG-CBE-23-R	TTGCTTTGCACCAGTAAGAAAAAGTCCCATTCGCCACCCG	The resulting gRNA plasmid targets SPT15 sequence from position +638 to +657
S-NGG-CBE-24-F	TCCCATACTTGTCTGGTATTGTTTTAGAGCTAGAAATAGC	The resulting gRNA plasmid targets SPT15 sequence on the antisense strand from position +61 to +80
S-NGG-CBE-24-R	AATACCAGACAAGTATGGGAAAAGTCCCATTCGCCACCCG	The resulting gRNA plasmid targets SPT15 sequence on the antisense strand from position +61 to +80
S-NGG-CBE-25-F	TCACTCTGGAAAGTAGTTGCGTTTTAGAGCTAGAAATAGC	The resulting gRNA plasmid targets SPT15 sequence on the antisense strand from position +109 to +128
S-NGG-CBE-25-R	GCAACTACTTTCCAGAGTGAAAAGTCCCATTCGCCACCCG	The resulting gRNA plasmid targets SPT15 sequence on the antisense strand from position +109 to +128
S-NGG-CBE-26-F	AGGTGTCTTTTTCAGATTCTGTTTTAGAGCTAGAAATAGC	The resulting gRNA plasmid targets SPT15 sequence on the antisense strand from position +153 to +172
S-NGG-CBE-26-R	AGAATCTGAAAAAGACACCTAAAGTCCCATTCGCCACCCG	The resulting gRNA plasmid targets SPT15 sequence on the antisense strand from position +153 to +172
S-NGG-CBE-27-F	AACAATACCTGATGTGGCGGGTTTTAGAGCTAGAAATAGC	The resulting gRNA plasmid targets SPT15 sequence on the antisense strand from position +173 to +192
S-NGG-CBE-27-R	CCGCCACATCAGGTATTGTTAAAGTCCCATTCGCCACCCG	The resulting gRNA plasmid targets SPT15 sequence on the antisense strand from position +173 to +192
S-NGG-CBE-28-F	GCCACAATGTTTTGTAGTGTGTTTTAGAGCTAGAAATAGC	The resulting gRNA plasmid targets SPT15 sequence on the antisense strand from position +196 to +215
S-NGG-CBE-28-R	ACACTACAAAACATTGTGGCAAAGTCCCATTCGCCACCCG	The resulting gRNA plasmid targets SPT15 sequence on the antisense strand from position +196 to +215
S-NGG-CBE-29-F	TGACAGCAGCAAAACGCTTGGTTTTAGAGCTAGAAATAGC	The resulting gRNA plasmid targets SPT15 sequence on the antisense strand from position +288 to +307
S-NGG-CBE-29-R	CAAGCGTTTTGCTGCTGTCAAAAGTCCCATTCGCCACCCG	The resulting gRNA plasmid targets SPT15 sequence on the antisense strand from position +288 to +307
S-NGG-CBE-30-F	GGTAACAACCATTTTCCCTGGTTTTAGAGCTAGAAATAGC	The resulting gRNA plasmid targets SPT15 sequence on the antisense strand from position +353 to +372
S-NGG-CBE-30-R	CAGGGAAAATGGTTGTTACCAAAGTCCCATTCGCCACCCG	The resulting gRNA plasmid targets SPT15 sequence on the antisense strand from position +353 to +372
S-NGG-CBE-32-F	AATTCTTGCATATTTTCTACGTTTTAGAGCTAGAAATAGC	The resulting gRNA plasmid targets SPT15 sequence on the antisense strand from position +407 to +426
S-NGG-CBE-32-R	GTAGAAAATATGCAAGAATTAAAGTCCCATTCGCCACCCG	The resulting gRNA plasmid targets SPT15 sequence on the antisense strand from position +407 to +426
S-NGG-CBE-33-F	TAGCAGCAAACCCGATTTTTGTTTTAGAGCTAGAAATAGC	The resulting gRNA plasmid targets SPT15 sequence on the antisense strand from position +432 to +451
S-NGG-CBE-33-R	AAAAATCGGGTTTGCTGCTAAAAGTCCCATTCGCCACCCG	The resulting gRNA plasmid targets SPT15 sequence on the antisense strand from position +432 to +451
S-NGG-CBE-34-F	CTAACCCTTCTAGACGTATAGTTTTAGAGCTAGAAATAGC	The resulting gRNA plasmid targets SPT15 sequence on the antisense strand from position +507 to +526
S-NGG-CBE-34-R	TATACGTCTAGAAGGGTTAGAAAGTCCCATTCGCCACCCG	The resulting gRNA plasmid targets SPT15 sequence on the antisense strand from position +507 to +526
S-NGG-CBE-35-F	TTCTAAATTCACTTAGCACAGTTTTAGAGCTAGAAATAGC	The resulting gRNA plasmid targets SPT15 sequence on the antisense strand from position +696 to +715
S-NGG-CBE-35-R	TGTGCTAAGTGAATTTAGAAAAAGTCCCATTCGCCACCCG	The resulting gRNA plasmid targets SPT15 sequence on the antisense strand from position +696 to +715
M13F	TGTAAAACGACGGCCAGT	Validation of gRNA sequence insert into plasmid pRS423
M13R	CAGGAAACAGCTATGACC	Validation of gRNA sequence insert into plasmid pRS423
ADE1-testF	TCGTATCTCTGCATATGACG	Validation of targeted ADE1 ORF locus mutation
ADE1-testR	GGAGTACAGTTTTACAGCCA	Validation of targeted ADE1 ORF locus mutation
URA3-testF	CATTACGAATGCACACGGTG	Validation of targeted URA3 ORF locus mutation
URA3-testR	CAAATATGCTTCCCAGCCTG	Validation of targeted URA3 ORF locus mutation
LYF-SCC4-F	ACTCCACCATCTCAAACGTG	Validation of targeted SPT15 ORF locus mutation
LYF-PEA2-R	CAAGTTCACCTTCCTCTGTAG	Validation of targeted SPT15 ORF locus mutation
*Nucleotide sequences of gRNA were underlined.
