# Supplementary material for: Stress tolerance enhancement via SPT15 base editing in Saccharomyces cerevisiae
Source: Biotechnol Biofuels. 2021 Jul 6;14:155. doi: 10.1186/s13068-021-02005-w (PMC8259078; doi:10.1186/s13068-021-02005-w)
Supplement: Supplementary file 6 — Additional file 6: Dataset S2. SDEG lists in the comparisons of Spt15 mutants vs. WT at hyperosmotic stress condition. [file 13068_2021_2005_MOESM6_ESM.xlsx]

## Sheet: A140G vs. WT 
Gene ID	log2(Fold_change)	p-value	FDR p-value correction	mRNA expression level at hyperosmotic stress				YEASTRACT 2019 TF	Gene	Gene Function
				Spt15 mutant strain A140G		Wild type strain BY4741
				Duplicate#1	Duplicate#2	Duplicate#1	Duplicate#2
YBR012W-A	12.4143	1.17858e-17	1.66579e-16	85.613	81.332	0	0	No	YBR012W-A	Retrotransposon TYA Gag gene co-transcribed with TYB Pol; translated as TYA or TYA-TYB polyprotein; Gag is a nucleocapsid protein that is the structural constituent of virus-like particles (VLPs); similar to retroviral Gag gag protein
YAR020C	10.6794	7.04086e-13	7.29062e-12	17.765	32.28	0	0	No	PAU7	Member of the seripauperin multigene family; active during alcoholic fermentation, regulated by anaerobiosis, inhibited by oxygen, repressed by heme seripauperin PAU7
YNL339C	8.61833	2.09231e-08	1.40026e-07	5.293	6.709	0.009	0	No	YRF1-6	Helicase encoded by the Y' element of subtelomeric regions; highly expressed in the mutants lacking the telomerase component TLC1; potentially phosphorylated by Cdc28p Y' element ATP-dependent helicase protein 1 copy 6
YDR034C-C	7.25627	2.51983e-05	0.000111653	3.325	1.3	0	0	No	YDR034C-C	Retrotransposon TYA Gag gene co-transcribed with TYB Pol; translated as TYA or TYA-TYB polyprotein; Gag is a nucleocapsid protein that is the structural constituent of virus-like particles (VLPs); similar to retroviral Gag gag protein
YER038W-A	7.043	3.7476e-05	0.000161978	2.336	1.741	0	0	No	FMP49	Mitochondrial hypothetical protein; almost completely overlaps ORF HVG1/YER039C Fmp49p
YMR254C	2.89296	7.21334e-08	4.51533e-07	68.009	58.675	5.434	11.822	No	YMR254C	hypothetical protein; conserved across S. cerevisiae strains hypothetical protein
YKR034W	2.81863	1.28537e-17	1.81231e-16	17.028	18.676	2.693	2.445	Yes	DAL80	Negative regulator of genes in multiple nitrogen degradation pathways; expression is regulated by nitrogen levels and by Gln3p; member of the GATA-binding family, forms homodimers and heterodimers with Gzf3p; DAL80 has a paralog, GZF3, that arose from the whole genome duplication Dal80p
YLR256W-A	2.74869	4.85548e-44	2.2209e-42	61.704	59.453	7.976	10.157	No	YLR256W-A	Retrotransposon TYA Gag gene co-transcribed with TYB Pol; translated as TYA or TYA-TYB polyprotein; Gag is a nucleocapsid protein that is the structural constituent of virus-like particles (VLPs); similar to retroviral Gag gag protein
YMR045C	2.44341	1.15659e-149	8.39828e-147	344.2	344.191	63.643	64.494	No	YMR045C	Retrotransposon TYA Gag and TYB Pol genes; transcribed/translated as one unit; polyprotein is processed to make a nucleocapsid-like protein (Gag), reverse transcriptase (RT), protease (PR), and integrase (IN); similar to retroviral genes gag-pol fusion protein
YMR186W	2.41166	5.41368e-177	1.04827e-173	1085.1	1154.43	205.269	220.524	No	HSC82	Cytoplasmic chaperone of the Hsp90 family; plays a role in determining prion variants; redundant in function and nearly identical with Hsp82p, and together they are essential; expressed constitutively at 10-fold higher basal levels than HSP82 and induced 2-3 fold by heat shock; contains two acid-rich unstructured regions that promote the solubility of chaperone-substrate complexes; HSC82 has a pa…
YLL057C	2.31712	8.99903e-14	9.99529e-13	676.883	702.462	170.417	109.867	No	JLP1	Fe(II)-dependent sulfonate/alpha-ketoglutarate dioxygenase; involved in sulfonate catabolism for use as a sulfur source; contains sequence that resembles a J domain (typified by the E. coli DnaJ protein); induced by sulphur starvation sulfonate dioxygenase
YML053C	2.30758	5.53204e-63	5.18316e-61	173.147	147.831	31.864	33.676	No	YML053C	hypothetical protein; green fluorescent protein (GFP)-fusion protein localizes to the cytoplasm and the nucleus; overexpression causes a cell cycle delay or arrest; YML053C is not an essential gene hypothetical protein
YML100W	2.28126	7.6907e-66	7.97773e-64	148.64	133.728	30.262	28.584	No	TSL1	Large subunit of trehalose 6-phosphate synthase/phosphatase complex; Tps1p-Tps2p complex converts uridine-5'-diphosphoglucose and glucose 6-phosphate to trehalose; contributes to survival to acute lethal heat stress; mutant has aneuploidy tolerance; protein abundance increases in response to DNA replication stress; TSL1 has a paralog, TPS3, that arose from the whole genome duplication trehalose 6…
YML131W	2.15132	1.462e-167	2.12318e-164	740.877	754.741	169.052	171.617	No	YML131W	hypothetical protein; similar to medium chain dehydrogenase/reductases; expression induced by stresses including osmotic shock, DNA damaging agents, and other chemicals; GFP-fusion protein localizes to the cytoplasm; protein abundance increases in response to DNA replication stress hypothetical protein
YML116W	2.14025	1.26919e-143	8.19193e-141	635.417	653.932	152.332	143.833	No	ATR1	Multidrug efflux pump of the major facilitator superfamily; required for resistance to aminotriazole and 4-nitroquinoline-N-oxide; ATR1 has a paralog, YMR279C, that arose from the whole genome duplication; protein abundance increases in response to DNA replication stress borate transporter
YNR069C	2.12519	3.35152e-46	1.69295e-44	83.795	89.26	20.219	19.919	No	BSC5	hypothetical protein; shows homology with N-terminal end of Bul1p; ORF exhibits genomic organization compatible with a translational readthrough-dependent mode of expression; readthrough expression includes YNR068C and the locus for this readthrough is termed BUL3; Bul3p is involved in ubiquitin-mediated sorting of plasma membrane proteins; readthrough and shortened forms of Bul3p interact with R…
YDR258C	2.1192	1.97292e-72	2.86517e-70	630.631	721.196	143.959	170.731	No	HSP78	Oligomeric mitochondrial matrix chaperone; cooperates with Ssc1p in mitochondrial thermotolerance after heat shock; able to prevent the aggregation of misfolded proteins as well as resolubilize protein aggregates chaperone ATPase HSP78
YMR009W	2.10545	2.48541e-92	6.87511e-90	644.495	654.686	165.42	140.338	No	ADI1	Acireductone dioxygenease involved in methionine salvage pathway; transcribed as polycistronic mRNA with YMR010W and regulated post-transcriptionally by RNase III (Rnt1p) cleavage; ADI1 mRNA is induced in heat shock conditions; human ortholog ADI1 can complement yeast adi1 mutant acireductone dioxygenase (Ni2+-requiring)
YMR102C	2.0462	2.64983e-65	2.70051e-63	203.384	215.153	55.023	47.675	No	YMR102C	hypothetical protein; transcription is activated by paralogous transcription factors Yrm1p and Yrr1p along with genes involved in multidrug resistance; mutant shows increased resistance to azoles; not an essential gene; YMR102C has a paralog, DGR2, that arose from the whole genome duplication hypothetical protein
YMR050C	2.04007	1.40627e-113	5.44601e-111	435.462	460.137	108.291	112.043	No	YMR050C	Retrotransposon TYA Gag and TYB Pol genes; transcribed/translated as one unit; polyprotein is processed to make a nucleocapsid-like protein (Gag), reverse transcriptase (RT), protease (PR), and integrase (IN); similar to retroviral genes gag-pol fusion protein
YMR096W	2.02199	4.27893e-94	1.24281e-91	2000.08	2128.89	554.563	474.609	No	SNZ1	Protein involved in vitamin B6 biosynthesis; member of a stationary phase-induced gene family; coregulated with SNO1; interacts with Sno1p and with Yhr198p, perhaps as a multiprotein complex containing other Snz and Sno proteins pyridoxine biosynthesis protein SNZ1
YIR017C	2.02045	2.26671e-154	2.4522e-151	825.167	830.166	203.742	209.154	Yes	MET28	bZIP transcriptional activator in the Cbf1p-Met4p-Met28p complex; participates in the regulation of sulfur metabolism Met28p
YMR069W	2.01294	1.63765e-30	4.32414e-29	64.408	58.303	14.529	16.116	No	NAT4	N alpha-acetyl-transferase; involved in acetylation of the N-terminal residues of histones H4 and H2A Nat4p
YLL055W	1.99228	1.80674e-41	7.4967e-40	545.662	553.912	163.21	116.732	No	YCT1	High-affinity cysteine-specific transporter; has similarity to the Dal5p family of transporters; green fluorescent protein (GFP)-fusion protein localizes to the endoplasmic reticulum; YCT1 is not an essential gene Yct1p
YMR112C	1.98005	4.76847e-42	2.06717e-40	111.834	131.812	32.12	30.528	No	MED11	Subunit of the RNA polymerase II mediator complex; associates with core polymerase subunits to form the RNA polymerase II holoenzyme; essential protein Med11p
YMR132C	1.94327	6.17712e-36	2.09842e-34	94.092	86.138	25.548	21.931	No	JLP2	hypothetical protein; contains sequence that closely resembles a J domain (typified by the E. coli DnaJ protein) Jlp2p
YML130C	1.94283	7.89012e-140	4.58337e-137	981.423	1012.23	268.362	256.579	No	ERO1	Thiol oxidase required for oxidative protein folding in the ER; essential for maintaining ER redox balance; feedback regulated via reduction and oxidation of regulatory bonds; reduced Pdi1p activates Ero1p by direct reduction of Ero1p regulatory bonds; depletion of thiol substrates and accumulation of oxidized Pdi1p results in inactivation of Ero1p by both Pdi1p-mediated oxidation and autonomous …
YLL026W	1.93689	5.51735e-99	1.68686e-96	874.491	984.868	245.905	245.623	No	HSP104	Disaggregase; heat shock protein that cooperates with Ydj1p (Hsp40) and Ssa1p (Hsp70) to refold and reactivate previously denatured, aggregated proteins; responsive to stresses including: heat, ethanol, and sodium arsenite; involved in [PSI+] propagation; protein becomes more abundant and forms cytoplasmic foci in response to DNA replication stress; potentiated Hsp104p variants decrease TDP-43 pr…
YMR244C-A	1.93282	8.09649e-108	2.93953e-105	491.943	493.786	135.329	126.041	No	COA6	Protein involved in cytochrome c oxidase (Complex IV) assembly; involved in delivery of copper to Complex IV; also required for efficient formation of respiratory supercomplexes comprised of Complexes III and IV; localizes to the mitochondrial intermembrane space; ortholog implicated in cardiac defects in zebrafish and human; transcription is induced in response to the DNA-damaging agent MMS; pro…
YJL133C-A	1.91737	3.45619e-152	2.86814e-149	9272.88	9061.84	2544.97	2367.66	No	YJL133C-A	hypothetical protein; the authentic, non-tagged protein is detected in highly purified mitochondria in high-throughput studies hypothetical protein
YLL062C	1.89509	3.69724e-49	2.12646e-47	146.431	156.942	44.098	38.596	No	MHT1	S-methylmethionine-homocysteine methyltransferase; functions along with Sam4p in the conversion of S-adenosylmethionine (AdoMet) to methionine to control the methionine/AdoMet ratio S-adenosylmethionine-homocysteine S-methyltransferase MHT1
YMR251W	1.8586	1.37981e-18	2.04472e-17	59.069	70.665	14.993	21.074	No	GTO3	Omega class glutathione transferase; putative cytosolic localization omega-class glutathione transferase
YMR062C	1.8558	2.53283e-154	2.4522e-151	1488.37	1516.64	418.589	421.63	No	ARG7	Mitochondrial ornithine acetyltransferase; catalyzes the fifth step in arginine biosynthesis; also possesses acetylglutamate synthase activity, regenerates acetylglutamate while forming ornithine glutamate N-acetyltransferase
YPL240C	1.85338	8.50331e-105	2.90563e-102	1498.06	1622.21	420.998	452.803	No	HSP82	Hsp90 chaperone; redundant in function with Hsc82p; required for pheromone signaling, negative regulation of Hsf1p; docks with Tom70p for mitochondrial preprotein delivery; promotes telomerase DNA binding, nucleotide addition; protein abundance increases in response to DNA replication stress; contains two acid-rich unstructured regions that promote solubility of chaperone-substrate complexes; HSP…
YMR095C	1.84368	1.74002e-66	1.88599e-64	306.531	320.547	94.275	82.641	No	SNO1	Protein of unconfirmed function; involved in pyridoxine metabolism; expression is induced during stationary phase; forms a putative glutamine amidotransferase complex with Snz1p, with Sno1p serving as the glutaminase putative pyridoxal 5'-phosphate synthase
YMR253C	1.84247	7.50986e-48	4.15474e-46	159.593	142.41	43.766	41.436	No	YMR253C	hypothetical protein; green fluorescent protein (GFP)-fusion protein localizes to the cytoplasm in a punctate pattern; YMR253C is not an essential gene hypothetical protein
YLL056C	1.834	5.2527e-09	3.77635e-08	707.373	659.051	235.938	152.093	No	YLL056C	hypothetical protein; transcription is activated by paralogous transcription factors Yrm1p and Yrr1p and genes involved in pleiotropic drug resistance (PDR); expression is induced in cells treated with the mycotoxin patulin; SWAT-GFP and mCherry fusion proteins localize to the endoplasmic reticulum and vacuole respectively hypothetical protein
YMR182C	1.82948	2.04738e-61	1.6751e-59	210.575	221.525	58.589	64.397	Yes	RGM1	Putative zinc finger DNA binding transcription factor; contains two N-terminal C2H2 zinc fingers and C-terminal proline rich domain; overproduction impairs cell growth and induces expression of genes involved in monosaccharide catabolism and aldehyde metabolism; regulates expression of of Y' telomeric elements and subtelomeric COS genes; relocalizes to the cytosol in response to hypoxia; RGM1 has…
YMR108W	1.81557	2.7765e-83	5.76024e-81	2595.41	2737	712.111	820.77	No	ILV2	Acetolactate synthase; catalyses the first common step in isoleucine and valine biosynthesis and is the target of several classes of inhibitors, localizes to the mitochondria; expression of the gene is under general amino acid control acetolactate synthase catalytic subunit
YMR181C	1.81278	2.78186e-125	1.15427e-122	1435.93	1378.83	395.326	415.391	No	YMR181C	hypothetical protein; mRNA transcribed as part of a bicistronic transcript with a predicted transcriptional repressor RGM1/YMR182C; mRNA is destroyed by nonsense-mediated decay (NMD); not an essential gene; YMR181C has a paralog, YPL229W, that arose from the whole genome duplication hypothetical protein
YMR272C	1.78206	6.18744e-136	2.76483e-133	1729.23	1760.41	524.804	502.249	No	SCS7	Sphingolipid alpha-hydroxylase; functions in the alpha-hydroxylation of sphingolipid-associated very long chain fatty acids, has both cytochrome b5-like and hydroxylase/desaturase domains, not essential for growth fatty acid alpha-hydroxylase
YMR002W	1.77435	5.41628e-89	1.43014e-86	890.909	867.297	245.877	274.052	No	MIX17	Mitochondrial intermembrane space protein; required for normal oxygen consumption; contains twin cysteine-x9-cysteine motifs; protein abundance increases in response to DNA replication stress Mix17p
YLL061W	1.76288	3.91045e-38	1.45614e-36	163.793	156.292	52.68	42.957	No	MMP1	High-affinity S-methylmethionine permease; required for utilization of S-methylmethionine as a sulfur source; has similarity to S-adenosylmethionine permease Sam3p S-methylmethionine permease MMP1
YDR171W	1.75516	8.67356e-39	3.39739e-37	920.179	1099.95	267.414	338.036	No	HSP42	Small heat shock protein (sHSP) with chaperone activity; forms barrel-shaped oligomers that suppress unfolded protein aggregation; involved in cytoskeleton reorganization after heat shock; protein abundance increases and forms cytoplasmic foci in response to DNA replication stress heat shock protein HSP42
YGL149W	1.75149	0.00061007	0.00211198	8.226	8.624	1.394	3.649	No	YGL149W	hypothetical protein; conserved among S. cerevisiae strains; YGL149W is not an essential gene hypothetical protein
YGR142W	1.74745	1.58972e-05	7.25857e-05	758.618	931.439	188.189	321.13	No	BTN2	v-SNARE binding protein; facilitates specific protein retrieval from a late endosome to the Golgi; modulates arginine uptake, possible role in mediating pH homeostasis between the vacuole and plasma membrane H(+)-ATPase; contributes to prion curing; preferentially expressed after severe ethanol stress Btn2p
YML045W	1.73448	1.54697e-43	6.96617e-42	468.989	533.042	136.931	167.641	No	YML045W	Retrotransposon TYA Gag and TYB Pol genes; transcribed/translated as one unit; polyprotein is processed to make a nucleocapsid-like protein (Gag), reverse transcriptase (RT), protease (PR), and integrase (IN); similar to retroviral genes gag-pol fusion protein
YMR311C	1.72632	6.80089e-89	1.71767e-86	532.592	514.668	165.296	155.058	No	GLC8	Regulatory subunit of protein phosphatase 1 (Glc7p); involved in glycogen metabolism and chromosome segregation; proposed to regulate Glc7p activity via conformational alteration; ortholog of the mammalian protein phosphatase inhibitor 2; protein abundance increases in response to DNA replication stress Glc8p
YOR383C	1.71998	6.80091e-43	2.99291e-41	4026.56	4561.75	1480.99	1157.96	No	FIT3	Mannoprotein that is incorporated into the cell wall; incorporated via a glycosylphosphatidylinositol (GPI) anchor; involved in the retention of siderophore-iron in the cell wall Fit3p
YFL062W	1.71375	0.0202179	0.0457879	2.255	2.67	0.711	0.77	No	COS4	Endosomal protein involved in turnover of plasma membrane proteins; member of the DUP380 subfamily of conserved, often subtelomeric COS genes; required for the multivesicular vesicle body sorting pathway that internalizes plasma membrane proteins for degradation; Cos proteins provide ubiquitin in trans for nonubiquitinated cargo proteins Cos4p
YML030W	1.71271	2.1819e-31	6.15274e-30	178.359	179.971	62.875	47.915	No	RCF1	Cytochrome c oxidase subunit; required for assembly of the Complex III-Complex IV supercomplex, and for assembly of Cox13p and Rcf2p into cytochrome c oxidase; similar to Rcf2p, and either Rcf1p or Rcf2p is required for late-stage assembly of the Cox12p and Cox13p subunits and for cytochrome c oxidase activity; required for growth under hypoxic conditions; member of the hypoxia induced gene famil…
YJR010W	1.71001	2.728e-66	2.88126e-64	669.013	653.619	189.422	219.494	No	MET3	ATP sulfurylase; catalyzes the primary step of intracellular sulfate activation, essential for assimilatory reduction of sulfate to sulfide, involved in methionine metabolism; human homolog PAPSS2 complements yeast null mutant sulfate adenylyltransferase
YMR147W	1.70428	4.30924e-18	6.19613e-17	57.551	65.674	16.397	21.787	No	YMR147W	hypothetical protein; SWAT-GFP and mCherry fusion proteins localize to the cell periphery hypothetical protein
YMR145C	1.70048	3.73606e-44	1.73622e-42	169.488	187.702	52.899	58.313	No	NDE1	Mitochondrial external NADH dehydrogenase; type II NAD(P)H:quinone oxidoreductase that catalyzes the oxidation of cytosolic NADH; Nde1p and Nde2p provide cytosolic NADH to the mitochondrial respiratory chain; NDE1 has a paralog, NDE2, that arose from the whole genome duplication NADH-ubiquinone reductase (H(+)-translocating) NDE1
YMR300C	1.68574	2.15681e-72	3.05584e-70	376.853	382.704	114.313	124.549	No	ADE4	Phosphoribosylpyrophosphate amidotransferase (PRPPAT); catalyzes first step of the 'de novo' purine nucleotide biosynthetic pathway; also known as amidophosphoribosyltransferase amidophosphoribosyltransferase
YDR214W	1.65871	1.27213e-73	2.05273e-71	388.853	364.678	121.758	119.822	No	AHA1	Co-chaperone that binds Hsp82p and activates its ATPase activity; plays a role in determining prion variants; similar to Hch1p; expression is regulated by stresses such as heat shock; protein abundance increases in response to DNA replication stress Aha1p
YNR068C	1.64339	2.43218e-45	1.15807e-43	141.852	148.446	46.355	47.636	No	BUL3	hypothetical protein; exhibits homology to C-terminal end of Bul1p; expressed as a readthrough product of BSC5, the readthrough locus being termed BUL3; the BUL3 readthrough product is involved in ubiquitin-mediated sorting of plasma membrane proteins and interacts with WW domains of Rsp5p in vitro, but in a functionally different way than the non-readthrough form hypothetical protein
YOR027W	1.6376	2.99506e-68	3.55068e-66	613.315	611.484	187.004	211.195	No	STI1	Hsp90 cochaperone; regulates spatial organization of amyloid-like proteins in the cytosol, thereby buffering the proteotoxicity caused by amyloid-like proteins; interacts with the Ssa group of the cytosolic Hsp70 chaperones and activates Ssa1p ATPase activity; interacts with Hsp90 chaperones and inhibits their ATPase activity; homolog of mammalian Hop Hsp90 cochaperone STI1
YML026C	1.63752	1.35612e-137	6.56477e-135	4580.65	4642.16	1516.74	1483.36	No	RPS18B	Protein component of the small (40S) ribosomal subunit; homologous to mammalian ribosomal protein S18 and bacterial S13; RPS18B has a paralog, RPS18A, that arose from the whole genome duplication; protein abundance increases in response to DNA replication stress ribosomal 40S subunit protein S18B
YGR035C	1.63732	3.66629e-05	0.000158614	13.346	17.956	6.838	3.398	No	YGR035C	hypothetical protein, potential Cdc28p substrate; transcription is activated by paralogous transcription factors Yrm1p and Yrr1p along with genes involved in multidrug resistance; YGR035C has a paralog, YLR346C, that arose from the whole genome duplication hypothetical protein
YML095C	1.61901	3.04466e-19	4.72899e-18	57.574	52.987	16.577	19.746	No	RAD10	Single-stranded DNA endonuclease (with Rad1p); cleaves single-stranded DNA during nucleotide excision repair and double-strand break repair; subunit of Nucleotide Excision Repair Factor 1 (NEF1); homolog of human ERCC1 protein Rad10p
YML076C	1.61704	8.0508e-39	3.18143e-37	136.387	139.218	42.827	48.031	Yes	WAR1	Homodimeric Zn2Cys6 zinc finger transcription factor; binds to a weak acid response element to induce transcription of PDR12 and FUN34, encoding an acid transporter and a putative ammonia transporter, respectively War1p
YNL191W	1.61066	2.8867e-74	4.79109e-72	439.524	418.722	145.419	139	No	DUG3	Component of glutamine amidotransferase (GATase II); forms a complex with Dug2p to degrade glutathione (GSH) and other peptides containing a gamma-glu-X bond in an alternative pathway to GSH degradation by gamma-glutamyl transpeptidase (Ecm38p) glutamine amidotransferase subunit DUG3
RUF5-1	1.60976	2.73137e-50	1.61904e-48	7489.99	7506.7	2225.68	2746.68	No	RUF5-1	- -
RUF5-2	1.60976	2.73137e-50	1.61904e-48	7489.99	7506.7	2225.68	2746.68	No	RUF5-2	- -
YAL005C	1.59605	1.3464e-52	8.9899e-51	1775.98	1951.71	572.923	674.791	No	SSA1	ATPase involved in protein folding and NLS-directed nuclear transport; member of HSP70 family; required for ubiquitin-dependent degradation of short-lived proteins; forms chaperone complex with Ydj1p; localized to nucleus, cytoplasm, cell wall; 98% identical to paralog Ssa2p with different functional specificity in propagation of yeast [URE3] prions, vacuolar-mediated degradations of gluconeogene…
YMR161W	1.59411	4.04073e-41	1.653e-39	215.752	221.293	79.338	67.295	No	HLJ1	Co-chaperone for Hsp40p; anchored in the ER membrane; with its homolog Ydj1p promotes ER-associated protein degradation (ERAD) of integral membrane substrates; similar to E. coli DnaJ type I HSP40 co-chaperone HLJ1
YKL068W-A	1.59239	1.33917e-76	2.35734e-74	3983.93	3542.51	1238.64	1287.11	No	YKL068W-A	hypothetical protein; identified by homology to Ashbya gossypii hypothetical protein
YGL183C	1.58771	1.74126e-35	5.65083e-34	127.182	117.501	39.897	42.418	No	MND1	Protein required for recombination and meiotic nuclear division; forms a complex with Hop2p, which is involved in chromosome pairing and repair of meiotic double-strand breaks Mnd1p
YMR052W	1.58713	4.1045e-25	8.63878e-24	78.008	72.534	24.05	26.639	No	FAR3	hypothetical protein; involved in recovery from cell cycle arrest in response to pheromone, in a Far1p-independent pathway; interacts with Far7p, Far8p, Far9p, Far10p, and Far11p; localizes to the endoplasmic reticulum; protein abundance increases in response to DNA replication stress Far3p
YBL005W-B	1.58712	2.08301e-52	1.37502e-50	218.801	225.913	77.84	72.138	No	YBL005W-B	Retrotransposon TYA Gag and TYB Pol genes; transcribed/translated as one unit; polyprotein is processed to make a nucleocapsid-like protein (Gag), reverse transcriptase (RT), protease (PR), and integrase (IN); similar to retroviral genes gag-pol fusion protein
YMR205C	1.58063	2.10894e-83	4.53734e-81	831.886	842.678	272.478	293.933	No	PFK2	Beta subunit of heterooctameric phosphofructokinase; involved in glycolysis; indispensable for anaerobic growth; activated by fructose-2,6-bisphosphate and AMP; mutation inhibits glucose induction of cell cycle-related genes 6-phosphofructokinase subunit beta
YMR188C	1.57998	5.11558e-35	1.61502e-33	124.962	117.756	39.261	42.861	No	MRPS17	Mitochondrial ribosomal protein of the small subunit mitochondrial 37S ribosomal protein MRPS17
YPR158W	1.57807	3.31955e-37	1.18302e-35	232.021	225.901	70.073	84.952	No	CUR1	Sorting factor, central regulator of spatial protein quality control; physically and functionally interacts with chaperones to promote sorting and deposition of misfolded proteins into cytosolic compartments; involved in destabilization of [URE3] prions; CUR1 has a paralog, BTN2, that arose from the whole genome duplication Cur1p
YOR344C	1.57778	5.2348e-09	3.76815e-08	671.372	648.488	181.959	265.388	Yes	TYE7	Serine-rich protein that contains a bHLH DNA binding motif; binds E-boxes of glycolytic genes and contributes to their activation; may function as a transcriptional activator in Ty1-mediated gene expression; bHLH stands for basic-helix-loop-helix Tye7p
YMR255W	1.57538	7.24079e-72	1.00147e-69	364.392	359.072	120.828	124.857	No	GFD1	Coiled-coiled hypothetical protein; identified as a high-copy suppressor of a dbp5 mutation; protein abundance increases in response to DNA replication stress Gfd1p
YMR263W	1.56289	4.33885e-64	4.13187e-62	364.047	340.198	120.866	120.332	No	SAP30	Component of Rpd3L histone deacetylase complex; involved in silencing at telomeres, rDNA, and silent mating-type loci; involved in telomere maintenance Sap30p
YML055W	1.55945	1.29303e-46	6.6471e-45	202.532	190.65	69.77	65.322	No	SPC2	Subunit of signal peptidase complex; complex catalyzes cleavage of N-terminal signal sequences of proteins targeted to the secretory pathway; homologous to mammalian SPC25; other members of the complex are Spc1p, Spc1p, and Sec11p signal peptidase complex subunit SPC2
YLL024C	1.55358	9.15554e-37	3.22331e-35	1870.16	2042.8	592.724	756.026	No	SSA2	HSP70 family ATP-binding protein; involved in protein folding, vacuolar import of proteins; required for ubiquitin-dependent degradation of short-lived proteins; associated with chaperonin-containing T-complex; 98% identical to paralog Ssa1p with distinct functional specificity in propagation of yeast [URE3] prions and vacuolar-mediated degradation of gluconeogenesis enzymes; binds tRNA, has role…
YMR059W	1.54974	2.29597e-31	6.44312e-30	129.299	141.539	50.177	43.631	No	SEN15	Subunit of the tRNA splicing endonuclease; tRNA splicing endonuclease (Sen complex) is composed of Sen2p, Sen15p, Sen34p, and Sen54p; Sen complex also cleaves the CBP1 mRNA at the mitochondrial surface Sen15p
YML129C	1.53838	5.91904e-62	5.1319e-60	496.867	546.553	185.458	178.193	No	COX14	Mitochondrial cytochrome c oxidase (complex IV) assembly factor; also involved in translational regulation of Cox1p and prevention of Cox1p aggregation before assembly; associates with complex IV assembly intermediates and complex III/complex IV supercomplexes; located in the mitochondrial membrane Cox14p
YBR085C-A	1.53584	2.2186e-71	2.99717e-69	2897.13	3095.03	1100.27	991.482	No	YBR085C-A	hypothetical protein; green fluorescent protein (GFP)-fusion protein localizes to the cytoplasm and to the nucleus; protein abundance increases in response to DNA replication stress hypothetical protein
YMR256C	1.5348	1.59622e-43	7.13263e-42	950.761	876.223	349.237	289.196	No	COX7	Subunit VII of cytochrome c oxidase (Complex IV); Complex IV is the terminal member of the mitochondrial inner membrane electron transport chain cytochrome c oxidase subunit VII
YMR252C	1.5276	2.15524e-51	1.34621e-49	227.292	223.266	81.662	76.586	No	YMR252C	hypothetical protein; green fluorescent protein (GFP)-fusion protein localizes to mitochondria; YMR252C is not an essential gene hypothetical protein
YML018C	1.52558	2.33765e-60	1.88603e-58	441.56	422.436	158.753	145.113	No	YML018C	hypothetical protein; green fluorescent protein (GFP)-fusion protein localizes to the membrane of the vacuole; physical interaction with Atg27p suggests a possible role in autophagy; YML018C is not an essential gene; relative distribution to the vacuolar membrane decreases upon DNA replication stress; YML018C has a paralog, THI74, that arose from the whole genome duplication hypothetical protein
YBR294W	1.5248	1.27831e-62	1.14241e-60	669.485	695.289	253.416	226.772	No	SUL1	High affinity sulfate permease of the SulP anion transporter family; sulfate uptake is mediated by specific sulfate transporters Sul1p and Sul2p, which control the concentration of endogenous activated sulfate intermediates sulfate permease
YBR016W	1.52155	8.21287e-33	2.38543e-31	155.992	172.659	54.103	61.702	No	YBR016W	Tail-anchored plasma membrane protein with a conserved CYSTM module; predicted to be palmitoylated; has similarity to hydrophilins, which are involved in the adaptive response to hyperosmotic conditions; YBR016W has a paralog, YDL012C, that arose from the whole genome duplication hypothetical protein
YMR269W	1.51953	1.49106e-35	4.86605e-34	128.149	139.485	47.73	46.799	No	TMA23	Nucleolar protein implicated in ribosome biogenesis; deletion extends chronological lifespan Tma23p
YMR027W	1.51764	1.25378e-61	1.04046e-59	305.035	295.708	107.277	105.102	No	YMR027W	A metal-dependent phosphatase, part of the DUF89 protein family; dephosphorylates fructose-1-phosphate; human ortholog, C6orf211 is involved in response to DNA damage; green fluorescent protein (GFP)-fusion protein localizes to the nucleus and cytoplasm; YMR027W is not an essential gene putative methyltransferase
YKR069W	1.51558	8.19526e-63	7.43848e-61	584.493	547.145	208.323	192.335	No	MET1	S-adenosyl-L-methionine uroporphyrinogen III transmethylase; involved in the biosynthesis of siroheme, a prosthetic group used by sulfite reductase; required for sulfate assimilation and methionine biosynthesis uroporphyrinogen-III C-methyltransferase
YMR038C	1.50346	3.45602e-69	4.36436e-67	764.912	741.497	281.032	256.935	No	CCS1	Copper chaperone for superoxide dismutase Sod1p; involved in oxidative stress protection; Met-X-Cys-X2-Cys motif within N-terminus is involved in insertion of copper into Sod1p under conditions of copper deprivation; required for regulation of yeast copper genes in response to DNA-damaging agents; protein abundance increases in response to DNA replication stress; human homolog CCS can complement …
YEL065W	1.50126	3.12919e-12	3.07052e-11	50.337	67.52	18.597	23.443	No	SIT1	Ferrioxamine B transporter; member of the ARN family of transporters that specifically recognize siderophore-iron chelates; transcription is induced during iron deprivation and diauxic shift; potentially phosphorylated by Cdc28p siderophore transporter
YML081C-A	1.50015	0.000467546	0.00167168	470.991	451.478	214.183	115.971	No	ATP18	Subunit of the mitochondrial F1F0 ATP synthase; F1F0 ATP synthase is a large, evolutionarily conserved enzyme complex required for ATP synthesis; termed subunit I or subunit j; does not correspond to known ATP synthase subunits in other organisms F1F0 ATP synthase subunit i
YML094W	1.49973	1.99096e-47	1.08089e-45	227.384	221.943	77.072	83.614	No	GIM5	Subunit of the heterohexameric cochaperone prefoldin complex; prefoldin binds specifically to cytosolic chaperonin and transfers target proteins to it; prefoldin complex also localizes to chromatin of actively transcribed genes in the nucleus and facilitates transcriptional elongation Gim5p
YML097C	1.49949	1.33186e-34	4.11532e-33	127.251	128.4	43.709	47.732	No	VPS9	Guanine nucleotide exchange factor (GEF) and ubiquitin receptor; involved in vesicle-mediated vacuolar transport, including Golgi-endosome trafficking and sorting through the multivesicular body (MVB); stimulates the intrinsic guanine nucleotide exchange activity of Rab family members (Vps21p/Ypt52p/Ypt53p); partially redundant with GEF MUK1; required for localization of the CORVET complex to end…
YLR216C	1.48074	9.25742e-71	1.22219e-68	421.69	424.758	152.2	154.712	No	CPR6	Peptidyl-prolyl cis-trans isomerase (cyclophilin); catalyzes the cis-trans isomerization of peptide bonds N-terminal to proline residues; plays a role in determining prion variants; binds to Hsp82p and contributes to chaperone activity; protein abundance increases in response to DNA replication stress peptidylprolyl isomerase CPR6
YMR039C	1.48039	5.19848e-58	4.02639e-56	287.673	279.666	103.227	102.56	No	SUB1	Transcriptional regulator; facilitates elongation through factors that modify RNAP II; role in peroxide resistance involving Rad2p; role in nonhomologous end-joining (NHEJ) of ds breaks in plasmid DNA, but not chromosomal DNA; role in the hyperosmotic stress response through polymerase recruitment at RNAP II and RNAP III genes; negatively regulates sporulation; protein abundance increases in resp…
YMR286W	1.47769	1.04685e-66	1.16945e-64	375.737	381.822	136.486	138.807	No	MRPL33	Mitochondrial ribosomal protein of the large subunit mitochondrial 54S ribosomal protein YmL33
YMR246W	1.4725	1.38543e-68	1.71233e-66	420.482	432.941	156.941	154.403	No	FAA4	Long chain fatty acyl-CoA synthetase; activates fatty acids with a preference for C12:0-C16:0 chain lengths; role in the competitive import of long-chain fatty acids and sphingoid long-chain bases; role in stationary phase survival; localizes to lipid particles and the plasma membrane; role in sphingolipid-to-glycerolipid metabolism; forms cytoplasmic foci upon replication stress; faa1 faa4 doubl…
YMR123W	1.47204	3.10115e-57	2.37034e-55	314.573	307.524	116.618	110.483	No	PKR1	V-ATPase assembly factor; functions with other V-ATPase assembly factors in the ER to efficiently assemble the V-ATPase membrane sector (V0); protein abundance increases in response to DNA replication stress Pkr1p
YMR301C	1.47121	3.56122e-52	2.3244e-50	266.607	263.01	93.545	99.672	No	ATM1	Mitochondrial inner membrane ATP-binding cassette (ABC) transporter; exports mitochondrially synthesized precursors of iron-sulfur (Fe/S) clusters to the cytosol; human homolog ABCB7 can complement yeast null mutant ATP-binding cassette Fe/S cluster precursor transporter ATM1
YMR321C	1.4683	7.50623e-08	4.68353e-07	55.307	56.551	26.819	14.22	No	YMR321C	hypothetical protein; proposed to be a palmitoylated membrane protein; YMR321C has a paralog, SAM4, that arose from a single-locus duplication hypothetical protein
YHL036W	1.46796	1.80509e-46	9.19806e-45	207.503	199.68	73.288	75.546	No	MUP3	Low affinity methionine permease; similar to Mup1p Mup3p
YMR221C	1.46622	8.68151e-26	1.90305e-24	81.586	80.938	29.171	30.345	No	FMP42	hypothetical protein; the authentic, non-tagged protein is detected in highly purified mitochondria in high-throughput studies; physical interaction with Atg27p suggests a possible role in autophagy Fmp42p
YBR169C	1.46598	1.51508e-82	3.03485e-80	767.558	747.498	280.833	274.293	No	SSE2	Member of Hsp110 subclass of the heat shock protein 70 (HSP70) family; serves as nucleotide exchange factor to load ATP onto the SSA class of cytosolic Hsp70s; may be involved in protein folding; localized to the cytoplasm; SSE2 has a paralog, SSE1, that arose from the whole genome duplication adenyl-nucleotide exchange factor SSE2
YMR271C	1.45984	3.14598e-64	3.04583e-62	534.191	576.14	204.823	203.724	No	URA10	Minor orotate phosphoribosyltransferase (OPRTase) isozyme; catalyzes the fifth enzymatic step in the de novo biosynthesis of pyrimidines, converting orotate into orotidine-5'-phosphate; URA10 has a paralog, URA5, that arose from the whole genome duplication orotate phosphoribosyltransferase URA10
YML062C	1.45904	1.61437e-30	4.28213e-29	103.665	103.328	38.835	37.373	No	MFT1	Subunit of the THO complex; THO is a nuclear complex comprised of Hpr1p, Mft1p, Rlr1p, and Thp2p, that is involved in transcription elongation and mitotic recombination; involved in telomere maintenance Mft1p
YGL125W	1.45644	9.80811e-18	1.38964e-16	313.239	335.37	96.209	142.716	No	MET13	Major isozyme of methylenetetrahydrofolate reductase; catalyzes the reduction of 5,10-methylenetetrahydrofolate to 5-methyltetrahydrofolate in the methionine biosynthesis pathway methylenetetrahydrofolate reductase (NAD(P)H) MET13
YLR092W	1.44723	2.454e-73	3.76455e-71	694.694	670.171	247.925	258.543	No	SUL2	High affinity sulfate permease; sulfate uptake is mediated by specific sulfate transporters Sul1p and Sul2p, which control the concentration of endogenous activated sulfate intermediates sulfate permease
YMR041C	1.44296	5.42209e-29	1.34602e-27	105.195	114.402	41.31	40.445	No	ARA2	NAD-dependent arabinose dehydrogenase; involved in biosynthesis of dehydro-D-arabinono-1,4-lactone; similar to plant L-galactose dehydrogenase D-arabinose 1-dehydrogenase (NAD(P)(+)) ARA2
YAL065C	1.44138	0.0135012	0.0322619	3.647	4.074	1.717	1.184	No	YAL065C	hypothetical protein; shows sequence similarity to FLO1 and other flocculins hypothetical protein
YLR346C	1.44069	8.18095e-07	4.57834e-06	26.739	18.479	7.691	9.107	No	CIS1	hypothetical protein found in mitochondria; expression is regulated by transcription factors involved in pleiotropic drug resistance, Pdr1p and Yrr1p; not an essential gene; YLR346C has a paralog, YGR035C, that arose from the whole genome duplication Cis1p
YBR047W	1.43698	2.88536e-51	1.78309e-49	317.174	314.744	113.09	123.009	No	FMP23	hypothetical protein; proposed to be involved in iron or copper homeostasis; the authentic, non-tagged protein is detected in highly purified mitochondria in high-throughput studies Fmp23p
YDL020C	1.4349	7.20176e-48	4.0226e-46	495.889	503.954	174.438	199.594	Yes	RPN4	Transcription factor that stimulates expression of proteasome genes; Rpn4p levels are in turn regulated by the 26S proteasome in a negative feedback control mechanism; RPN4 is transcriptionally regulated by various stress responses; relative distribution to the nucleus increases upon DNA replication stress stress-regulated transcription factor RPN4
YMR243C	1.43214	2.52741e-73	3.76455e-71	570.146	573.668	217.977	211.128	No	ZRC1	Vacuolar membrane zinc transporter; transports zinc from cytosol to vacuole for storage; also has role in resistance to zinc shock resulting from sudden influx of zinc into cytoplasm; human ortholog SLC30A10 functions as a Mn transporter and mutations in SLC30A10 cause neurotoxic accumulation of Mn in liver and brain; ZRC1 has a paralog, COT1, that arose from the whole genome duplication Zn(2+) t…
YPR167C	1.4309	5.66143e-78	1.02773e-75	1116.65	1083.47	401.766	423.912	No	MET16	3'-phosphoadenylsulfate reductase; reduces 3'-phosphoadenylyl sulfate to adenosine-3',5'-bisphosphate and free sulfite using reduced thioredoxin as cosubstrate, involved in sulfate assimilation and methionine metabolism phosphoadenylyl-sulfate reductase (thioredoxin)
YLR312C	1.428	4.96134e-06	2.48238e-05	13.162	13.488	5.349	4.708	No	ATG39	Autophagy receptor with a role in degradation of the ER and nucleus; involved specifically in autophagy of perinuclear endoplasmic reticulum in response to nitrogen starvation or rapamycin treatment; localizes to the perinuclear ER Atg39p
YMR058W	1.4241	8.59972e-47	4.46034e-45	847.832	975.977	333.238	354.527	No	FET3	Ferro-O2-oxidoreductase; multicopper oxidase that oxidizes ferrous (Fe2+) to ferric iron (Fe3+) for subsequent cellular uptake by transmembrane permease Ftr1p; required for high-affinity iron uptake and involved in mediating resistance to copper ion toxicity, belongs to class of integral membrane multicopper oxidases; protein abundance increases in response to DNA replication stress ferroxidase F…
YMR318C	1.4164	2.10439e-55	1.54739e-53	1037.66	1031.31	417.195	367.534	No	ADH6	NADPH-dependent medium chain alcohol dehydrogenase; has broad substrate specificity; member of the cinnamyl family of alcohol dehydrogenases; may be involved in fusel alcohol synthesis or in aldehyde tolerance; protein abundance increases in response to DNA replication stress NADP-dependent alcohol dehydrogenase
YDR261C-D	1.4116	1.70204e-24	3.45704e-23	184.031	226.412	73.847	82.208	No	YDR261C-D	Retrotransposon TYA Gag and TYB Pol genes; Gag processing produces capsid proteins, Pol is cleaved to produce protease, reverse transcriptase and integrase activities; in YDRCTy1-3 TYB is mutant and probably non-functional gag-pol fusion protein
YMR189W	1.40679	2.83459e-55	2.03285e-53	320.786	321.058	119.918	125.021	No	GCV2	P subunit of the mitochondrial glycine decarboxylase complex; glycine decarboxylase is required for the catabolism of glycine to 5,10-methylene-THF; expression is regulated by levels of 5,10-methylene-THF in the cytoplasm glycine decarboxylase subunit P
YMR197C	1.40508	7.25065e-38	2.66576e-36	154.796	159.74	60.172	60.017	No	VTI1	Protein involved in cis-Golgi membrane traffic; v-SNARE that interacts with two t-SNARES, Sed5p and Pep12p; required for multiple vacuolar sorting pathways; human homolog VTI1A can complement yeast null mutant v-SNARE protein VTI1
YPR157W	1.40321	3.27935e-45	1.53627e-43	443.182	410.98	172.2	154.789	No	TDA6	hypothetical protein; induced by treatment with 8-methoxypsoralen and UVA irradiation; null mutant is sensitive to expression of the top1-T722A allele; SWAT-GFP and mCherry fusion proteins localize to the cell periphery and vacuole; TDA6 has a paralog, VPS62, that arose from the whole genome duplication Tda6p
YKL001C	1.40214	1.94775e-87	4.71437e-85	1486.6	1440.13	556.421	564.182	No	MET14	Adenylylsulfate kinase; required for sulfate assimilation and involved in methionine metabolism; human homolog PAPSS2 complements yeast null mutant adenylyl-sulfate kinase
YGR295C	1.4008	6.48004e-31	1.77559e-29	131.693	124.686	50.793	47.549	No	COS6	Endosomal protein involved in turnover of plasma membrane proteins; member of the DUP380 subfamily of conserved, often subtelomeric COS genes; required for the multivesicular vesicle body sorting pathway that internalizes plasma membrane proteins for degradation; Cos proteins provide ubiquitin in trans for nonubiquitinated cargo proteins Cos6p
YDR253C	1.3983	1.44607e-47	7.92476e-46	302.941	281.048	112.711	111.494	Yes	MET32	Zinc-finger DNA-binding transcription factor; involved in transcriptional regulation of the methionine biosynthetic genes; targets strong transcriptional activator Met4p to promoters of sulfur metabolic genes; feedforward loop exists in the regulation of genes controlled by Met4p and Met32p; lack of such a loop for MET31 may account for the differential actions of Met32p and Met31p; MET32 has a p…
YMR018W	1.39452	0.00184362	0.00566944	6.132	6.442	2.162	2.609	No	PEX9	hypothetical protein with similarity to human PEX5Rp; transcription increases during colony development similar to genes involved in peroxisome biogenesis; YMR018W is not an essential gene; PEX5Rp is also known as peroxin protein 5 related protein hypothetical protein
YML041C	1.39398	1.55977e-19	2.4756e-18	63.798	68.495	26.184	24.8	No	VPS71	Nucleosome-binding component of the SWR1 complex; SWR1 exchanges histone variant H2AZ (Htz1p) for chromatin-bound histone H2A; required for vacuolar protein sorting Vps71p
YGR154C	1.39322	9.4951e-31	2.57743e-29	119.888	127.471	48.015	47.299	No	GTO1	Omega-class glutathione transferase; induced under oxidative stress; putative peroxisomal localization omega-class glutathione transferase
YMR061W	1.39271	2.49204e-25	5.32216e-24	92.044	88.993	35.705	34.013	No	RNA14	Component of the cleavage and polyadenylation factor I (CF I); CF 1, composed of the CF 1A complex (Rna14p, Rna15p, Clp1p, Pcf11p) and Hrp1, is involved in cleavage and polyadenylation of mRNA 3' ends; bridges interaction between Rna15p and Hrp1p in the CF I complex; mutant displays reduced transcription elongation in the G-less-based run-on (GLRO) assay; required for gene looping and maintenance…
YGL117W	1.38923	2.27829e-82	4.41153e-80	1152.29	1114.38	438.865	436.899	No	YGL117W	hypothetical protein
YML125C	1.38623	2.72356e-38	1.03406e-36	373.758	364.516	154.239	131.789	No	PGA3	Putative cytochrome b5 reductase, localized to the plasma membrane; may be involved in regulation of lifespan; required for maturation of Gas1p and Pho8p, proposed to be involved in protein trafficking; PGA3 has a paralog, AIM33, that arose from the whole genome duplication cytochrome-b5 reductase
YML113W	1.38195	5.44345e-24	1.06468e-22	158.604	137.013	61.301	53.538	No	DAT1	DNA binding protein that recognizes oligo(dA).oligo(dT) tracts; Arg side chain in its N-terminal pentad Gly-Arg-Lys-Pro-Gly repeat is required for DNA-binding; relocalizes to the cytosol in response to hypoxia; not essential for viability Dat1p
YML036W	1.37642	1.91699e-20	3.22776e-19	82.15	74.647	29.37	31.703	No	CGI121	Component of the EKC/KEOPS complex; EKC/KEOPS complex is required for t6A tRNA modification and telomeric TG1-3 recombination; may have role in transcription; Cgi121p is dispensable for tRNA modification; other complex members are Bud32p, Kae1p, Pcc1p, and Gon7p Cgi121p
YNL112W	1.376	8.35371e-41	3.39348e-39	220.976	226.702	90.946	83.768	No	DBP2	ATP-dependent RNA helicase of the DEAD-box protein family; has strong preference for dsRNA; interacts with YRA1; required for assembly of Yra1p, Nab2p and Mex67p onto mRNA and formation of nuclear mRNP; involved in mRNA decay and rRNA processing; may be involved in suppression of transcription from cryptic initiation sites DEAD-box ATP-dependent RNA helicase DBP2
YML007W	1.36626	1.14739e-35	3.78703e-34	217.432	217.231	90.766	80.032	Yes	YAP1	Basic leucine zipper (bZIP) transcription factor; required for oxidative stress tolerance; activated by H2O2 through the multistep formation of disulfide bonds and transit from the cytoplasm to the nucleus; Yap1p is degraded in the nucleus after the oxidative stress has passed; mediates resistance to cadmium; relative distribution to the nucleus increases upon DNA replication stress; YAP1 has a p…
YOL032W	1.36399	2.69685e-23	5.10293e-22	166.635	181.445	61.197	75.517	No	OPI10	Protein with a possible role in phospholipid biosynthesis; null mutant displays an inositol-excreting phenotype that is suppressed by exogenous choline; protein abundance increases in response to DNA replication stress Opi10p
YMR260C	1.35859	1.48103e-37	5.37706e-36	1133.35	1085.32	397.489	477.844	No	TIF11	Translation initiation factor eIF1A; essential protein that forms a complex with Sui1p (eIF1) and the 40S ribosomal subunit and scans for the start codon; C-terminus associates with Fun12p (eIF5B); N terminus interacts with eIF2 and eIF3 Tif11p
YMR313C	1.35708	4.61578e-30	1.19169e-28	132.325	124.07	50.954	50.303	No	TGL3	Bifunctional triacylglycerol lipase and LPE acyltransferase; major lipid particle-localized triacylglycerol (TAG) lipase; catalyzes acylation of lysophosphatidylethanolamine (LPE), a function which is essential for sporulation; protein level and stability of Tgl3p are markedly reduced in the absence of lipid droplets; required with Tgl4p for timely bud formation bifunctional triglyceride lipase/l…
YKR071C	1.34766	9.92375e-39	3.84314e-37	833.623	868.679	309.852	366.85	No	DRE2	Component of the cytosolic Fe-S protein assembly (CIA) machinery; contains an Fe-S cluster that receives electrons from NADPH via the action of Tah18p in an early step in the CIA pathway; ortholog of human Ciapin1; protein abundance increases in response to DNA replication stress; inviability of the null mutant is functionally complemented by human CIAPIN1 electron carrier DRE2
YMR220W	1.34404	3.01328e-51	1.84254e-49	360.043	342.009	141.208	138.672	No	ERG8	Phosphomevalonate kinase; an essential cytosolic enzyme that acts in the biosynthesis of isoprenoids and sterols, including ergosterol, from mevalonate phosphomevalonate kinase
YMR233W	1.34195	4.05567e-12	3.93312e-11	39.211	43.597	17.725	15.413	No	TRI1	Non-essential sumoylated hypothetical protein; similar to components of human SWI/SNF complex including SMRD3; green fluorescent protein (GFP)-fusion protein localizes to the cytoplasm, nucleus and nucleolus; TRI1 has a paralog, UAF30, that arose from the whole genome duplication Tri1p
YHR208W	1.34163	1.87492e-51	1.18385e-49	2179.19	2168.93	811.194	924.813	No	BAT1	Mitochondrial branched-chain amino acid (BCAA) aminotransferase; preferentially involved in BCAA biosynthesis; homolog of murine ECA39; highly expressed during logarithmic phase and repressed during stationary phase; BAT1 has a paralog, BAT2, that arose from the whole genome duplication branched-chain-amino-acid transaminase BAT1
YOR226C	1.34109	1.97521e-37	7.12671e-36	1159.63	1113.84	413.098	494.817	No	ISU2	Mitochondrial protein required for iron-sulfur protein synthesis; performs scaffolding function during Fe/S cluster assembly; involved in Fe-S cluster assembly for both mitochondrial and cytosolic proteins; protein abundance increases under DNA replication stress; ISU2 has a paralog, ISU1, that arose from the whole genome duplication; isu1 isu2 double mutant is inviable; human homolog ISCU implic…
YDL021W	1.33515	1.07704e-18	1.6125e-17	72.393	72.975	27.198	31.058	No	GPM2	Homolog of Gpm1p phosphoglycerate mutase; converts 3-phosphoglycerate to 2-phosphoglycerate in glycolysis; may be non-functional; GPM2 has a paralog, GPM3, that arose from the whole genome duplication phosphoglycerate mutase family protein GPM2
YML048W	1.3345	2.04401e-35	6.56003e-34	164.921	172.183	66.83	68.499	No	GSF2	Endoplasmic reticulum (ER) localized integral membrane protein; may promote secretion of certain hexose transporters, including Gal2p; involved in glucose-dependent repression Gsf2p
YMR230W	1.3305	3.43016e-49	2.01271e-47	3209.28	3272.79	1395.97	1212.97	No	RPS10B	Protein component of the small (40S) ribosomal subunit; homologous to mammalian ribosomal protein S10, no bacterial homolog; RPS10B has a paralog, RPS10A, that arose from the whole genome duplication; mutations in the human homolog associated with Diamond-Blackfan anemia ribosomal 40S subunit protein S10B
YMR070W	1.33036	1.2127e-24	2.50696e-23	94.852	94.75	37.327	39.01	Yes	MOT3	Transcriptional repressor, activator; role in cellular adjustment to osmotic stress including modulation of mating efficiency; involved in repression of subset of hypoxic genes by Rox1p, repression of several DAN/TIR genes during aerobic growth, ergosterol biosynthetic genes in response to hyperosmotic stress; contributes to recruitment of Tup1p-Cyc8p general repressor to promoters; relocalizes t…
YOL084W	1.33021	2.39178e-09	1.79739e-08	37.704	35.46	17.061	12.467		PHM7	hypothetical protein; expression is regulated by phosphate levels; green fluorescent protein (GFP)-fusion protein localizes to the cell periphery and vacuole; protein abundance increases in response to DNA replication stress Phm7p
YDR011W	1.32155	1.59284e-28	3.80774e-27	124.824	130.013	53.212	50.053		SNQ2	Plasma membrane ATP-binding cassette (ABC) transporter; multidrug transporter involved in multidrug resistance and resistance to singlet oxygen species ATP-binding cassette transporter SNQ2
YMR044W	1.3177	2.96042e-30	7.74644e-29	135.95	134.772	53.325	56.522		IOC4	Member of a complex (Isw1b) with Isw1p and Ioc2p; interacts directly with H3K36me3 nucleosomes through its PWWP domain to recruit the Isw1b complex to open reading frames in a Set2p-dependent manner; Isw1b exhibits nucleosome-stimulated ATPase activity and acts within coding regions to coordinate transcription elongation with termination and processing Ioc4p
YJL034W	1.31563	2.83938e-45	1.34097e-43	521.662	543.21	204.804	227.956		KAR2	ATPase involved in protein import into the ER; also acts as a chaperone to mediate protein folding in the ER and may play a role in ER export of soluble proteins; regulates the unfolded protein response via interaction with Ire1p Hsp70 family ATPase KAR2
YGL179C	1.31131	5.96454e-29	1.47438e-27	357.903	334.72	154.495	128.179		TOS3	Protein kinase; related to and functionally redundant with Elm1p and Sak1p for the phosphorylation and activation of Snf1p; functionally orthologous to LKB1, a mammalian kinase associated with Peutz-Jeghers cancer-susceptibility syndrome; TOS3 has a paralog, SAK1, that arose from the whole genome duplication serine/threonine protein kinase TOS3
YNL220W	1.31108	2.75552e-65	2.7598e-63	678.839	668.789	270.705	278.866		ADE12	Adenylosuccinate synthase; catalyzes the first step in synthesis of adenosine monophosphate from inosine 5'monophosphate during purine nucleotide biosynthesis; exhibits binding to single-stranded autonomously replicating (ARS) core sequence adenylosuccinate synthase
YMR005W	1.30842	4.09049e-30	1.06555e-28	130.83	134.923	54.966	53.624		TAF4	TFIID subunit (48 kDa); involved in RNA polymerase II transcription initiation; potential Cdc28p substrate Taf4p
YDR034C-A	1.30565	2.62471e-05	0.000116123	41.328	28.136	10.384	17.984		YDR034C-A	hypothetical protein; contained within the solo Ty1 LTR element YDRWdelta7 hypothetical protein
YMR120C	1.30523	1.43218e-62	1.26053e-60	758.699	728.915	310.165	299.112		ADE17	Enzyme of 'de novo' purine biosynthesis; contains both 5-aminoimidazole-4-carboxamide ribonucleotide transformylase and inosine monophosphate cyclohydrolase activities; ADE17 has a paralog, ADE16, that arose from the whole genome duplication; ade16 ade17 mutants require adenine and histidine bifunctional phosphoribosylaminoimidazolecarboxamide formyltransferase/IMP cyclohydrolase ADE17
YMR195W	1.29971	6.44952e-47	3.40593e-45	10356.6	10006.3	4484.21	3887.53		ICY1	hypothetical protein; required for viability in rich media of cells lacking mitochondrial DNA; mutants have an invasive growth defect with elongated morphology; induced by amino acid starvation; ICY1 has a paralog, ICY2, that arose from the whole genome duplication Icy1p
YMR217W	1.29957	1.7532e-66	1.88599e-64	916.716	960.771	386.791	385.181		GUA1	GMP synthase; highly conserved enzyme that catalyzes the second step in the biosynthesis of GMP from inosine 5'-phosphate (IMP); transcription is not subject to regulation by guanine but is negatively regulated by nutrient starvation; reduction-of-function mutation gua1-G388D causes changes in cellular guanine nucleotide pools, defects in general protein synthesis, and impaired translation of GCN…
YLL058W	1.29774	7.78011e-35	2.41683e-33	402.993	372.559	170.237	149.185		YLL058W	hypothetical protein with similarity to Str2p; Str2p is a cystathionine gamma-synthase important in sulfur metabolism; YLL058W is not an essential gene cystathionine gamma-synthase
YMR115W	1.29637	8.59665e-16	1.08325e-14	54.329	53.475	22.049	22.287		MGR3	Subunit of the mitochondrial (mt) i-AAA protease supercomplex; i-AAA degrades misfolded mitochondrial proteins; forms a subcomplex with Mgr1p that binds to substrates to facilitate proteolysis; required for growth of cells lacking mtDNA Mgr3p
YER073W	1.2878	1.27997e-69	1.6523e-67	1448.2	1427.59	581.192	610.673		ALD5	Mitochondrial aldehyde dehydrogenase; involved in regulation or biosynthesis of electron transport chain components and acetate formation; activated by K+; utilizes NADP+ as the preferred coenzyme; constitutively expressed aldehyde dehydrogenase (NAD(P)(+)) ALD5
YJL060W	1.28714	2.91336e-47	1.56701e-45	305.979	301.639	124.574	127.379		BNA3	Kynurenine aminotransferase; catalyzes formation of kynurenic acid from kynurenine; potential Cdc28p substrate kynurenine--oxoglutarate transaminase
YBR302C	1.28652	5.01824e-32	1.422e-30	191.544	175.526	76.664	75.661		COS2	Endosomal protein involved in turnover of plasma membrane proteins; member of the DUP380 subfamily of conserved, often subtelomeric COS genes; required for the multivesicular vesicle body sorting pathway that internalizes plasma membrane proteins for degradation; Cos proteins provide ubiquitin in trans for nonubiquitinated cargo proteins Cos2p
YML132W	1.28652	5.01824e-32	1.422e-30	191.544	175.526	76.664	75.661		COS3	Endosomal protein involved in turnover of plasma membrane proteins; member of the DUP380 subfamily of conserved, often subtelomeric COS genes; required for the multivesicular vesicle body sorting pathway that internalizes plasma membrane proteins for degradation; Cos proteins provide ubiquitin in trans for nonubiquitinated cargo proteins Cos3p
YER150W	1.27772	1.42991e-56	1.07875e-54	9045.84	9626.82	4068.99	3725.82		SPI1	GPI-anchored cell wall protein involved in weak acid resistance; basal expression requires Msn2p/Msn4p; expression is induced under conditions of stress and during the diauxic shift; SPI1 has a paralog, SED1, that arose from the whole genome duplication Spi1p
YPR145W	1.27686	8.97032e-37	3.17735e-35	851.307	886.368	334.101	391.487		ASN1	Asparagine synthetase; catalyzes the synthesis of L-asparagine from L-aspartate in the asparagine biosynthetic pathway; ASN1 has a paralog, ASN2, that arose from the whole genome duplication asparagine synthase (glutamine-hydrolyzing) 1
YCL025C	1.27204	1.33998e-34	4.11849e-33	507.901	504.465	229.319	195.146		AGP1	Low-affinity amino acid permease with broad substrate range; involved in uptake of asparagine, glutamine, and other amino acids; expression regulated by SPS plasma membrane amino acid sensor system (Ssy1p-Ptr3p-Ssy5p); AGP1 has a paralog, GNP1, that arose from the whole genome duplication amino acid transporter AGP1
YAL067C	1.27193	3.63141e-22	6.67559e-21	93.678	92.139	37.659	40.117		SEO1	Putative permease; member of the allantoate transporter subfamily of the major facilitator superfamily; mutation confers resistance to ethionine sulfoxide putative permease SEO1
YMR200W	1.27185	1.25859e-38	4.84181e-37	244.907	247.619	99.614	106.652		ROT1	Molecular chaperone involved in protein folding in ER; mutation causes defects in cell wall synthesis and lysis of autophagic bodies, suppresses tor2 mutations, and is synthetically lethal with kar2-1 and with rot2 mutations; involved in N-linked glycosylation and O-mannosylation; transmembrane helix Ser250 is essential for Rot1p to interact with other membrane components and exert its functional…
YMR178W	1.27139	9.59716e-29	2.32291e-27	206.352	192.588	88.727	78.655		YMR178W	hypothetical protein; green fluorescent protein (GFP)-fusion protein localizes to both the cytoplasm and nucleus; YMR178W is not an essential gene; protein abundance increases in response to DNA replication stress hypothetical protein
YML037C	1.26795	0.000206907	0.000794396	17.811	14.973	5.017	8.645		YML037C	hypothetical protein; has some characteristics of a transcriptional activator; may be a target of Dbf2p-Mob1p kinase; GFP-fusion protein co-localizes with clathrin-coated vesicles; YML037C is not an essential gene hypothetical protein
YMR277W	1.26687	6.52936e-21	1.12216e-19	85.015	87.809	35.259	37.383		FCP1	Carboxy-terminal domain (CTD) phosphatase; essential for dephosphorylation of the repeated C-terminal domain of the RNA polymerase II large subunit (Rpo21p); relocalizes to the cytosol in response to hypoxia protein serine/threonine phosphatase
YML092C	1.25832	4.55449e-46	2.28078e-44	355.429	351.411	153.707	145.469		PRE8	Alpha 2 subunit of the 20S proteasome proteasome core particle subunit alpha 2
YGR038C-B	1.25728	5.91864e-19	9.04774e-18	148.065	159.798	57.906	72.224		YGR038C-B	Retrotransposon TYA Gag and TYB Pol genes; transcribed/translated as one unit; polyprotein is processed to make a nucleocapsid-like protein (Gag), reverse transcriptase (RT), protease (PR), and integrase (IN); similar to retroviral genes gag-pol fusion protein
YMR281W	1.25607	2.8572e-19	4.44972e-18	75.028	74.797	31.997	31.462		GPI12	ER membrane protein involved in the second step of GPI anchor assembly; the second step is the de-N-acetylation of the N-acetylglucosaminylphosphatidylinositol intermediate; functional homolog of human PIG-Lp; GPI stands for glycosylphosphatidylinositol N-acetylglucosaminylphosphatidylinositol deacetylase
YNL142W	1.25554	1.17775e-15	1.46814e-14	70.425	75.262	33.439	28.42		MEP2	Ammonium permease involved in regulation of pseudohyphal growth; belongs to a ubiquitous family of cytoplasmic membrane proteins that transport only ammonium (NH4+); expression is under the nitrogen catabolite repression regulation ammonium permease MEP2
YMR134W	1.25347	5.87518e-14	6.62697e-13	50.337	49.029	20.608	21.556		ERG29	hypothetical protein involved in ergosterol biosynthesis; conditional mutants produce less ergosterol, display impaired oxygen consumption, respiratory growth, mitochondrial iron utilization, and are more sensitive to oxidative stress; mutant bm-8 has a growth defect on iron-limited medium that is complemented by overexpression of Yfh1p; protein localizes to the cytoplasm, ER and nuclear envelope…
YPR158W-B	1.24956	7.09928e-25	1.48344e-23	120.843	125.823	50.367	54.481		YPR158W-B	Retrotransposon TYA Gag and TYB Pol genes; transcribed/translated as one unit; polyprotein is processed to make a nucleocapsid-like protein (Gag), reverse transcriptase (RT), protease (PR), and integrase (IN); similar to retroviral genes gag-pol fusion protein
YDR210C-D	1.24811	7.81803e-36	2.62514e-34	227.626	240.259	97.262	102.088		YDR210W-D	Retrotransposon TYA Gag and TYB Pol genes; transcribed/translated as one unit; polyprotein is processed to make a nucleocapsid-like protein (Gag), reverse transcriptase (RT), protease (PR), and integrase (IN); similar to retroviral genes gag-pol fusion protein
YDL129W	1.2447	5.29295e-15	6.43238e-14	82.978	69.725	33.752	31.462		YDL129W	hypothetical protein; green fluorescent protein (GFP)-fusion protein localizes to the cytoplasm and the nucleus; YDL129W is not an essential gene; relative distribution to the nucleus increases upon DNA replication stress hypothetical protein
YER174C	1.24347	1.23356e-18	1.83737e-17	166.612	179.368	65.237	82.42		GRX4	Glutathione-dependent oxidoreductase; hydroperoxide and superoxide-radical responsive; monothiol glutaredoxin subfamily member along with Grx3p and Grx5p; protects cells from oxidative damage; with Grx3p, binds to Aft1p in iron-replete conditions, promoting its dissociation from promoters; mutant has increased aneuploidy tolerance; transcription regulated by Yap5p; GRX4 has a paralog, GRX3, that …
YFL016C	1.24152	2.31951e-29	5.80778e-28	294.692	300.722	117.348	137.334		MDJ1	Co-chaperone that stimulates HSP70 protein Ssc1p ATPase activity; involved in protein folding/refolding in the mitochodrial matrix; required for proteolysis of misfolded proteins; member of the HSP40 (DnaJ) family of chaperones Mdj1p
YDL025C	1.24135	8.71427e-39	3.39739e-37	232.585	234.99	101.662	98.574		RTK1	Putative protein kinase, potentially phosphorylated by Cdc28p; interacts with ribosome biogenesis factors, Cka2, Gus1 and Arc1; protein abundance increases in response to DNA replication stress putative serine/threonine protein kinase RTK1
YML058W	1.23924	2.17034e-48	1.22403e-46	1117.14	1232.49	511.66	495.751		SML1	Ribonucleotide reductase inhibitor; involved in regulating dNTP production; regulated by Mec1p and Rad53p during DNA damage and S phase; SML1 has a paralog, DIF1, that arose from the whole genome duplication ribonucleotide reductase inhibiting protein SML1
YMR225C	1.23817	1.22548e-30	3.31109e-29	410.518	374.846	157.074	179.598		MRPL44	Mitochondrial ribosomal protein of the large subunit; protein abundance increases in response to DNA replication stress mitochondrial 54S ribosomal protein YmL44
YGL180W	1.23506	6.38091e-15	7.67427e-14	59.771	61.809	24.638	27.573		ATG1	Protein serine/threonine kinase; required for vesicle formation in autophagy and the cytoplasm-to-vacuole targeting (Cvt) pathway; structurally required for phagophore assembly site formation; during autophagy forms a complex with Atg13p and Atg17p; essential for cell cycle progression from G2/M to G1 under nitrogen starvation serine/threonine protein kinase ATG1
YMR043W	1.23445	1.7085e-33	5.06362e-32	828.377	848.714	330.403	390.659		MCM1	Transcription factor; involved in cell-type-specific transcription and pheromone response; plays a central role in the formation of both repressor and activator complexes; relocalizes to the cytosol in response to hypoxia transcription factor MCM1
YER160C	1.2276	3.39824e-33	9.96988e-32	262.58	291.68	120.933	118.734		YER160C	Retrotransposon TYA Gag and TYB Pol genes; transcribed/translated as one unit; polyprotein is processed to make a nucleocapsid-like protein (Gag), reverse transcriptase (RT), protease (PR), and integrase (IN); similar to retroviral genes gag-pol fusion protein
YLR044C	1.22617	1.30345e-74	2.22698e-72	16750.4	16690.6	7409.84	7057.18		PDC1	Major of three pyruvate decarboxylase isozymes; key enzyme in alcoholic fermentation; decarboxylates pyruvate to acetaldehyde; involved in amino acid catabolism; subject to glucose-, ethanol-, and autoregulation; activated by phosphorylation in response to glucose levels; N-terminally propionylated in vivo indolepyruvate decarboxylase 1
YMR265C	1.22437	1.04401e-24	2.16595e-23	176.702	165.683	79.092	69.317		YMR265C	hypothetical protein
YMR014W	1.22412	4.9195e-26	1.09074e-24	131.025	132.799	55.26	58.987		BUD22	Protein required for rRNA maturation and ribosomal subunit biogenesis; required for 18S rRNA maturation; also required for small ribosomal subunit biogenesis; cosediments with pre-ribosomal particles; mutation decreases efficiency of +1 Ty1 frameshifting and transposition, and affects budding pattern Bud22p
YMR139W	1.22377	1.00484e-16	1.33573e-15	88.765	79.243	38.313	34.476		RIM11	Protein kinase; required for signal transduction during entry into meiosis; promotes the formation of the Ime1p-Ume6p complex by phosphorylating Ime1p and Ume6p; shares similarity with mammalian glycogen synthase kinase 3-beta; protein abundance increases in response to DNA replication stress; RIM11 has a paralog, MRK1, that arose from the whole genome duplication serine/threonine protein kinase …
YGL184C	1.22307	2.85514e-38	1.07698e-36	560.665	536.362	251.833	223.971		STR3	Peroxisomal cystathionine beta-lyase; converts cystathionine into homocysteine; may be redox regulated by Gto1p; involved in the release of the aromatic thiol 3-mercaptohexanol during wine fermentation cystathionine beta-lyase STR3
YHR214C-E	1.22166	0.00340071	0.00974099	9.446	6.523	3.699	3.216		YHR214C-E	hypothetical protein; identified by gene-trapping, microarray-based expression analysis, and genome-wide homology searching hypothetical protein
YJL144W	1.22099	3.83759e-20	6.2796e-19	241.87	232.436	90.861	114.835		YJL144W	Cytoplasmic hydrophilin essential in desiccation-rehydration process; expression induced by osmotic stress, starvation and during stationary phase; protein abundance increases in response to DNA replication stress hypothetical protein
YMR223W	1.22073	4.14202e-10	3.32334e-09	35.84	33.475	14.993	15.019		UBP8	Ubiquitin-specific protease component of the SAGA acetylation complex; required for SAGA (Spt-Ada-Gcn5-Acetyltransferase)-mediated deubiquitination of histone H2B ubiquitin-specific protease UBP8
YMR067C	1.22047	5.55941e-20	8.99572e-19	85.187	84.025	37.298	36.199		UBX4	UBX domain-containing protein that interacts with Cdc48p; involved in degradation of polyubiquitinated proteins via the ERAD (ER-associated degradation) pathway; modulates the Cdc48p-Nplp-Ufd1p AAA ATPase complex during its role in delivery of misfolded proteins to the proteasome; protein abundance increases in response to DNA replication stress Ubx4p
YMR158W	1.21981	3.97323e-14	4.53448e-13	79.687	86.66	32.206	40.002		MRPS8	Mitochondrial ribosomal protein of the small subunit mitochondrial 37S ribosomal protein MRPS8
YLR193C	1.21967	2.79879e-24	5.58699e-23	223.15	232.25	90.206	107.518		UPS1	Phosphatidic acid transfer protein; plays a role in phospholipid metabolism by transporting phosphatidic acid from the outer to the inner mitochondrial membrane; localizes to the mitochondrial intermembrane space; null mutant has altered cardiolipin and phosphatidic acid levels; ortholog of human PRELI Ups1p
YMR153W	1.21944	2.78681e-24	5.58226e-23	123.339	125.336	56.388	51.805		NUP53	FG-nucleoporin component of central core of nuclear pore complex (NPC); also part of the NPC nuclear basket; contributes directly to nucleocytoplasmic transport; involved in regulation of transcription and mitosis; induces membrane tubulation, which may contribute to nuclear pore assembly; NUP53 has a paralog, ASM4, that arose from the whole genome duplication FG-nucleoporin NUP53
YPR065W	1.2185	1.2605e-16	1.66282e-15	404.121	410.063	148.624	205.217		ROX1	Heme-dependent repressor of hypoxic genes; mediates aerobic transcriptional repression of hypoxia induced genes such as COX5b and CYC7; repressor function regulated through decreased promoter occupancy in response to oxidative stress; contains an HMG domain that is responsible for DNA bending activity; involved in the hyperosmotic stress resistance Rox1p
YMR091C	1.21797	1.62763e-24	3.32919e-23	113.847	114.785	49.077	50.428		NPL6	Component of the RSC chromatin remodeling complex; interacts with Rsc3p, Rsc30p, Ldb7p, and Htl1p to form a module important for a broad range of RSC functions Npl6p
YML016C	1.21706	1.88328e-24	3.81184e-23	112.593	115.342	49.504	49.706		PPZ1	Serine/threonine protein phosphatase Z, isoform of Ppz2p; involved in regulation of potassium transport, which affects osmotic stability, cell cycle progression, and halotolerance salt homeostasis regulator
YHL047C	1.21672	7.57736e-35	2.3665e-33	278.906	305.62	125.731	128.727		ARN2	Transporter; member of the ARN family of transporters that specifically recognize siderophore-iron chelates; responsible for uptake of iron bound to the siderophore triacetylfusarinine C siderophore transporter
YML099C	1.21472	2.5002e-21	4.44149e-20	95.243	95.168	42.552	40.541		ARG81	Zinc finger transcription factor involved in arginine-responsive genes; Zn(2)-Cys(6) binuclear cluster domain type; involved in the regulation of arginine-responsive genes; acts with Arg80p and Arg82p Arg81p
YHR214C-B	1.19819	2.19112e-45	1.05192e-43	353.6	357.865	157.472	156.367		YHR214C-B	Retrotransposon TYA Gag and TYB Pol genes; transcribed/translated as one unit; polyprotein is processed to make a nucleocapsid-like protein (Gag), reverse transcriptase (RT), protease (PR), and integrase (IN); similar to retroviral genes; YHR214C-B has a paralog, YAR070C, that arose from a segmental duplication gag-pol fusion protein
YMR090W	1.19376	6.16198e-29	1.51673e-27	290.573	296.95	139.406	120.717		YMR090W	hypothetical protein; similar to DTDP-glucose 4,6-dehydratases; GFP-fusion protein localizes to the cytoplasm; up-regulated in response to the fungicide mancozeb; not essential for viability hypothetical protein
YMR016C	1.19319	2.54789e-30	6.69715e-29	166.669	169.42	75.08	73.746		SOK2	Nuclear protein that negatively regulates pseudohyphal differentiation; plays a regulatory role in the cyclic AMP (cAMP)-dependent protein kinase (PKA) signal transduction pathway; relocalizes to the cytosol in response to hypoxia; SOK2 has a paralog, PHD1, that arose from the whole genome duplication Sok2p
YLR327C	1.19035	3.68499e-25	7.78404e-24	1214.81	1446.36	632.261	548.124		TMA10	hypothetical protein that associates with ribosomes; protein abundance increases in response to DNA replication stress; TMA10 has a paralog, STF2, that arose from the whole genome duplication Tma10p
YMR042W	1.18905	3.28353e-31	9.12634e-30	304	276.184	133.043	124.511		ARG80	Transcription factor involved in regulating arginine-responsive genes; acts with Arg81p and Arg82p Arg80p
YDL160C-A	1.18863	1.22246e-11	1.14168e-10	160.008	188.189	90.728	64.08		MHF2	Component of the heterotetrameric MHF histone-fold complex; in humans the MHF complex interacts with both DNA and Mph1p ortholog FANCM to stabilize and remodel blocked replication forks and repair damaged DNA; mhf2 srs2 double mutants are MMS hypersensitive; orthologous to human centromere constitutive-associated network (CCAN) subunit CENP-X, also known as MHF2 Mhf2p
YIR005W	1.18656	1.32838e-14	1.56841e-13	93.299	93.056	46.203	36.854		IST3	Component of the U2 snRNP; required for the first catalytic step of splicing and for spliceosomal assembly; interacts with Rds3p and is required for Mer1p-activated splicing; diploid mutants have a specific defect in MATa1 pre-mRNA splicing which leads to haploid gene expression in diploids U2 snRNP complex subunit IST3
YMR013C	1.18522	6.81384e-15	8.17801e-14	59.277	60.706	26.848	26.571		SEC59	Dolichol kinase; catalyzes the terminal step in dolichyl monophosphate (Dol-P) biosynthesis; required for viability and for normal rates of lipid intermediate synthesis and protein N-glycosylation dolichol kinase
YMR185W	1.18386	2.15263e-12	2.13754e-11	47.955	46.603	20.826	21.315		RTP1	Protein required for the nuclear import and biogenesis of RNA pol II; conflicting evidence on whether null mutant is viable with elongated buds, or inviable; interacts with Rpb2, Rpb3, Nup116p, Nup100p and components of the R2TP complex (Rvb1p, Rvb2p, Pih1p); similar to human TMCO7 gene Rtp1p
YMR159C	1.18379	4.10544e-11	3.64743e-10	40.35	41.392	18.379	17.974		ATG16	Conserved protein involved in autophagy; interacts with Atg12p-Atg5p conjugates to form Atg12p-Atg5p-Atg16p multimers, which binds to membranes and localizes to the pre-autophagosomal structure and are required for autophagy; relocalizes from nucleus to cytoplasmic foci upon DNA replication stress Atg16p
YMR183C	1.1821	3.93154e-24	7.79465e-23	153.45	161.724	66.526	73.986		SSO2	Plasma membrane t-SNARE; involved in fusion of secretory vesicles at the plasma membrane; syntaxin homolog that is functionally redundant with Sso1p; SSO2 has a paralog, SSO1, that arose from the whole genome duplication syntaxin
YMR099C	1.17884	9.3418e-43	4.08019e-41	350.39	350.622	154.077	159.275		YMR099C	Glucose-6-phosphate 1-epimerase (hexose-6-phosphate mutarotase); likely involved in carbohydrate metabolism; GFP-fusion protein localizes to both the nucleus and cytoplasm and is induced in response to the DNA-damaging agent MMS glucose-6-phosphate 1-epimerase
YMR314W	1.17838	3.25043e-41	1.33913e-39	403.293	379.28	176.193	173.803		PRE5	Alpha 6 subunit of the 20S proteasome; protein abundance increases in response to DNA replication stress proteasome core particle subunit alpha 6
YBR090C	1.17313	4.89531e-12	4.72373e-11	46.436	46.452	20.323	21.334		YBR090C	hypothetical protein; green fluorescent protein (GFP)-fusion protein localizes to the cytoplasm and nucleus hypothetical protein
YDR247W	1.17211	3.34943e-20	5.55909e-19	239.626	268.117	103.388	124.52		VHS1	Cytoplasmic serine/threonine protein kinase; identified as a high-copy suppressor of the synthetic lethality of a sis2 sit4 double mutant, suggesting a role in G1/S phase progression; VHS1 has a paralog, SKS1, that arose from the whole genome duplication putative serine/threonine protein kinase VHS1
YMR294W	1.17142	1.03765e-15	1.30188e-14	75.58	71.025	31.532	34.264		JNM1	Component of the yeast dynactin complex; consisting of Nip100p, Jnm1p, and Arp1p; required for proper nuclear migration and spindle partitioning during mitotic anaphase B Jnm1p
YEL072W	1.1691	3.56973e-18	5.17122e-17	93.402	85.859	39.982	40.676		RMD6	Protein required for sporulation Rmd6p
YOR183W	1.16735	0.000799965	0.00270489	14.624	16.134	8.867	5.025		FYV12	hypothetical protein; required for survival upon exposure to K1 killer toxin Fyv12p
YML063W	1.16401	5.94401e-67	6.77034e-65	2923.14	2926.69	1344.29	1297.92		RPS1B	Ribosomal protein 10 (rp10) of the small (40S) subunit; homologous to mammalian ribosomal protein S3A, no bacterial homolog; RPS1B has a paralog, RPS1A, that arose from the whole genome duplication ribosomal 40S subunit protein S1B
YMR071C	1.16358	6.87155e-20	1.10573e-18	148.168	160.123	75.147	64.311		TVP18	Integral membrane protein; localized to late Golgi vesicles along with the v-SNARE Tlg2p; may interact with ribosomes, based on co-purification experiments; may have a role in intracellular sterol transport Tvp18p
YMR154C	1.16209	7.2465e-07	4.07896e-06	22.954	22.17	10.527	9.868		RIM13	Calpain-like cysteine protease; involved in proteolytic activation of Rim101p in response to alkaline pH; localizes to punctate structures in alkaline conditions and in vps4 mutant; has similarity to A. nidulans palB Rim13p
YDR035W	1.1619	9.8274e-62	8.27354e-60	1126.34	1115.48	506.008	507.939		ARO3	3-deoxy-D-arabino-heptulosonate-7-phosphate (DAHP) synthase; catalyzes the first step in aromatic amino acid biosynthesis and is feedback-inhibited by phenylalanine or high concentration of tyrosine or tryptophan 3-deoxy-7-phosphoheptulonate synthase ARO3
YDL059C	1.16139	8.92543e-25	1.85834e-23	215.89	199.367	99.377	88.581		RAD59	Protein involved DNA double-strand break repair; repairs breaks in DNA during vegetative growth via recombination and single-strand annealing; anneals complementary single-stranded DNA; forms nuclear foci upon DNA replication stress; required for loading of Rad52p to DSBs; regulates replication fork progression in DNA ligase I-deficient cells; paralog of Rad52p Rad59p
YMR104C	1.16017	7.53699e-15	8.9718e-14	120.452	107.971	57.09	46.5		YPK2	Protein kinase similar to S/T protein kinase Ypk1p; functionally redundant with YPK1 at the genetic level; participates in a signaling pathway required for optimal cell wall integrity; involved in the TORC-dependent phosphorylation of ribosomal proteins Rps6a/b (S6); human homolog SGK2 can complement a ypk1 ypk2 double mutant putative protein kinase YPK2
YOL086C	1.15951	3.64759e-49	2.11889e-47	3224.96	3114.83	1500.09	1372.54		ADH1	Alcohol dehydrogenase; fermentative isozyme active as homo- or heterotetramers; required for the reduction of acetaldehyde to ethanol, the last step in the glycolytic pathway; ADH1 has a paralog, ADH5, that arose from the whole genome duplication alcohol dehydrogenase ADH1
YMR172W	1.15888	3.98019e-17	5.3895e-16	76.731	77.247	34.159	35.554		HOT1	Transcription factor for glycerol biosynthetic genes; required for the transient induction of glycerol biosynthetic genes GPD1 and GPP2 in response to high osmolarity; targets Hog1p to osmostress responsive promoters; has similarity to Msn1p and Gcr1p Hot1p
YPL171C	1.1575	3.37393e-14	3.88102e-13	77.789	76.144	38.038	31.915		OYE3	Conserved NADPH oxidoreductase containing flavin mononucleotide (FMN); homologous to Oye2p with different ligand binding and catalytic properties; has potential roles in oxidative stress response and programmed cell death NADPH dehydrogenase
YML067C	1.15738	1.36823e-23	2.64935e-22	136.962	128.992	61.282	59.343		ERV41	Protein localized to COPII-coated vesicles; forms a complex with Erv46p; involved in the membrane fusion stage of transport; has homology to human ERGIC2 (PTX1) protein Erv41p
YOL163W	1.15735	2.21658e-13	2.38446e-12	92.447	88.459	45.919	36.276		YOL163W	hypothetical protein; member of the Dal5p subfamily of the major facilitator family hypothetical protein
YML071C	1.15678	2.2808e-15	2.81299e-14	66.007	68.17	29.92	31.067		COG8	Component of the conserved oligomeric Golgi complex; a cytosolic tethering complex (Cog1p through Cog8p) that functions in protein trafficking to mediate fusion of transport vesicles to Golgi compartments Golgi transport complex subunit COG8
YMR164C	1.1554	3.51778e-08	2.30641e-07	33.412	36.192	14.14	17.426		MSS11	Transcription factor; involved in regulation of invasive growth and starch degradation; controls the activation of FLO11 and STA2 in response to nutritional signals; forms a heterodimer with Flo8p that interacts with the Swi/Snf complex during transcriptional activation of FLO1, FLO11, and STA1 Mss11p
YMR047C	1.15242	1.12547e-18	1.68068e-17	86.752	86.428	39.271	39.597		NUP116	FG-nucleoporin component of central core of the nuclear pore complex; contributes directly to nucleocytoplasmic transport and maintenance of the nuclear pore complex (NPC) permeability barrier; forms a stable association with Nup82p, Gle2p and two other FG-nucleoporins (Nsp1p and Nup159p); NUP116 has a paralog, NUP100, that arose from the whole genome duplication FG-nucleoporin NUP116
YIR032C	1.15159	0.000160917	0.000629494	21.838	18.746	11.494	7.095		DAL3	Ureidoglycolate lyase; converts ureidoglycolate to glyoxylate and urea in the third step of allantoin degradation; expression is sensitive to nitrogen catabolite repression; this enzyme is sometimes referred to 'ureidoglycolate hydrolase' but should not be confused with the Arabidopsis thaliana ureidoglycolate hydrolase enzyme which converts ureidoglycolate to glyoxylate, ammonia and carbon dioxi…
YDR508C	1.15104	2.87923e-12	2.83963e-11	85.555	91.361	35.127	45.393		GNP1	High-affinity glutamine permease; also transports Leu, Ser, Thr, Cys, Met and Asn; expression is fully dependent on Grr1p and modulated by the Ssy1p-Ptr3p-Ssy5p (SPS) sensor of extracellular amino acids; GNP1 has a paralog, AGP1, that arose from the whole genome duplication glutamine permease GNP1
YML122C	1.15018	3.91742e-07	2.27109e-06	30.777	26.534	14.187	11.986		YML122C	hypothetical protein; conserved among S. cerevisiae strains; YML122C is not an essential gene hypothetical protein
YML115C	1.14997	3.11964e-22	5.77133e-21	114.722	111.918	51.808	51.535		VAN1	Component of the mannan polymerase I; complex contains Van1p and Mnn9p and is involved in the first steps of mannan synthesis; mutants are vanadate-resistant Van1p
YHR029C	1.1493	5.32198e-30	1.36794e-28	279.999	290.182	137.178	123.105		YHI9	hypothetical protein; null mutant is defective in unfolded protein response; possibly involved in a membrane regulation metabolic pathway; member of the PhzF superfamily, though most likely not involved in phenazine production Yhi9p
YNL277W	1.14861	9.95665e-36	3.30504e-34	849.064	825.825	358.369	405.966		MET2	L-homoserine-O-acetyltransferase; catalyzes the conversion of homoserine to O-acetyl homoserine which is the first step of the methionine biosynthetic pathway homoserine O-acetyltransferase
YLR259C	1.14696	7.45194e-34	2.2546e-32	486.351	488.888	209.499	235.966		HSP60	Tetradecameric mitochondrial chaperonin; required for ATP-dependent folding of precursor polypeptides and complex assembly; prevents aggregation and mediates protein refolding after heat shock; role in mtDNA transmission; phosphorylated chaperone ATPase HSP60
YMR264W	1.14619	7.92336e-34	2.38481e-32	364.162	333.315	161.787	157.205		CUE1	Ubiquitin-binding protein; ER membrane protein that recruits and integrates the ubiquitin-conjugating enzyme Ubc7p into ER membrane-bound ubiquitin ligase complexes that function in the ER-associated degradation (ERAD) pathway for misfolded proteins; contains a CUE domain that binds ubiquitin to facilitate intramolecular monoubiquitination and to promote diubiquitin elongation, facilitating polyu…
YBR145W	1.14359	1.96698e-24	3.96742e-23	572.332	600.527	242.823	294.299		ADH5	Alcohol dehydrogenase isoenzyme V; involved in ethanol production; ADH5 has a paralog, ADH1, that arose from the whole genome duplication alcohol dehydrogenase ADH5
YML086C	1.13822	1.34342e-17	1.88956e-16	83.53	84.234	37.678	39.424		ALO1	D-Arabinono-1,4-lactone oxidase; catalyzes the final step in biosynthesis of dehydro-D-arabinono-1,4-lactone, which is protective against oxidative stress D-arabinono-1,4-lactone oxidase
YMR258C	1.13745	5.70178e-09	4.08405e-08	33.124	35.054	15.173	16.107		ROY1	GTPase inhibitor with similarity to F-box proteins; inhibits Ypt52p GTPase activity by preventing Ypt52p from binding GTP; involved in regulating intracellular trafficking; physically interacts with Skp1p Roy1p
YDR215C	1.13709	0.00887133	0.0224645	8.618	8.311	5.121	2.667		YDR215C	hypothetical protein; conserved across S. cerevisiae strains; null mutant displays elevated sensitivity to expression of a mutant huntingtin fragment or of alpha-synuclein hypothetical protein
YDR019C	1.13533	3.08557e-38	1.15639e-36	355.176	356.077	159.16	168.363		GCV1	T subunit of the mitochondrial glycine decarboxylase complex; glycine decarboxylase is required for the catabolism of glycine to 5,10-methylene-THF; expression is regulated by levels of levels of 5,10-methylene-THF in the cytoplasm glycine decarboxylase subunit T
YMR025W	1.13448	7.91322e-05	0.000326013	16.764	14.381	6.733	7.663		CSI1	Subunit of the Cop9 signalosome; which is required for deneddylation, or removal of the ubiquitin-like protein Rub1p from Cdc53p (cullin); involved in adaptation to pheromone signaling; functional equivalent of canonical Csn6 subunit of the COP9 signalosome Csi1p
YGL134W	1.13357	1.63853e-19	2.59353e-18	285.924	240.793	128.908	114.132		PCL10	Pho85p cyclin; recruits, activates, and targets Pho85p cyclin-dependent protein kinase to its substrate; PCL10 has a paralog, PCL8, that arose from the whole genome duplication Pcl10p
YML077W	1.1316	8.77688e-23	1.65535e-21	123.006	121.633	57.176	55.791		BET5	Core component of transport protein particle (TRAPP) complexes I-III; TRAPP complexes are related multimeric guanine nucleotide-exchange factors for the GTPase Ypt1p, regulating ER-Golgi traffic (TRAPPI), intra-Golgi traffic (TRAPPII), endosome-Golgi traffic (TRAPPII and III) and autophagy (TRAPPIII); human homology TRAPPC1 complements yeast null mutant TRAPP subunit BET5
YDR079W	1.12973	4.27343e-24	8.44365e-23	132.36	134.494	61.993	61.461		PET100	Chaperone that facilitates the assembly of cytochrome c oxidase; integral to the mitochondrial inner membrane; interacts with a subcomplex of subunits VII, VIIa, and VIII (Cox7p, Cox9p, and Cox8p) but not with the holoenzyme Pet100p
YMR138W	1.12659	2.41547e-13	2.58883e-12	68.205	79.278	34.833	33.609		CIN4	GTP-binding protein involved in beta-tubulin (Tub2p) folding; isolated as mutant with increased chromosome loss and sensitivity to benomyl; regulated by the GTPase-activating protein, Cin2p, the human retinitis pigmentosa 2 (RP2) homolog Arf family GTPase CIN4
YMR177W	1.12569	1.76432e-08	1.18897e-07	41.305	40.904	16.653	21.373		MMT1	Putative metal transporter involved in mitochondrial iron accumulation; MMT1 has a paralog, MMT2, that arose from the whole genome duplication Mmt1p
YML074C	1.12514	1.24265e-41	5.269e-40	390.027	395.774	184.557	180.128		FPR3	Nucleolar peptidyl-prolyl cis-trans isomerase (PPIase); FK506 binding protein; affects expression of multiple genes via its role in nucleosome assembly; phosphorylated by casein kinase II (Cka1p-Cka2p-Ckb1p-Ckb2p) and dephosphorylated by Ptp1p; PPIase domain acts as a transcriptional repressor when tethered to DNA by lexA, and repressor activity is dependent on PPIase activity; FPR3 has a paralog…
YBR256C	1.12343	6.05321e-52	3.90701e-50	1504.54	1527.78	725.805	683.041		RIB5	Riboflavin synthase; catalyzes the last step of the riboflavin biosynthesis pathway riboflavin synthase
YMR173W	1.12316	1.29596e-59	1.03127e-57	2657.46	2672.97	1266.09	1210.69		DDR48	DNA damage-responsive protein; expression is increased in response to heat-shock stress or treatments that produce DNA lesions; contains multiple repeats of the amino acid sequence NNNDSYGS; protein abundance increases in response to DNA replication stress DNA damage-responsive protein 48
YML017W	1.12201	9.11743e-12	8.62592e-11	55.641	54.136	23.87	27.149		PSP2	Asn rich cytoplasmic protein that contains RGG motifs; high-copy suppressor of group II intron-splicing defects of a mutation in MRS2 and of a conditional mutation in POL1 (DNA polymerase alpha); possible role in mitochondrial mRNA splicing Psp2p
YMR056C	1.12143	4.33841e-14	4.93187e-13	91.607	89.806	46.355	38.115		AAC1	Mitochondrial inner membrane ADP/ATP translocator; exchanges cytosolic ADP for mitochondrially synthesized ATP; phosphorylated; Aac1p is a minor isoform while Pet9p is the major ADP/ATP translocator; relocalizes from mitochondrion to cytoplasm upon DNA replication stress ADP/ATP carrier protein AAC1
YMR131C	1.11867	7.06959e-36	2.38763e-34	428.651	413.464	204.017	188.619		RRB1	Specific chaperone for ribosomal protein Rpl3p; binds to nascent Rpl3p during translation; essential gene ribosome biosynthesis protein RRB1
YMR235C	1.1169	4.6021e-26	1.02427e-24	182.513	192.287	84.697	90.189		RNA1	GTPase activating protein (GAP) for Gsp1p; involved in nuclear transport GTPase-activating protein RNA1
YOR357C	1.11575	1.97195e-17	2.74045e-16	137.468	142.027	59.357	71.002		SNX3	Sorting nexin for late-Golgi enzymes; required to maintain late-Golgi resident enzymes in their proper location by recycling molecules from the prevacuolar compartment; contains a PX domain and sequence similarity to human Snx3p Snx3p
YML093W	1.11261	2.15817e-21	3.84565e-20	128.701	132.381	58.693	63.483		UTP14	Subunit of U3-containing Small Subunit (SSU) processome complex; involved in production of 18S rRNA and assembly of small ribosomal subunit Utp14p
YNL134C	1.11225	8.3796e-47	4.38532e-45	965.948	1016.24	473.773	454.344		YNL134C	NADH-dependent aldehyde reductase, involved in detoxification of furfural; expression is up-regulated in the presence of furfural and 5-hydroxymethylfurfural, which are compounds generated during lignocellulosic biomass pre-treatment; green fluorescent protein (GFP)-fusion protein localizes to both the cytoplasm and nucleus; protein abundance increases in response to DNA replication stress hypoth…
YHL048W	1.11108	7.07835e-19	1.07358e-17	176.553	155.48	73.402	82.006		COS8	Endosomal protein involved in turnover of plasma membrane proteins; member of the DUP380 subfamily of conserved, often subtelomeric COS genes; required for the multivesicular vesicle body sorting pathway that internalizes plasma membrane proteins for degradation; Cos proteins provide ubiquitin in trans for nonubiquitinated cargo proteins Cos8p
YML003W	1.11063	3.16448e-05	0.000138527	20.71	19.721	8.051	10.783		YML003W	hypothetical protein
YHR082C	1.11061	3.20103e-21	5.65192e-20	115.907	116.096	53.468	55.29		KSP1	Serine/threonine protein kinase; associates with TORC1 and likely involved in TOR signaling cascades; negative regulator of autophagy; nuclear translocation required for haploid filamentous growth; regulates filamentous growth induced nuclear translocation of Bcy1p, Fus3p, and Sks1p; overproduction causes allele-specific suppression of prp20-10; protein abundance increases in response to DNA repl…
YMR191W	1.10935	9.11132e-24	1.77015e-22	143.739	140.982	68.319	65.312		SPG5	Protein required for proteasome assembly during quiescence; binds to base of the proteasome regulartory particle; required for survival at high temperature during stationary phase; not required for growth on nonfermentable carbon sources Spg5p
YCL050C	1.10748	1.90486e-25	4.09826e-24	236.485	237.207	104.403	117.964		APA1	AP4A phosphorylase; bifunctional diadenosine 5',5'''-P1,P4-tetraphosphate phosphorylase and ADP sulfurylase involved in catabolism of bis(5'-nucleosidyl) tetraphosphates; catalyzes phosphorolysis of dinucleoside oligophosphates, cleaving substrates' alpha/beta-anhydride bond and introducing Pi into the beta-position of the corresponding NDP formed; protein abundance increases under DNA replicatio…
YBL112C	1.10411	0.0180583	0.0413647	6.834	5.989	2.229	3.812		YBL112C	hypothetical protein; YBL112C is contained within TEL02L hypothetical protein
YFR030W	1.10323	4.83379e-47	2.5761e-45	630.101	633.805	302.493	293.066		MET10	Subunit alpha of assimilatory sulfite reductase; complex converts sulfite into sulfide sulfite reductase subunit alpha
YMR194W	1.10297	4.30376e-54	2.90704e-52	2338.87	2291.37	1063.39	1117.99		RPL36A	Ribosomal 60S subunit protein L36A; N-terminally acetylated; binds to 5.8 S rRNA; homologous to mammalian ribosomal protein L36, no bacterial homolog; RPL36A has a paralog, RPL36B, that arose from the whole genome duplication ribosomal 60S subunit protein L36A
YOR020C	1.10287	1.07044e-36	3.74588e-35	904.75	990.184	432.89	459.889		HSP10	Mitochondrial matrix co-chaperonin; inhibits the ATPase activity of Hsp60p, a mitochondrial chaperonin; involved in protein folding and sorting in the mitochondria; 10 kD heat shock protein with similarity to E. coli groES Hsp10p
YGR110W	1.0996	1.99734e-09	1.51075e-08	37.899	37.561	18.028	17.628		CLD1	Mitochondrial cardiolipin-specific phospholipase; functions upstream of Taz1p to generate monolyso-cardiolipin; transcription increases upon genotoxic stress; involved in restricting Ty1 transposition; has homology to mammalian CGI-58 carboxylic ester hydrolase
YNL281W	1.0989	7.53849e-42	3.21993e-40	463.213	449.852	214.392	217.001		HCH1	Heat shock protein regulator; binds to Hsp90p and may stimulate ATPase activity; originally identified as a high-copy number suppressor of a HSP90 loss-of-function mutation; role in regulating Hsp90 inhibitor drug sensitivity; GFP-fusion protein localizes to the cytoplasm and nucleus; protein abundance increases in response to DNA replication stress Hch1p
YML035C	1.09483	1.46936e-15	1.81994e-14	84.589	80.914	40.874	37.556		AMD1	AMP deaminase; tetrameric enzyme that catalyzes the deamination of AMP to form IMP and ammonia; thought to be involved in regulation of intracellular purine (adenine, guanine, and inosine) nucleotide pools AMP deaminase
YDR098C-B	1.09449	7.59732e-29	1.85432e-27	203.004	210.313	97.215	98.69		YDR098C-B	Retrotransposon TYA Gag and TYB Pol genes; transcribed/translated as one unit; polyprotein is processed to make a nucleocapsid-like protein (Gag), reverse transcriptase (RT), protease (PR), and integrase (IN); similar to retroviral genes gag-pol fusion protein
YDR170W-A	1.0916	7.14434e-16	9.04172e-15	99.546	109.782	52.51	47.03		YDR170W-A	Retrotransposon TYA Gag gene; Gag is a nucleocapsid protein that is the structural constituent of virus-like particles (VLPs); similar to retroviral Gag; YDR170W-A is part of a mutant retrotransposon; distribution in the cytoplasm becomes irregular rather than punctate upon DNA replication stress gag protein
YER053C	1.09043	1.8085e-50	1.09433e-48	797.001	808.947	381.215	382.138		PIC2	Mitochondrial copper and phosphate carrier; imports copper and inorganic phosphate into mitochondria; functionally redundant with Mir1p but less abundant than Mir1p under normal conditions; expression is induced at high temperature Cu/Pi carrier
YAL061W	1.08976	0.00726522	0.0188831	266.871	247.758	156.723	88.081		BDH2	Putative medium-chain alcohol dehydrogenase with similarity to BDH1; transcription induced by constitutively active PDR1 and PDR3 putative dehydrogenase BDH2
YMR303C	1.08725	1.01027e-18	1.52038e-17	141.3	139.926	71.865	62.222		ADH2	Glucose-repressible alcohol dehydrogenase II; catalyzes the conversion of ethanol to acetaldehyde; involved in the production of certain carboxylate esters; regulated by ADR1 alcohol dehydrogenase ADH2
YOL064C	1.08534	4.96081e-46	2.46302e-44	874.744	831.918	404.687	409.211		MET22	Bisphosphate-3'-nucleotidase; involved in salt tolerance and methionine biogenesis; dephosphorylates 3'-phosphoadenosine-5'-phosphate and 3'-phosphoadenosine-5'-phosphosulfate, intermediates of the sulfate assimilation pathway; human homolog BPNT1 complements yeast null mutant 3'(2'),5'-bisphosphate nucleotidase
YML066C	1.08462	9.67351e-11	8.3373e-10	50.809	46.952	23.832	22.826		SMA2	Meiosis-specific prospore membrane protein; required to produce bending force necessary for proper assembly of the prospore membrane during sporulation Sma2p
YMR063W	1.08069	2.37543e-10	1.97127e-09	50.935	57.352	27.521	24.405		RIM9	Plasma membrane hypothetical protein; involved in the proteolytic activation of Rim101p in response to alkaline pH; interacts with Rim21p and Dfg16p to form a pH-sensing complex in the Rim101 pathway and is required to maintain Rim21p levels; has similarity to A. nidulans PalI Rim9p
YAL012W	1.07886	1.68363e-51	1.07475e-49	1209.8	1225.92	593.891	573.164		CYS3	Cystathionine gamma-lyase; catalyzes one of the two reactions involved in the transsulfuration pathway that yields cysteine from homocysteine with the intermediary formation of cystathionine; protein abundance increases in response to DNA replication stress cystathionine gamma-lyase CYS3
YMR259C	1.07805	1.11752e-08	7.68247e-08	35.334	34.822	16.757	16.8		TRM732	Protein involved in 2'-O-methylation of C32 of substrate tRNAs; interacts with 2'-O-ribose methyltransferase Trm7p; green fluorescent protein (GFP)-fusion protein localizes to the cytoplasm; non-essential gene; yeast null mutant can be functionally complemented by human THADA, mutations in which have been implicated in epithelial thyroid adenomas, type 2 diabetes, and polycystic ovary syndrome (P…
YFL055W	1.0751	2.68612e-11	2.43427e-10	69.804	67.206	36.179	29.71		AGP3	Low-affinity amino acid permease; may act to supply the cell with amino acids as nitrogen source in nitrogen-poor conditions; transcription is induced under conditions of sulfur limitation; plays a role in regulating Ty1 transposition Agp3p
YPR168W	1.07445	5.33992e-19	8.18459e-18	159.099	145.741	69.314	77.057		NUT2	Subunit of the RNA polymerase II mediator complex; conserved from yeast to human; associates with core polymerase subunits to form the RNA polymerase II holoenzyme; required for transcriptional activation and has a role in basal transcription; protein abundance increases in response to DNA replication stress mediator complex subunit NUT2
YHR179W	1.07239	9.55097e-59	7.49751e-57	2070.69	2062.56	992.261	996.912		OYE2	Conserved NADPH oxidoreductase containing flavin mononucleotide (FMN); responsible for geraniol reduction into citronellol during fermentation; homologous to Oye3p with different ligand binding and catalytic properties; may be involved in sterol metabolism, oxidative stress response, and programmed cell death; protein abundance increases in response to DNA replication stress NADPH dehydrogenase
YKL201C	1.07058	6.34893e-17	8.49791e-16	141.495	146.206	63.406	75.036		MNN4	Putative positive regulator of mannosylphosphate transferase Mnn6p; involved in mannosylphosphorylation of N-linked oligosaccharides; expression increases in late-logarithmic and stationary growth phases; coding sequence contains length polymorphisms in different strains; MNN4 has a paralog, YJR061W, that arose from the whole genome duplication Mnn4p
YMR140W	1.07007	5.08321e-11	4.49443e-10	76.443	71.582	31.779	39.443		SIP5	hypothetical protein; interacts with both the Reg1p/Glc7p phosphatase and the Snf1p kinase; forms cytoplasmic foci upon DNA replication stress Sip5p
YMR073C	1.0697	1.84766e-15	2.28363e-14	106.944	95.296	47.076	50.322		IRC21	hypothetical protein; may be involved in resistance to carboplatin and cisplatin; null mutant displays increase in spontaneous Rad52p foci; contains a lipid-binding domain and binds cardiolipin in a large-scale study Irc21p
YML011C	1.06906	3.98232e-12	3.86845e-11	97.084	93.683	51.4	40.753		RAD33	Protein involved in nucleotide excision repair; green fluorescent protein (GFP)-fusion protein localizes to the nucleus Rad33p
YOL136C	1.06696	6.50123e-35	2.04139e-33	587.75	562.466	266.892	288.57		PFK27	6-phosphofructo-2-kinase; catalyzes synthesis of fructose-2,6-bisphosphate; inhibited by phosphoenolpyruvate and sn-glycerol 3-phosphate, expression induced by glucose and sucrose, transcriptional regulation involves protein kinase A 6-phosphofructo-2-kinase
YMR166C	1.06457	1.05037e-07	6.42948e-07	36.496	33	15.676	17.926		MME1	Transporter of the mitochondrial inner membrane that exports magnesium; involved in mitochondrial Mg2+ homeostasis; has similarity to human mitochondrial ATP-Mg/Pi carriers Mme1p
YBR013C	1.05727	0.000273204	0.00102655	34.885	22.193	11.959	15.76		YBR013C	hypothetical protein; haploid deletion mutant exhibits synthetic phenotype with alpha-synuclein; SWAT-GFP fusion protein localizes to the endoplasmic reticulum while mCherry fusion protein localizes to both the endoplasmic reticulum and vacuole hypothetical protein
YCR020W-B	1.05414	5.95209e-21	1.02615e-19	147.432	139.067	68.338	71.175		HTL1	Component of the RSC chromatin remodeling complex; RSC functions in transcriptional regulation and elongation, chromosome stability, and establishing sister chromatid cohesion; involved in telomere maintenance Htl1p
YJL016W	1.05139	2.88795e-24	5.74524e-23	245.034	221.885	112.929	115.056		TPH3	hypothetical protein; GFP-fusion protein localizes to the cytoplasm; contains two adjacent PH-like domains; conserved in closely related Saccharomyces species hypothetical protein
YMR207C	1.04975	2.99304e-07	1.76156e-06	29.293	28.693	14.092	14.21		HFA1	Mitochondrial acetyl-coenzyme A carboxylase; catalyzes production of malonyl-CoA in mitochondrial fatty acid biosynthesis; relocalizes from mitochondrion to cytoplasm upon DNA replication stress; genetic and comparative analysis suggests that translation begins at a non-canonical (Ile) start codon at -372 relative to the annotated start codon acetyl-CoA carboxylase HFA1
YMR126C	1.04214	2.90499e-09	2.15794e-08	45.09	45.013	23.69	20.68		DLT1	hypothetical protein; mutant sensitive to 6-azauracil (6AU) and mycophenolic acid (MPA) Dlt1p
YNL077W	1.04107	1.21073e-13	1.32952e-12	232.493	278.587	113.109	138.21		APJ1	Chaperone with a role in SUMO-mediated protein degradation; member of the DnaJ-like family; conserved across eukaryotes; overexpression interferes with propagation of the [Psi+] prion; the authentic, non-tagged protein is detected in highly purified mitochondria in high-throughput studies; forms nuclear foci upon DNA replication stress Apj1p
YNL007C	1.04038	3.4811e-13	3.69684e-12	929.246	1013.62	402.619	553.111		SIS1	Type II HSP40 co-chaperone that interacts with the HSP70 protein Ssa1p; shuttles between cytosol and nucleus; mediates delivery of misfolded proteins into the nucleus for degradation; involved in proteasomal degradation of misfolded cytosolic proteins; protein abundance increases in response to DNA replication stress; polyQ aggregates sequester Sis1p and interfere with clearance of misfolded prot…
YPL106C	1.04016	2.92286e-40	1.17909e-38	1173.47	1218.86	569.11	608.054		SSE1	ATPase component of heat shock protein Hsp90 chaperone complex; serves as nucleotide exchange factor to load ATP onto the SSA class of cytosolic Hsp70s; plays a role in prion propagation and determining prion variants; binds unfolded proteins; member of Hsp110 subclass of HSP70 proteins; deletion results in spindle elongation in S phase; SSE1 has a paralog, SSE2, that arose from the whole genome …
YMR149W	1.03979	1.67322e-24	3.41042e-23	213.324	199.321	103.161	99.942		SWP1	Delta subunit of the oligosaccharyl transferase glycoprotein complex; complex is required for N-linked glycosylation of proteins in the endoplasmic reticulum dolichyl-diphosphooligosaccharide-protein glycotransferase
YPL075W	1.03972	4.03337e-13	4.27552e-12	136.824	130.106	58.2	73.062		GCR1	Transcriptional activator of genes involved in glycolysis; DNA-binding protein that interacts and functions with the transcriptional activator Gcr2p transcription regulator GCR1
YNL260C	1.03935	3.74343e-15	4.58767e-14	96.14	97.989	50.698	45.027		LTO1	Essential protein that forms a complex with Rli1p and Yae1p; ortholog of human ORAOV1, which is overexpressed in solid tumors; inviability of null mutant under standard conditions is complemented by overexpression of ORAOV1; essential for growth under standard (aerobic) conditions but not under anaerobic conditions; may have a role in protection of ribosomal assembly and function from damage due …
YMR213W	1.03707	1.56961e-10	1.33497e-09	48.899	49.261	24.278	24.174		CEF1	Essential splicing factor; associated with Prp19p and the spliceosome, contains an N-terminal c-Myb DNA binding motif necessary for cell viability but not for Prp19p association, evolutionarily conserved and homologous to S. pombe Cdc5p Cef1p
YML112W	1.03588	6.31592e-15	7.61187e-14	84.037	82.505	39.925	42.254		CTK3	Gamma subunit of C-terminal domain kinase I; CTDK-I phosphorylates RNA polymerase II subunit Rpo21p to affect transcription and pre-mRNA 3' end processing, and also phosphorylates ribosomal protein Rps2p to increase translational fidelity; protein abundance increases in response to DNA replication stress Ctk3p
YBR244W	1.03551	2.56762e-16	3.33676e-15	98.913	105.545	49.096	51.834		GPX2	Phospholipid hydroperoxide glutathione peroxidase; protects cells from phospholipid hydroperoxides and nonphospholipid peroxides during oxidative stress; induced by glucose starvation; protein abundance increases in response to DNA replication stress glutathione peroxidase GPX2
YDR493W	1.03545	2.70272e-05	0.000119332	49.946	35.449	24.363	17.839		MZM1	Protein required for assembly of the cytochrome bc(1) complex; acts as a chaperone for Rip1p and facilitates its insertion into the complex at a late stage of assembly; localized to the mitochondrial matrix; null mutant exhibits a respiratory growth defect and reduced mitochondrial zinc levels, which is characteristic of mutations affecting bc(1) complex assembly; member of the LYR protein family…
YMR208W	1.03527	9.7934e-14	1.08362e-12	86.809	90.2	40.817	46.519		ERG12	Mevalonate kinase; acts in the biosynthesis of isoprenoids and sterols, including ergosterol, from mevalonate; human MVK functionally complements the lethality of the erg12 null mutation mevalonate kinase
YML105C	1.03404	7.96684e-14	8.86578e-13	89.755	102.202	46.014	48.897		SEC65	Subunit of the signal recognition particle (SRP); involved in protein targeting to the ER; interacts with Srp54p; homolog of mammalian SRP19 RNA-binding signal recognition particle subunit SEC65
YMR302C	1.03394	7.29449e-15	8.71886e-14	101.824	94.147	50.774	46.144		YME2	Integral inner mitochondrial membrane protein; role in maintaining mitochondrial nucleoid structure and number; mutants exhibit an increased rate of mitochondrial DNA escape; shows some sequence similarity to exonucleases Yme2p
YDR078C	1.03348	4.26234e-06	2.14744e-05	30.306	25.954	15.031	12.804		SHU2	Component of Shu complex (aka PCSS complex); Shu complex also includes Psy3, Csm2, Shu1, and promotes error-free DNA repair, Shu complex mediates inhibition of Srs2p function; promotes formation of Rad51p filaments; important for both mitotic and meiotic homologous recombination, and contains a conserved SWIM domain that is necessary for both Shu2p
YGR155W	1.03342	1.2204e-48	6.95032e-47	1123.95	1145.47	565.156	557.029		CYS4	Cystathionine beta-synthase; catalyzes synthesis of cystathionine from serine and homocysteine, the first committed step in cysteine biosynthesis; responsible for hydrogen sulfide generation; advances passage through START by promoting cell growth which requires catalytic activity, and reducing critical cell size independent of catalytic activity; mutations in human ortholog CBS cause homocystinu…
YMR074C	1.03287	5.48585e-33	1.60137e-31	440.973	439.487	225.952	209.761		SDD2	Protein with homology to human PDCD5; PDCD5 is involved in programmed cell death; N-terminal region forms a conserved triple-helix bundle structure; overproduction suppresses lethality due to expression of the dominant PET9 allele AAC2-A128P; overexpression promotes H2O2-induced apoptosis; YMR074C is not an essential gene; protein abundance increases in response to DNA replication stress Sdd2p
YMR270C	1.03275	5.65941e-14	6.40848e-13	73.049	74.31	36.265	36.565		RRN9	Protein involved in promoting high level transcription of rDNA; subunit of UAF (upstream activation factor) for RNA polymerase I Rrn9p
YGL215W	1.03237	3.4661e-17	4.71535e-16	364.231	380.731	164.111	204.292		CLG1	Cyclin-like protein that interacts with Pho85p; has sequence similarity to G1 cyclins PCL1 and PCL2 Clg1p
YKR053C	1.02948	3.70013e-12	3.61245e-11	64.811	67.879	34.368	31.53		YSR3	Dihydrosphingosine 1-phosphate phosphatase; membrane protein involved in sphingolipid metabolism; YSR3 has a paralog, LCB3, that arose from the whole genome duplication sphinganine kinase YSR3
YPR149W	1.02902	1.45371e-38	5.55565e-37	772.299	824.919	396.626	395.569		NCE102	hypothetical protein; contains transmembrane domains; involved in secretion of proteins that lack classical secretory signal sequences; component of the detergent-insoluble glycolipid-enriched complexes (DIGs); NCE102 has a paralog, FHN1, that arose from the whole genome duplication Nce102p
YML022W	1.02802	9.12778e-28	2.13804e-26	250.533	243.521	125.409	119.889		APT1	Adenine phosphoribosyltransferase; catalyzes the formation of AMP from adenine and 5-phosphoribosylpyrophosphate; involved in the salvage pathway of purine nucleotide biosynthesis; APT1 has a paralog, APT2, that arose from the whole genome duplication adenine phosphoribosyltransferase APT1
YML046W	1.02523	5.68736e-08	3.63853e-07	38.728	37.573	17.601	20.266		PRP39	U1 snRNP protein involved in splicing; contains multiple tetriatricopeptide repeats Prp39p
YML014W	1.0244	7.42691e-19	1.12351e-17	134.546	126.287	63.662	66.024		TRM9	tRNA methyltransferase; catalyzes modification of wobble bases in tRNA anticodons to 2, 5-methoxycarbonylmethyluridine and 5-methoxycarbonylmethyl-2-thiouridine; may act as part of a complex with Trm112p; deletion mutation increases translational infidelity, including amino acid misincorporation and -1 frameshifting, and also confers resistance to zymocin; null mutant displays activation of stres…
YDR513W	1.02413	1.05797e-15	1.32451e-14	246.679	268.245	141.569	114.902		GRX2	Cytoplasmic glutaredoxin; thioltransferase, glutathione-dependent disulfide oxidoreductase involved in maintaining redox state of target proteins, also exhibits glutathione peroxidase activity, expression induced in response to stress; GRX2 has two in-frame start codons resulting in a shorter isoform that is retained in the cytosol and a longer form translocated to the mitochondrial matrix; GRX2 …
YML015C	1.02199	1.6361e-13	1.78648e-12	80.504	82.981	38.579	42.822		TAF11	TFIID subunit (40 kDa); involved in RNA polymerase II transcription initiation, similar to histone H3 with atypical histone fold motif of Spt3-like transcription factors Taf11p
YER175C	1.02137	4.16252e-34	1.27264e-32	692.427	726.211	340.91	366.176		TMT1	Trans-aconitate methyltransferase; cytosolic enzyme that catalyzes the methyl esterification of 3-isopropylmalate, an intermediate of the leucine biosynthetic pathway, and trans-aconitate, which inhibits the citric acid cycle Tmt1p
YPL250C	1.02004	4.8648e-32	1.3921e-30	3745.94	3762.08	1754.9	1991.47		ATG41	hypothetical protein; required for selective and nonselective autophagy, and mitophagy; regulates the rate of autophagosome formation; interacts with Atg9p, and has a similar peri-mitochondrial localization; elevated Gcn4p-dependent expression under autophagy-inducing conditions; mobilized into polysomes upon a shift from a fermentable to nonfermentable carbon source; potential Cdc28p substrate; …
YMR212C	1.0193	3.65125e-10	2.94994e-09	50.118	48.925	24.097	25.339		EFR3	Protein required for Stt4-containing PI kinase complex localization; required for Stt4-containing phosphoinositide (PI) kinase patch assembly at the plasma membrane; recruited to the plasma membrane via a conserved basic patch near its N-terminus; exhibits synthetic lethal genetic interactions with PHO85; has sequence similarity to the Drosophila rolling blackout (RBO) gene Efr3p
YMR011W	1.01868	2.38435e-07	1.41913e-06	34.344	35.391	16.055	18.764		HXT2	High-affinity glucose transporter of the major facilitator superfamily; expression is induced by low levels of glucose and repressed by high levels of glucose hexose transporter HXT2
YMR268C	1.01759	5.67679e-08	3.63577e-07	34.758	35.077	17.45	17.512		PRP24	Splicing factor that reanneals snRNPs during spliceosome recycling; reanneals U4 and U6 snRNPs U6 snRNP complex subunit PRP24
YMR033W	1.01743	5.88578e-15	7.11851e-14	91.78	87.345	43.671	45.817		ARP9	Component of both the SWI/SNF and RSC chromatin remodeling complexes; actin-related protein involved in transcriptional regulation Arp9p
YER052C	1.01724	3.68357e-32	1.0593e-30	1811.63	1817.78	853.443	961.031		HOM3	Aspartate kinase (L-aspartate 4-P-transferase); cytoplasmic enzyme that catalyzes the first step in the common pathway for methionine and threonine biosynthesis; expression regulated by Gcn4p and the general control of amino acid synthesis aspartate kinase
YMR193W	1.01703	1.73207e-12	1.73476e-11	64.546	65.686	32.936	32.3		MRPL24	Mitochondrial ribosomal protein of the large subunit; two mitochondrial ribosomal proteins, YmL14 and YmL24, have been assigned to the same gene mitochondrial 54S ribosomal protein YmL24/YmL14
YDL170W	1.01575	3.25926e-26	7.39573e-25	269.241	267.815	128.956	139.722		UGA3	Transcriptional activator for GABA-dependent induction of GABA genes; binds to DNA elements found in the promoters of target genes and increases their expression in the presence of GABA (gamma-aminobutyrate); zinc finger transcription factor of the Zn(2)-Cys(6) binuclear cluster domain type; localized to the nucleus; examples of GABA genes include UGA1, UGA2, and UGA4 Uga3p
YMR162C	1.01442	3.16852e-07	1.85918e-06	32.434	30.655	15.392	16.193		DNF3	Trans-golgi network aminophospholipid translocase (flippase); type 4 P-type ATPase; involved in phospholipid translocation, contributing to the maintenance of membrane lipid asymmetry in post-Golgi secretory vesicles; role in protein trafficking between the Golgi and endosomal system; localizes to the trans-Golgi network; localizes to the shmoo tip where it has a redundant role in the cellular re…
YML024W	1.01383	4.04925e-44	1.86683e-42	3540.53	3523.14	1710.25	1829.85		RPS17A	Ribosomal protein 51 (rp51) of the small (40s) subunit; homologous to mammalian ribosomal protein S17, no bacterial homolog; RPS17A has a paralog, RPS17B, that arose from the whole genome duplication ribosomal 40S subunit protein S17A
YGR161C	1.00963	2.20432e-28	5.2265e-27	947.402	970.846	451.449	512.522		RTS3	Putative component of the protein phosphatase type 2A complex Rts3p
YMR083W	1.0093	1.38944e-41	5.84874e-40	654.321	660.827	329.236	332.038		ADH3	Mitochondrial alcohol dehydrogenase isozyme III; involved in the shuttling of mitochondrial NADH to the cytosol under anaerobic conditions and ethanol production alcohol dehydrogenase ADH3
YJR027W	1.00911	6.49205e-20	1.04756e-18	217.432	220.341	102.44	117.483		YJR027W	Retrotransposon TYA Gag and TYB Pol genes; transcribed/translated as one unit; polyprotein is processed to make a nucleocapsid-like protein (Gag), reverse transcriptase (RT), protease (PR), and integrase (IN); similar to retroviral genes gag-pol fusion protein
YDR029W	1.00897	0.0033787	0.00968271	22.735	19.28	7.084	14.008		YDR029W	hypothetical protein; conserved among S. cerevisiae strains; YDR029W is not an essential gene hypothetical protein
YDR151C	1.00801	2.75062e-14	3.19819e-13	173.515	177.534	78.798	97.66		CTH1	Member of the CCCH zinc finger family; similar to mammalian Tis11 protein, which activates transcription and also has a role in mRNA degradation; may function with Tis11p in iron homeostasis; CTH1 has a paralog, TIS11, that arose from the whole genome duplication putative mRNA-binding protein CTH1
YCL026C-A	1.00664	0.00136684	0.00433878	19.099	30.458	10.166	14.739		FRM2	Type II nitroreductase, using NADH as reductant; mutants are defective in fatty acid mediated repression of genes involved in fatty acid biosynthesis indicative of a role in lipid signaling; involved in the oxidative stress response; transcription induction by cadmium and selenite indicates a possible role in the metal stress response; expression induced in cells treated with the mycotoxin patuli…
YHL044W	1.0057	6.89869e-06	3.37044e-05	23.368	23.841	12.12	11.765		YHL044W	Putative integral membrane protein; member of DUP240 gene family; green fluorescent protein (GFP)-fusion protein localizes to the plasma membrane in a punctate pattern DUP240 family protein
YER103W	1.00557	2.32882e-23	4.43545e-22	378.533	424.293	209.954	194.896		SSA4	Heat shock protein that is highly induced upon stress; plays a role in SRP-dependent cotranslational protein-membrane targeting and translocation; member of the HSP70 family; cytoplasmic protein that concentrates in nuclei upon starvation; SSA4 has a paralog, SSA3, that arose from the whole genome duplication Hsp70 family chaperone SSA4
YKL054C	1.0045	4.27871e-11	3.79466e-10	176.668	181.318	76.873	103.484		DEF1	RNAPII degradation factor; forms a complex with Rad26p in chromatin, enables ubiquitination and proteolysis of RNAPII present in an elongation complex; mutant is deficient in Zip1p loading onto chromosomes during meiosis DNA damage-responsive RNA polymerase-degradation factor DEF1
YLR142W	1.0042	3.58976e-10	2.91241e-09	115.677	100.043	60.855	48.069		PUT1	Proline oxidase; nuclear-encoded mitochondrial protein involved in utilization of proline as sole nitrogen source; PUT1 transcription is induced by Put3p in the presence of proline and the absence of a preferred nitrogen source proline dehydrogenase
YER071C	1.0017	6.33237e-16	8.03161e-15	119.566	110.734	60.409	56.05		TDA2	hypothetical protein; green fluorescent protein (GFP)-fusion protein localizes to the cytoplasm in a punctate pattern; null mutant is sensitive to expression of the top1-T722A allele Tda2p
YDL048C	1.00094	1.53743e-30	4.09676e-29	2756.32	2574.26	1421.35	1274.54		STP4	Protein containing a Kruppel-type zinc-finger domain; similar to Stp1p, Stp2p; predicted transcription factor; relative distribution to the nucleus increases upon DNA replication stress; STP4 has a paralog, STP3, that arose from the whole genome duplication Stp4p
YML043C	1.00031	3.7075e-06	1.89086e-05	42.927	47.857	19.014	26.88		RRN11	Component of the core factor (CF) rDNA transcription factor complex; CF is required for transcription of 35S rRNA genes by RNA polymerase I and is composed of Rrn6p, Rrn7p, and Rrn11p Rrn11p
YPL231W	-1.00103	4.11781e-21	7.1833e-20	87.868	94.321	189.327	179.868		FAS2	Alpha subunit of fatty acid synthetase; complex catalyzes the synthesis of long-chain saturated fatty acids; contains the acyl-carrier protein domain and beta-ketoacyl reductase, beta-ketoacyl synthase and self-pantetheinylation activities trifunctional fatty acid synthase subunit FAS2
YER115C	-1.0038	6.95373e-11	6.0652e-10	38.636	40.718	87.836	73.38		SPR6	hypothetical protein; expressed during sporulation; not required for sporulation, but gene exhibits genetic interactions with other genes required for sporulation Spr6p
YDR386W	-1.00402	0.000117203	0.000470189	8.652	9.82	17.468	20.015		MUS81	Subunit of structure-specific Mms4p-Mus81p endonuclease; cleaves branched DNA; involved in DNA repair, replication fork stability, and joint molecule formation/resolution during meiotic recombination; promotes template switching during break-induced replication (BIR), causing non-reciprocal translocations (NRTs); helix-hairpin-helix protein; phosphorylation of non-catalytic subunit Mms4p by Cdc28…
YBL034C	-1.00641	0.0031645	0.00914102	5.074	4.736	9.417	10.484		STU1	Component of the mitotic spindle; binds to interpolar microtubules via its association with beta-tubulin (Tub2p); required for interpolar microtubules to provide an outward force on the spindle poles Stu1p
YDL214C	-1.00772	0.0104196	0.0258775	3.682	4.19	9.161	6.97		PRR2	Serine/threonine protein kinase; inhibits pheromone induced signalling downstream of MAPK, possibly at the level of the Ste12p transcription factor; mutant has increased aneuploidy tolerance; PRR2 has a paralog, NPR1, that arose from the whole genome duplication serine/threonine protein kinase PRR2
YPL066W	-1.00805	4.88893e-15	5.96634e-14	60.001	53.591	111.212	119.716		RGL1	Regulator of Rho1p signaling, cofactor of Tus1p; required for the localization of Tus1p during all phases of cytokinesis; green fluorescent protein (GFP)-fusion protein localizes to the bud neck and cytoplasm; null mutant is viable and exhibits growth defect on a non-fermentable (respiratory) carbon source Rgl1p
YKR003W	-1.00874	0.000207097	0.000794602	8.629	7.405	16.397	16.251		OSH6	Member of an oxysterol-binding protein family; family members have overlapping, redundant functions in sterol metabolism and collectively perform a function essential for viability; GFP-fusion protein localizes to the cell periphery; overexpression extends lifespan by promoting vacuolar fusion; OSH6 has a paralog, OSH7, that arose from the whole genome duplication oxysterol-binding protein OSH6
YOL112W	-1.00948	2.60196e-08	1.72543e-07	18.443	18.839	37.991	38.009		MSB4	GTPase-activating protein of the Ras superfamily; acts primarily on Sec4p, localizes to the bud site and bud tip; msb3 msb4 double mutation causes defects in secretion and actin organization; similar to the TBC-domain Tre2 oncogene; MSB4 has a paralog, MSB3, that arose from the whole genome duplication; human homolog USP6NL can complement yeast msb3 msb4 double null mutant Rab GTPase-activating p…
YCR099C	-1.0129	0.000481594	0.00171315	8.652	8.218	14.614	19.765		YCR099C	hypothetical protein
YEL020C	-1.01768	3.96276e-07	2.29508e-06	18.144	17.666	40.143	33.253		PXP1	Peroxisomal matrix protein; well-conserved in fungi; contains tripartite homology domain of thiamine pyrophosphate (TPP) enzymes; targeted to peroxisomes by Pex5p; contains low sequence identity with Pdc1p; mRNA identified as translated by ribosome profiling data putative indolepyruvate decarboxylase family protein
YBL037W	-1.01818	0.000172231	0.000669225	7.95	8.543	15.648	18.071		APL3	Alpha-adaptin; large subunit of the clathrin associated protein complex (AP-2); involved in vesicle mediated transport Apl3p
YPL081W	-1.0204	3.31452e-14	3.82784e-13	86.671	105.383	185.373	208.952		RPS9A	Protein component of the small (40S) ribosomal subunit; homologous to mammalian ribosomal protein S9 and bacterial S4; RPS9A has a paralog, RPS9B, that arose from the whole genome duplication ribosomal 40S subunit protein S9A
YER003C	-1.02104	3.80613e-11	3.40675e-10	27.556	27.01	55.175	56.878		PMI40	Mannose-6-phosphate isomerase; catalyzes the interconversion of fructose-6-P and mannose-6-P; required for early steps in protein mannosylation mannose-6-phosphate isomerase PMI40
YER060W	-1.02131	8.41928e-13	8.68697e-12	68.274	63.469	149.355	121.314		FCY21	Putative purine-cytosine permease; very similar to Fcy2p but cannot substitute for its function purine-cytosine permease
YER111C	-1.02313	0.00359758	0.0102443	5.131	4.84	8.895	11.428		SWI4	DNA binding component of the SBF complex (Swi4p-Swi6p); a transcriptional activator that in concert with MBF (Mbp1-Swi6p) regulates late G1-specific transcription of targets including cyclins and genes required for DNA synthesis and repair; Slt2p-independent regulator of cold growth; acetylation at two sites, K1016 and K1066, regulates interaction with Swi6p SBF complex DNA-binding subunit SWI4
YDR518W	-1.02653	0.000151326	0.000594817	7.697	8.961	18.123	16.309		EUG1	Protein disulfide isomerase of the endoplasmic reticulum lumen; EUG1 has a paralog, PDI1, that arose from the whole genome duplication; function overlaps with that of Pdi1p; may interact with nascent polypeptides in the ER protein disulfide isomerase EUG1
YNL275W	-1.02861	0.0149186	0.0351428	3.739	2.751	6.572	6.807		BOR1	Boron efflux transporter of the plasma membrane; binds HCO3-, I-, Br-, NO3- and Cl-; has similarity to the characterized boron efflux transporter A. thaliana BOR1 Bor1p
YBR073W	-1.02886	3.39996e-06	1.74782e-05	12.322	11.619	24.885	24.511		RDH54	DNA-dependent ATPase; DNA recombination/repair translocase, supercoils DNA and promotes DNA strand opening; stimulates strand exchange by modifying dsDNA topology; involved in recombinational repair of DNA double-strand breaks (DSBs) during mitosis and meiosis; phosphorylated in Mec1p-, Rad53p-dependent way in response to one DSB; contributes to remodelling of nucleosomes; proposed to be involved…
YLR153C	-1.02951	3.74407e-26	8.46275e-25	130.105	135.144	263.611	284.305		ACS2	Acetyl-coA synthetase isoform; along with Acs1p, acetyl-coA synthetase isoform is the nuclear source of acetyl-coA for histone acetylation; mutants affect global transcription; required for growth on glucose; expressed under anaerobic conditions acetate--CoA ligase ACS2
YHR209W	-1.03051	1.43553e-05	6.62877e-05	10.562	12.188	24.894	22.104		CRG1	S-AdoMet-dependent methyltransferase involved in lipid homeostasis; mediates resistance to a drug cantharidin S-adenosylmethionine-dependent methyltransferase
YPL278C	-1.03054	1.43464e-23	2.76871e-22	104.401	104.396	225.45	206.401		YPL278C	hypothetical protein; gene expression regulated by copper levels hypothetical protein
YKL043W	-1.03126	1.36202e-17	1.91111e-16	53.294	52.384	106.613	111.87		PHD1	Transcriptional activator that enhances pseudohyphal growth; physically interacts with the Tup1-Cyc8 complex and recruits Tup1p to its targets; regulates expression of FLO11, an adhesin required for pseudohyphal filament formation; similar to StuA, an A. nidulans developmental regulator; potential Cdc28p substrate; PHD1 has a paralog, SOK2, that arose from the whole genome duplication Phd1p
YLR233C	-1.03713	0.000331007	0.00122551	8.088	7.336	17.924	14.229		EST1	TLC1 RNA-associated factor involved in telomere length regulation; recruitment subunit of telomerase; has G-quadruplex promoting activity required for telomere elongation; role in activating telomere-bound Est2p-TLC1-RNA; EST1 has a paralog, EBS1, that arose from the whole genome duplication Est1p
YER179W	-1.03721	1.61948e-05	7.37849e-05	10.551	9.901	22.191	20.304		DMC1	Meiosis-specific recombinase required for double-strand break repair; also required for pairing between homologous chromosomes; required for the normal morphogenesis of synaptonemal complex; homolog of Rad51p and the bacterial RecA protein; binds ssDNA and dsDNA, forms helical filaments; stimulated by Rdh54p recombinase DMC1
YPL253C	-1.04189	0.00340704	0.00975431	6.478	5.339	9.787	14.759		VIK1	Protein that forms a kinesin-14 heterodimeric motor with Kar3p; localizes Kar3p at mitotic spindle poles; has a structure similar to a kinesin motor domain but lacks an ATP-binding site and is catalytically inactive; binds microtubules; required for sister chromatid cohesion; VIK1 has a paralog, CIK1, that arose from the whole genome duplication Vik1p
YGL039W	-1.04307	1.00369e-08	6.94926e-08	19.962	21.915	41.158	46.163		YGL039W	Aldehyde reductase; reduces aliphatic aldehyde substrates using NADH as cofactor; shown to reduce carbonyl compounds to chiral alcohols carbonyl reductase (NADPH-dependent)
YLR466W	-1.04517	4.28086e-12	4.13769e-11	35.886	31.2	69.352	70.703		YRF1-4	Helicase encoded by the Y' element of subtelomeric regions; highly expressed in the mutants lacking the telomerase component TLC1; potentially phosphorylated by Cdc28p Y' element ATP-dependent helicase protein 1 copy 4
YOR127W	-1.04566	4.36178e-08	2.82786e-07	16.108	17.423	34.871	35.381		RGA1	GTPase-activating protein for polarity-establishment protein Cdc42p; implicated in control of septin organization, pheromone response, and haploid invasive growth; relocalizes from bud neck to cytoplasm upon DNA replication stress; RGA1 has a paralog, RGA2, that arose from the whole genome duplication Rga1p
YKL185W	-1.04888	6.7326e-21	1.15368e-19	90.537	80.462	179.996	177.865		ASH1	Component of the Rpd3L histone deacetylase complex; zinc-finger inhibitor of HO transcription; mRNA is localized and translated in the distal tip of anaphase cells, resulting in accumulation of Ash1p in daughter cell nuclei and inhibition of HO expression; potential Cdc28p substrate DNA-binding transcription repressor ASH1
YJR036C	-1.05061	0.00948597	0.0238236	3.728	3.215	6.705	7.692		HUL4	Protein with similarity to hect domain E3 ubiquitin-protein ligases; not essential for viability; found in association with Trf4 in TRAMP complex putative E3 ubiquitin-protein ligase HUL4
YKL108W	-1.05095	0.000339254	0.00125285	6.754	6.256	13.865	13.44		SLD2	Single-stranded DNA origin-binding and annealing protein; required for initiation of DNA replication; phosphorylated in S phase by cyclin-dependent kinases (Cdks), promoting origin binding, DNA replication and Dpb11p complex formation; component of the preloading complex; binds the Mcm2-7p complex to prevent inappropriate Mcm2-7p interaction with the GINS complex in G1; required for S phase check…
YIL140W	-1.05144	4.65542e-05	0.000198848	8.733	8.671	17.307	19.149		AXL2	Integral plasma membrane protein; required for axial budding in haploid cells; localizes to the incipient bud site and bud neck; glycosylated by Pmt4p; potential Cdc28p substrate Axl2p
YIL159W	-1.05198	0.00700271	0.018299	3.9	3.83	7.084	9.069		BNR1	Formin; nucleates the formation of linear actin filaments; involved in processes such as budding and mitotic spindle orientation which require the formation of polarized actin cables; activity is regulated by Hof1p and by the Bud14p-Kel1p-Kel2p complex; dephosphorylated and delocalized from the division site in a Glc7p/Ref2p-dependent manner; functionally redundant with BNI1 formin BNR1
YJR054W	-1.05523	0.000102493	0.000415768	8.48	7.498	15.951	17.589		KCH1	Potassium transporter that mediates K+ influx; activates high-affinity Ca2+ influx system (HACS) during mating pheromone response; expression up-regulated in response to alpha factor; localized to sites of polarized growth; member of a fungal-specific gene family; potential Cdc28p substrate; KCH1 has a paralog, PRM6, that arose from the whole genome duplication Kch1p
YOR321W	-1.05622	0.000194257	0.0007488	7.122	6.721	14.69	14.624		PMT3	Protein O-mannosyltransferase; transfers mannose residues from dolichyl phosphate-D-mannose to protein serine/threonine residues; acts in a complex with Pmt5p, can instead interact with Pmt1p in some conditions; antifungal drug target; PMT3 has a paralog, PMT2, that arose from the whole genome duplication dolichyl-phosphate-mannose-protein mannosyltransferase PMT3
YPR078C	-1.05972	0.00180234	0.00555425	4.545	5.397	11.219	9.955		YPR078C	hypothetical protein; possible role in DNA metabolism and/or in genome stability; expression is heat-inducible hypothetical protein
YBR219C	-1.06145	3.24128e-07	1.89805e-06	15.199	18.502	37.754	33.551		YBR219C	hypothetical protein; YBR219C is not an essential gene hypothetical protein
YER153C	-1.06565	6.82312e-08	4.29886e-07	19.019	19.965	45.663	37.065		PET122	Mitochondrial translational activator specific for the COX3 mRNA; acts together with Pet54p and Pet494p; located in the mitochondrial inner membrane Pet122p
YLR273C	-1.06576	0.000821167	0.00276531	5.603	6.372	11.352	13.96		PIG1	Putative targeting subunit for type-1 protein phosphatase Glc7p; tethers Glc7p to Gsy2p glycogen synthase; PIG1 has a paralog, GAC1, that arose from the whole genome duplication protein phosphatase regulator PIG1
YPL227C	-1.0711	8.83512e-07	4.91602e-06	12.334	13.093	25.729	28.295		ALG5	UDP-glucose:dolichyl-phosphate glucosyltransferase; involved in asparagine-linked glycosylation in the endoplasmic reticulum; human ortholog ALG5 can partially complement yeast alg5 mutant dolichyl-phosphate beta-glucosyltransferase
YCR065W	-1.07218	7.96449e-06	3.84906e-05	10.884	10.806	21.044	24.906		HCM1	Forkhead transcription factor; drives S-phase activation of genes involved in chromosome segregation, spindle dynamics, budding; also activates genes involved in respiration, use of alternative energy sources (like proline), NAD synthesis, oxidative stress resistance; key factor in early adaptation to nutrient deficiency and diauxic shift; suppressor of calmodulin mutants with specific SPB assemb…
YIR021W	-1.07221	6.30089e-05	0.000262756	8.595	10.841	18.73	22.807		MRS1	Splicing protein; required for splicing of two mitochondrial group I introns (BI3 in COB and AI5beta in COX1); forms a splicing complex, containing four subunits of Mrs1p and two subunits of the BI3-encoded maturase, that binds to the BI3 RNA; MRS1 has a paralog, CCE1, that arose from the whole genome duplication Mrs1p
YJR061W	-1.07429	9.74553e-18	1.38415e-16	50.406	56.179	113.735	113.526		YJR061W	hypothetical protein; non-essential gene; transcription repressed by Rm101p; YJR061W has a paralog, MNN4, that arose from the whole genome duplication hypothetical protein
YGL157W	-1.07798	5.11995e-29	1.27647e-27	108.843	107.437	225.573	236.351		ARI1	NADPH-dependent aldehyde reductase; utilizes aromatic and alophatic aldehyde substrates; member of the short-chain dehydrogenase/reductase superfamily carbonyl reductase (NADPH-dependent) ARI1
YGR077C	-1.07812	8.99144e-10	7.01091e-09	21.815	25.524	52.842	48.435		PEX8	Intraperoxisomal organizer of the peroxisomal import machinery; organizes the formation of the importomer complex, bridging the docking complex with the RING finger complex; tightly associated with the lumenal face of the peroxisomal membrane; essential for peroxisome biogenesis; binds PTS1-signal receptor Pex5p, and PTS2-signal receptor Pex7p Pex8p
YPL245W	-1.08318	9.01913e-10	7.02307e-09	19.145	19.396	40.817	41.802		YPL245W	hypothetical protein; green fluorescent protein (GFP)-fusion protein localizes to both the nucleus and the cytoplasm hypothetical protein
YNL117W	-1.08327	0.000277725	0.00104151	6.271	6.825	15.192	12.997		MLS1	Malate synthase, enzyme of the glyoxylate cycle; involved in utilization of non-fermentable carbon sources; expression is subject to carbon catabolite repression; localizes in peroxisomes during growth on oleic acid, otherwise cytosolic; can accept butyryl-CoA as acyl-CoA donor in addition to traditional substrate acetyl-CoA malate synthase MLS1
YCL064C	-1.08796	2.46037e-33	7.25497e-32	206.341	209.558	427.665	466.994		CHA1	Catabolic L-serine (L-threonine) deaminase; catalyzes the degradation of both L-serine and L-threonine; required to use serine or threonine as the sole nitrogen source, transcriptionally induced by serine and threonine L-serine/L-threonine ammonia-lyase CHA1
YCR100C	-1.09478	0.000633567	0.00218551	5.108	5.56	11.854	11.303		YCR100C	hypothetical protein
YOR011W	-1.09613	6.25418e-07	3.54444e-06	11.713	12.373	25.188	26.995		AUS1	Plasma membrane sterol transporter of the ATP-binding cassette family; required, along with Pdr11p, for uptake of exogenous sterols and their incorporation into the plasma membrane; activity is stimulated by phosphatidylserine; sterol uptake is required for anaerobic growth because sterol biosynthesis requires oxygen; AUS1 has a paralog, PDR11, that arose from the whole genome duplication ATP-bin…
YDL102W	-1.0999	4.96744e-05	0.000210935	7.352	7.73	16.786	15.972		POL3	Catalytic subunit of DNA polymerase delta; required for chromosomal DNA replication during mitosis and meiosis, intragenic recombination, repair of double strand DNA breaks, and DNA replication during nucleotide excision repair (NER) DNA-directed DNA polymerase delta POL3
YLR438W	-1.10095	2.7612e-09	2.05639e-08	22.298	22.901	44.06	53.827		CAR2	L-ornithine transaminase (OTAse); catalyzes the second step of arginine degradation, expression is dually-regulated by allophanate induction and a specific arginine induction process; not nitrogen catabolite repression sensitive; protein abundance increases in response to DNA replication stress; human homolog OAT complements yeast null mutant ornithine-oxo-acid transaminase
YPR014C	-1.10437	0.00957645	0.0240301	3.337	2.995	7.976	5.94		YPR014C	hypothetical protein; conserved across S. cerevisiae strains; YPR014C is not an essential gene hypothetical protein
YIL169C	-1.10858	3.19489e-09	2.35223e-08	17.235	18.061	36.815	40.223		CSS1	hypothetical protein, secreted when constitutively expressed; SWAT-GFP, seamless-GFP and mCherry fusion proteins localize to the cell periphery, SWAT-GFP fusion also localizes to the extracellular region, and mCherry fusion also localizes to the vacuole; S/T rich and highly similar to YOL155C, a putative glucan alpha-1,4-glucosidase; transcript is induced in both high and low pH environments; non…
YDL164C	-1.11647	4.98445e-05	0.000211502	7.03	7.73	15.771	16.578		CDC9	DNA ligase I found in nucleus and mitochondria; essential enzyme that joins Okazaki fragments during DNA replication; also acts in ribonucleotide excision repair, base excision repair, and recombination; DNA ligase I mutants trigger ubiquitination of PCNA at K107, facilitating Rad59p-mediated bypass of unligated Okazaki fragments; human homolog LIG1 can complement yeast cdc9 temperature-sensitive…
YPL119C	-1.12233	0.000233317	0.000887003	5.511	6.442	12.973	13.372		DBP1	Putative ATP-dependent RNA helicase of the DEAD-box protein family; mutants show reduced stability of the 40S ribosomal subunit scanning through 5' untranslated regions of mRNAs; protein abundance increases in response to DNA replication stress; DBP1 has a paralog, DED1, that arose from the whole genome duplication putative DEAD-box ATP-dependent RNA helicase DBP1
YEL030W	-1.12264	0.00230548	0.00687855	3.728	4.179	8.573	8.771		ECM10	Heat shock protein of the Hsp70 family; localized in mitochondrial nucleoids, plays a role in protein translocation, interacts with Mge1p in an ATP-dependent manner; overexpression induces extensive mitochondrial DNA aggregations; ECM10 has a paralog, SSC1, that arose from the whole genome duplication Hsp70 family ATPase ECM10
YNR044W	-1.12594	2.51415e-09	1.88205e-08	31.721	35.147	62.866	84.904		AGA1	Anchorage subunit of a-agglutinin of a-cells; highly O-glycosylated protein with N-terminal secretion signal and C-terminal signal for addition of GPI anchor to cell wall, linked to adhesion subunit Aga2p via two disulfide bonds; AGA1 has a paralog, FIG2, that arose from the whole genome duplication Aga1p
YPL222W	-1.12652	5.3039e-10	4.20332e-09	27.613	27.707	68.745	53.692		FMP40	hypothetical protein; proposed to be involved in responding to environmental stresses; the authentic, non-tagged protein is detected in highly purified mitochondria in high-throughput studies Fmp40p
YLR342W	-1.12744	5.28511e-20	8.57575e-19	64.454	65.941	153.679	134.821		FKS1	Catalytic subunit of 1,3-beta-D-glucan synthase; functionally redundant with alternate catalytic subunit Gsc2p; binds to regulatory subunit Rho1p; involved in cell wall synthesis and maintenance; localizes to sites of cell wall remodeling; FKS1 has a paralog, GSC2, that arose from the whole genome duplication 1,3-beta-D-glucan synthase
YAR064W	-1.13157	0.00108265	0.00354516	6.547	4.573	11.115	13.507		YAR064W	Pseudogenic fragment with similarity to flocculins; YAR064W has a paralog, YHR213W-B, that arose from a segmental duplication hypothetical protein
YBR132C	-1.13295	0.000546392	0.0019132	4.832	6.779	12.423	13.286		AGP2	Plasma membrane regulator of polyamine and carnitine transport; has similarity to transporters but lacks transport activity; may act as a sensor that transduces environmental signals; has a positive or negative regulatory effect on transcription of many transporter genes Agp2p
YOL019W	-1.13697	7.3961e-07	4.15512e-06	11.506	11.549	23.604	27.563		YOL019W	hypothetical protein; green fluorescent protein (GFP)-fusion protein localizes to the cell periphery and vacuole; YOL019W has a paralog, DCV1, that arose from the whole genome duplication hypothetical protein
YIL072W	-1.13925	0.00469816	0.0129344	3.072	3.389	7.008	7.538		HOP1	Meiosis-specific protein required for chromosome synapsis; displays Red1p dependent localization to the unsynapsed axial-lateral elements of the synaptonemal complex; required for chiasma formation; in vitro, displays the ability to promote intra- and intermolecular synapsis between double-stranded DNA molecules and to fold DNA into rigid protein-DNA filaments Hop1p
YJR159W	-1.13955	0.00616116	0.0163351	3.383	5.548	8.175	11.813		SOR1	Sorbitol dehydrogenase; protein sequence is 99% identical to the Sor2p sorbitol dehydrogenase; expression is induced in the presence of sorbitol or xylose L-iditol 2-dehydrogenase SOR1
YHR199C-A	-1.14399	3.06755e-14	3.55677e-13	48.162	39.349	101.52	94.088		NBL1	Subunit of the conserved chromosomal passenger complex (CPC); complex regulates mitotic chromosome segregation; not required for the kinase activity of the complex; mediates the interaction of Sli15p and Bir1p; other complex members are Ipl1p, Sli15p, and Bir1p Nbl1p
YML123C	-1.14404	8.94323e-18	1.27331e-16	97.026	92.58	235.104	189.197		PHO84	High-affinity inorganic phosphate (Pi) transporter; also low-affinity manganese transporter; regulated by Pho4p and Spt7p; mutation confers resistance to arsenate; exit from the ER during maturation requires Pho86p; cells overexpressing Pho84p accumulate heavy metals but do not develop symptoms of metal toxicity phosphate transporter PHO84
YEL070W	-1.14751	0.0199867	0.0453172	2.405	1.95	5.026	4.746		DSF1	Mannitol dehydrogenase; deletion suppresses mutation of mpt5; DSF1 has a paralog, MAN2, that arose from a segmental duplication mannitol dehydrogenase DSF1
YLR045C	-1.14814	2.28412e-05	0.00010183	8.261	8.717	16.852	21.122		STU2	Microtubule-associated protein (MAP) of the XMAP215/Dis1 family; regulates microtubule dynamics during spindle orientation and metaphase chromosome alignment; interacts with spindle pole body component Spc72p Stu2p
YJL170C	-1.14964	0.000175211	0.000679439	6.604	6.639	17.023	12.92		ASG7	Protein that regulates signaling from G protein beta subunit Ste4p; contributes to relocalization of Ste4p within the cell; specific to a-cells and induced by alpha-factor Asg7p
YPR064W	-1.15064	0.00483507	0.0132673	3.866	2.879	7.293	7.779		YPR064W	hypothetical protein; conserved among S. cerevisiae strains; YPR064W is not an essential gene hypothetical protein
YGR098C	-1.15121	0.00209042	0.00633452	3.636	3.97	8.175	8.848		ESP1	Separase, a caspase-like cysteine protease; promotes sister chromatid separation by mediating dissociation of the cohesin Scc1p from chromatin; inhibits protein phosphatase 2A-Cdc55p to promote mitotic exit; inhibited by Pds1p; relative distribution to the nucleus increases upon DNA replication stress separase
YOR373W	-1.15128	0.000487121	0.0017307	5.419	6.918	11.854	15.904		NUD1	Component of the spindle pole body outer plaque; acts through the mitotic exit network to specify asymmetric spindle pole body inheritance Nud1p
YKL092C	-1.15374	0.0010038	0.00331124	4.418	5.618	9.939	12.612		BUD2	GTPase activating factor for Rsr1p/Bud1p; plays a role in spindle position checkpoint distinct from its role in bud site selection; required for both axial and bipolar budding patterns; mutants exhibit random budding in all cell types; contains two PH-like domains Bud2p
YPR015C	-1.15479	5.08505e-09	3.67401e-08	14.566	15.879	35.487	33.262		YPR015C	Putative zinc finger transcription factor; binds DNA in sequence-specific manner; overexpression causes a cell cycle delay or arrest hypothetical protein
YLR190W	-1.15535	2.27775e-10	1.90098e-09	21.527	23.238	45.966	54.828		MMR1	Phosphorylated protein of the mitochondrial outer membrane; localizes only to mitochondria of the bud; interacts with Myo2p to mediate mitochondrial distribution to buds; mRNA is targeted to the bud via the transport system involving She2p Mmr1p
YBL015W	-1.15751	1.12371e-14	1.32946e-13	31.134	31.305	74.435	66.66		ACH1	Protein with CoA transferase activity; particularly for CoASH transfer from succinyl-CoA to acetate; has minor acetyl-CoA-hydrolase activity; phosphorylated; required for acetate utilization and for diploid pseudohyphal growth acetyl-CoA hydrolase
YGL055W	-1.15812	2.00899e-28	4.78288e-27	125.307	142.329	309.331	295.454		OLE1	Delta(9) fatty acid desaturase; required for monounsaturated fatty acid synthesis and for normal distribution of mitochondria stearoyl-CoA 9-desaturase
YOR010C	-1.16466	1.72005e-13	1.87463e-12	24.53	26.952	58.883	58.024		TIR2	Putative cell wall mannoprotein; member of the Srp1p/Tip1p family of serine-alanine-rich proteins; transcription is induced by cold shock and anaerobiosis; TIR2 has a paralog, TIR3, that arose from the whole genome duplication putative GPI-anchored mannoprotein
YLR050C	-1.16562	2.28092e-10	1.90098e-09	18.627	20.417	47.085	41.6		YLR050C	hypothetical protein; green fluorescent protein (GFP)-fusion protein localizes to the endoplasmic reticulum; YLR050C is not an essential gene hypothetical protein
YIL009W	-1.16845	2.89686e-09	2.15465e-08	15.544	17.144	34.965	39.299		FAA3	Long chain fatty acyl-CoA synthetase; activates imported fatty acids with a preference for C16:0-C18:0 chain lengths; green fluorescent protein (GFP)-fusion protein localizes to the cell periphery long-chain fatty acid-CoA ligase FAA3
YLL002W	-1.16852	0.013176	0.0316147	2.462	2.147	5.178	5.497		RTT109	Histone acetyltransferase; critical for cell survival in presence of DNA damage during S phase, required for recovery after DSB repair; acetylates H3K56, H3K9; H3K56 acetylation activity required for expression homeostasis, buffering of mRNA synthesis rate against changes in gene dosage during S phase; involved in non-homologous end joining and regulation of Ty1 transposition; prevents hyper-ampl…
YFR026C	-1.17309	6.9927e-09	4.94168e-08	13.979	13.534	30.764	32.021		ULI1	hypothetical protein; involved in and induced by the endoplasmic reticulum unfolded protein response (UPR); SWAT-GFP and mCherry fusion proteins localize to the endoplasmic reticulum Uli1p
YLR110C	-1.17555	2.44523e-55	1.77554e-53	4431.6	4348.48	10453.7	9618		CCW12	Cell wall mannoprotein; plays a role in maintenance of newly synthesized areas of cell wall; localizes to periphery of small buds, septum region of larger buds, and shmoo tip; CCW12 has a paralog, YDR134C, that arose from the whole genome duplication Ccw12p
YLR112W	-1.17629	0.0130553	0.031429	3.544	2.02	6.297	6.344		YLR112W	hypothetical protein; conserved across S. cerevisiae strains hypothetical protein
YPR135W	-1.17704	2.24262e-06	1.18002e-05	9.193	8.624	19.678	21.065		CTF4	Chromatin-associated protein; required for sister chromatid cohesion; interacts with DNA polymerase alpha (Pol1p) and may link DNA synthesis to sister chromatid cohesion chromatin-binding protein CTF4
YNL082W	-1.17919	0.000552395	0.00192956	4.625	4.388	9.929	10.917		PMS1	ATP-binding protein required for mismatch repair; required for both mitosis and meiosis; functions as a heterodimer with Mlh1p; binds double- and single-stranded DNA via its N-terminal domain, similar to E. coli MutL ATP-binding mismatch repair protein
YOL143C	-1.17954	4.99293e-56	3.71846e-54	303.045	307.582	698.36	701.487		RIB4	Lumazine synthase (DMRL synthase); catalyzes synthesis of immediate precursor to riboflavin; DMRL synthase stands for 6,7-dimethyl-8-ribityllumazine synthase lumazine synthase RIB4
YBR023C	-1.17995	1.07429e-08	7.39401e-08	13.738	12.884	29.977	30.99		CHS3	Chitin synthase III; catalyzes the transfer of N-acetylglucosamine (GlcNAc) to chitin; required for synthesis of the majority of cell wall chitin, the chitin ring during bud emergence, and spore wall chitosan; contains overlapping di-leucine and di-acidic signals that mediate, respectively, intracellular trafficking by AP-1 and trafficking to plasma membrane by exomer complex; requires AP-3 compl…
YFR027W	-1.18413	0.00190466	0.00583711	4.038	3.331	8.175	8.838		ECO1	Acetyltransferase; required for establishment of sister chromatid cohesion; acetylates Mps3p to regulate nuclear organization; modifies Smc3p at replication forks and Mcd1p in response to dsDNA breaks; phosphorylated by three kinases (Cdc28p, Cdc7p, Mck1p) to generate pair of phosphates spaced precisely for recognition by ubiquitin ligase SCF-Cdc4; mutations in human homolog ESCO2 cause Roberts s…
YOL090W	-1.18439	1.06771e-05	5.05489e-05	7.456	7.278	16.662	17.117		MSH2	Protein that binds to DNA mismatches; forms heterodimers with Msh3p and Msh6p that bind to DNA mismatches to initiate the mismatch repair process; contains a Walker ATP-binding motif required for repair activity and involved in interstrand cross-link repair; Msh2p-Msh6p binds to and hydrolyzes ATP mismatch repair ATPase MSH2
YOL155C	-1.1943	4.26091e-28	1.00616e-26	63.833	63.689	148.558	146.885		HPF1	Haze-protective mannoprotein; reduces the particle size of aggregated proteins in white wines mannoprotein
YER032W	-1.19608	0.00032139	0.00119294	5.419	5.85	11.001	15.057		FIR1	Protein involved in 3' mRNA processing; interacts with Ref2p; APCC(Cdh1) substrate; potential Cdc28p substrate Fir1p
YEL059C-A	-1.19626	1.04457e-08	7.20653e-08	64.454	40.73	112.436	131.327		SOM1	Subunit of the mitochondrial inner membrane peptidase (IMP); IMP is required for maturation of mitochondrial proteins of the intermembrane space; Som1p facilitates cleavage of a subset of substrates; contains twin cysteine-x9-cysteine motifs Som1p
YHR117W	-1.19998	4.70056e-15	5.74854e-14	26.382	27.498	64.686	60.768		TOM71	Mitochondrial outer membrane protein; probable minor component of the TOM (translocase of outer membrane) complex responsible for recognition and import of mitochondrially directed proteins; TOM71 has a paralog, TOM70, that arose from the whole genome duplication protein channel TOM71
YKL127W	-1.20381	1.00679e-11	9.5097e-11	18.317	18.525	43.747	42.158		PGM1	Phosphoglucomutase, minor isoform; catalyzes the conversion from glucose-1-phosphate to glucose-6-phosphate, which is a key step in hexose metabolism; PGM1 has a paralog, PGM2, that arose from the whole genome duplication phosphoglucomutase PGM1
YPL223C	-1.20419	0.000114518	0.000460671	181.063	198.287	536.544	348.212		GRE1	Hydrophilin essential in desiccation-rehydration process; stress induced (osmotic, ionic, oxidative, heat shock and heavy metals); regulated by the HOG pathway; GRE1 has a paralog, SIP18, that arose from the whole genome duplication Gre1p
snR44	-1.20522	7.00739e-06	3.42067e-05	17.937	16.215	30.034	49.494		snR44	- -
YCL036W	-1.20767	9.0344e-09	6.32299e-08	13.427	13.523	33.619	29.44		GFD2	hypothetical protein; identified as a high-copy suppressor of a dbp5 mutation; GFD2 has a paralog, YDR514C, that arose from the whole genome duplication Gfd2p
YNL273W	-1.20807	0.000487548	0.00173115	4.2	4.422	9.702	10.465		TOF1	Subunit of a replication-pausing checkpoint complex; Tof1p-Mrc1p-Csm3p acts at the stalled replication fork to promote sister chromatid cohesion after DNA damage, facilitating gap repair of damaged DNA; interacts with the MCM helicase; relocalizes to the cytosol in response to hypoxia Tof1p
YDR097C	-1.2097	1.03468e-06	5.6756e-06	8.434	9.669	20.939	21.642		MSH6	Protein required for mismatch repair in mitosis and meiosis; forms a complex with Msh2p to repair both single-base & insertion-deletion mispairs; also involved in interstrand cross-link repair; potentially phosphorylated by Cdc28p mismatch repair ATPase MSH6
YBR233W	-1.2121	1.67541e-05	7.6209e-05	6.489	7.092	15.335	16.598		PBP2	RNA binding protein; has similarity to mammalian heterogeneous nuclear RNP K protein, involved in the regulation of telomere position effect and telomere length; relative distribution to the nucleus increases upon DNA replication stress Pbp2p
YBR078W	-1.21212	3.1235e-35	9.96946e-34	286.419	308.94	655.798	739.977		ECM33	GPI-anchored hypothetical protein; possible role in apical bud growth; GPI-anchoring on the plasma membrane crucial to function; phosphorylated in mitochondria; similar to Sps2p; ECM33 has a paralog, PST1, that arose from the whole genome duplication Ecm33p
YMR323W	-1.21542	2.18719e-17	3.02509e-16	47.403	52.163	126.983	107.181		ERR3	Enolase, a phosphopyruvate hydratase; catalyzes the conversion of 2-phosphoglycerate to phosphoenolpyruvate; complements the growth defect of an ENO1 ENO2 double mutant in glucose phosphopyruvate hydratase ERR3
YBL063W	-1.21809	0.00803564	0.0205907	2.451	2.786	5.225	6.999		KIP1	Kinesin-related motor protein; required for mitotic spindle assembly, chromosome segregation, and 2 micron plasmid partitioning; functionally redundant with Cin8p for chromosomal but not plasmid functions Kip1p
YLR194C	-1.21936	2.42204e-31	6.76423e-30	82.391	78.999	195.292	185.018		NCW2	Structural constituent of the cell wall; attached to the plasma membrane by a GPI-anchor; expression is upregulated in response to cell wall stress; null mutant is sensitive to the antifungal agent polyhexamethylene biguanide, resistant to zymolyase treatment and has increased chitin deposition Ncw2p
YPL141C	-1.2216	7.1329e-07	4.01891e-06	10.113	10.261	21.414	26.446		FRK1	Protein kinase of unknown cellular role; green fluorescent protein (GFP)-fusion protein localizes to the cytoplasm; interacts with rRNA transcription and ribosome biogenesis factors and the long chain fatty acyl-CoA synthetase Faa3p; FRK1 has a paralog, KIN4, that arose from the whole genome duplication protein kinase FRK1
YBR148W	-1.2243	0.0124788	0.0301662	1.921	2.391	4.865	5.295		YSW1	Protein required for normal prospore membrane formation; interacts with Gip1p, which is the meiosis-specific regulatory subunit of the Glc7p protein phosphatase; expressed specifically in spores and localizes to the prospore membrane; YSW1 has a paralog, SPO21, that arose from the whole genome duplication Ysw1p
YKL037W	-1.22495	0.0137749	0.0328888	1.829	3.691	7.046	6.123		AIM26	hypothetical protein; null mutant is viable and displays elevated frequency of mitochondrial genome loss; null mutation confers sensitivity to tunicamycin and DTT Aim26p
YOL047C	-1.22963	5.25929e-08	3.37956e-07	18.697	16.529	48.508	35.226		LDS2	Protein Involved in spore wall assembly; localizes to lipid droplets found on or outside of the prospore membrane; shares similarity with Lds1p and Rrt8p, and a strain mutant for all 3 genes exhibits reduced dityrosine fluorescence relative to the single mutants; green fluorescent protein (GFP)-fusion protein localizes to the cytoplasm in a punctate pattern Lds2p
YIL066C	-1.23089	0.00899443	0.0227226	2.313	2.217	5.899	5.025		RNR3	Minor isoform of large subunit of ribonucleotide-diphosphate reductase; the RNR complex catalyzes rate-limiting step in dNTP synthesis, regulated by DNA replication and DNA damage checkpoint pathways via localization of small subunits; RNR3 has a paralog, RNR1, that arose from the whole genome duplication ribonucleotide-diphosphate reductase subunit RNR3
YLR300W	-1.23619	7.85447e-55	5.49719e-53	385.62	396.726	903.117	962.1		EXG1	Major exo-1,3-beta-glucanase of the cell wall; involved in cell wall beta-glucan assembly; exists as three differentially glycosylated isoenzymes; EXG1 has a paralog, SPR1, that arose from the whole genome duplication glucan 1,3-beta-glucosidase
YDR014W-A	-1.23852	0.00308043	0.00892481	2.669	3.912	8.516	7.192		HED1	Meiosis-specific protein; down-regulates Rad51p-mediated mitotic recombination when the meiotic recombination machinery is impaired; promotes synapsis and required for the normal morphogenesis of synaptonemal complex; prevents the recruitment of Rad54p to site-specific DNA double-strand breaks in vivo; early meiotic gene, transcribed specifically during meiotic prophase Hed1p
YLR313C	-1.24117	0.00422115	0.0117831	2.451	3.935	7.331	7.971		SPH1	Protein involved in shmoo formation and bipolar bud site selection; localizes to sites of polarized growth in a cell cycle dependent- and Spa2p-dependent manner, interacts with MAPKKs Mkk1p, Mkk2p, and Ste7p; SPH1 has a paralog, SPA2, that arose from the whole genome duplication Sph1p
YHR154W	-1.24124	0.000430609	0.00155271	4.211	4.074	9.379	10.609		RTT107	Protein implicated in Mms22-dependent DNA repair during S phase; involved in recruiting the SMC5/6 complex to double-strand breaks; DNA damage induces phosphorylation by Mec1p at one or more SQ/TQ motifs; interacts with Mms22p and Slx4p; has four BRCT domains; has a role in regulation of Ty1 transposition; relative distribution to nuclear foci increases upon DNA replication stress Rtt107p
YFL040W	-1.24154	0.0185658	0.0423934	2.013	1.59	4.287	4.332		YFL040W	Putative transporter; member of the sugar porter family; YFL040W is not an essential gene; may have a role in intracellular sterol transport hypothetical protein
YLR452C	-1.24419	6.73864e-08	4.25024e-07	11.609	12.06	25.52	31.222		SST2	GTPase-activating protein for Gpa1p; regulates desensitization to alpha factor pheromone; also required to prevent receptor-independent signaling of the mating pathway; member of the RGS (regulator of G-protein signaling) family GTPase-activating protein SST2
YMR305C	-1.25071	2.5023e-64	2.46371e-62	341.669	333.454	813.034	812.674		SCW10	Cell wall protein with similarity to glucanases; may play a role in conjugation during mating based on mutant phenotype and its regulation by Ste12p; SWC10 has a paralog, SCW4, that arose from the whole genome duplication putative family 17 glucosidase
YPR160W	-1.2516	2.53047e-07	1.49995e-06	14.508	11.654	35.459	27.505		GPH1	Glycogen phosphorylase required for the mobilization of glycogen; non-essential; regulated by cyclic AMP-mediated phosphorylation; phosphorylation by Cdc28p may coordinately regulate carbohydrate metabolism and the cell cycle; expression is regulated by stress-response elements and by the HOG MAP kinase pathway glycogen phosphorylase
YGL205W	-1.25267	2.55828e-05	0.00011327	6.639	6.001	13.827	16.54		POX1	Fatty-acyl coenzyme A oxidase; involved in the fatty acid beta-oxidation pathway; localized to the peroxisomal matrix acyl-CoA oxidase
YKL187C	-1.25335	0.00039671	0.00144301	4.464	3.97	9.408	10.85		FAT3	Protein required for fatty acid uptake; protein abundance increases in cortical patches in response to oleate exposure; the authentic, non-tagged protein is detected in a phosphorylated state in highly purified mitochondria in high-throughput studies; FAT3 has a paralog, YLR413W, that arose from the whole genome duplication Fat3p
YJL079C	-1.25821	5.75398e-63	5.30553e-61	417.249	439.626	1039.85	1034.59		PRY1	Sterol binding protein involved in the export of acetylated sterols; secreted glycoprotein and member of the CAP protein superfamily (cysteine-rich secretory proteins (CRISP), antigen 5, and pathogenesis related 1 proteins); sterol export function is redundant with that of PRY2; may be involved in detoxification of hydrophobic compounds; PRY1 has a paralog, PRY2, that arose from the whole genome …
YKL050C	-1.25995	0.0030517	0.00885922	3.141	2.554	6.553	7.134		YKL050C	hypothetical protein; the YKL050W protein is a target of the SCFCdc4 ubiquitin ligase complex and YKL050W transcription is regulated by Azf1p; YKL050C has a paralog, EIS1, that arose from the whole genome duplication hypothetical protein
YMR032W	-1.26612	7.33038e-09	5.16774e-08	11.045	11.77	26.876	28.68		HOF1	Protein that regulates actin cytoskeleton organization; required for cytokinesis, actin cable organization, and secretory vesicle trafficking; localized to bud neck; phosphorylated by Dbf2p; regulates actomyosin ring dynamics and septin localization; contains an SH3 domain; N terminus controls cell size and levels of actin cables, while C terminus controls actin cable organization via direct regu…
YBL003C	-1.26647	7.88276e-09	5.5437e-08	35.736	38.443	69.855	110.618		HTA2	Histone H2A; core histone protein required for chromatin assembly and chromosome function; one of two nearly identical (see also HTA1) subtypes; DNA damage-dependent phosphorylation by Mec1p facilitates DNA repair; acetylated by Nat4p histone H2A
YFR018C	-1.26821	1.83226e-14	2.14588e-13	25.381	22.855	61.699	55.887		YFR018C	hypothetical protein; SWAT-GFP and seamless GFP fusion proteins localize to the endoplasmic reticulum and mCherry fusion protein localizes to the vacuole hypothetical protein
YNL012W	-1.27499	0.000622982	0.00215397	3.406	4.051	9.351	8.79		SPO1	Meiosis-specific prospore protein; required for meiotic spindle pole body duplication and separation; required to produce bending force necessary for proper prospore membrane assembly during sporulation; has similarity to phospholipase B putative carboxylic ester hydrolase
YJL160C	-1.2792	2.27369e-06	1.19528e-05	6.719	7.684	17.506	17.936		PIR5	hypothetical protein; member of the PIR (Proteins with Internal Repeats) family of cell wall proteins; SWAT-GFP fusion protein localizes to the endoplasmic reticulum and vacuole, and mCherry fusion localizes to the vacuole; non-essential gene that is required for sporulation; mRNA is weakly cell cycle regulated, peaking in mitosis; YJL160C has a paralog, PIR1, that arose from the whole genome dup…
YOR084W	-1.28257	8.72487e-09	6.12111e-08	10.631	10.528	25.729	26.35		LPX1	Peroxisomal matrix-localized lipase; required for normal peroxisome morphology; contains a peroxisomal targeting signal type 1 (PTS1) and a lipase motif; peroxisomal import requires the PTS1 receptor, Pex5p and self-interaction; transcriptionally activated by Yrm1p along with genes involved in multidrug resistance; oleic acid inducible triglyceride lipase
YNL202W	-1.2889	9.38652e-10	7.28961e-09	12.138	12.675	32.13	29.402		SPS19	Peroxisomal 2,4-dienoyl-CoA reductase; auxiliary enzyme of fatty acid beta-oxidation; homodimeric enzyme required for growth and sporulation on petroselineate medium; expression induced during late sporulation and in the presence of oleate Sps19p
YFL008W	-1.29165	2.44923e-05	0.00010894	5.212	5.676	13.163	13.661		SMC1	Subunit of the multiprotein cohesin complex; essential protein involved in chromosome segregation and in double-strand DNA break repair; SMC chromosomal ATPase family member, binds DNA with a preference for DNA with secondary structure cohesin subunit SMC1
YNR014W	-1.29294	2.90477e-10	2.38668e-09	15.774	20.046	47.721	41.359		YNR014W	hypothetical protein; expression is cell-cycle regulated, Azf1p-dependent, and heat-inducible; YNR014W has a paralog, YMR206W, that arose from the whole genome duplication hypothetical protein
YOR349W	-1.29897	1.36074e-05	6.33376e-05	5.396	6.233	14.035	14.999		CIN1	Tubulin folding factor D involved in beta-tubulin (Tub2p) folding; isolated as mutant with increased chromosome loss and sensitivity to benomyl Cin1p
YLR037C	-1.3277	1.92172e-06	1.02047e-05	7.766	7.324	21.414	16.79		PAU23	Cell wall mannoprotein; has similarity to Tir1p, Tir2p, Tir3p, and Tir4p; member of the seripauperin multigene family encoded mainly in subtelomeric regions; expressed under anaerobic conditions, completely repressed during aerobic growth seripauperin PAU23
YPR128C	-1.32857	1.4086e-18	2.08207e-17	25.945	25.641	67.304	63.964		ANT1	Peroxisomal adenine nucleotide transporter; involved in beta-oxidation of medium-chain fatty acid; required for peroxisome proliferation Ant1p
YJL194W	-1.33072	0.00194975	0.00594858	3.509	3.413	6.553	11.071		CDC6	Essential ATP-binding protein required for DNA replication; component of the pre-replicative complex (pre-RC) which requires ORC to associate with chromatin and is in turn required for Mcm2-7p DNA association; homologous to S. pombe Cdc18p; relocalizes from nucleus to cytoplasm upon DNA replication stress; degraded in response to plasma membrane stress AAA family ATPase CDC6
YPL147W	-1.33709	0.000272518	0.00102475	3.383	4.074	9.844	9.329		PXA1	Subunit of heterodimeric peroxisomal ABC transport complex, with Pxa2p; required for import of long-chain fatty acids into peroxisomes; similar to human adrenoleukodystrophy transporters ABCD1and ABCD2, and ALD-related proteins; mutations in ABCD1 cause X-linked adrenoleukodystrophy (X-ALD), a peroxisomal disorder; human ABCD1 and ABCD2 can each partially complement yeast pxa1 pxa2 double null mu…
YPR120C	-1.34195	1.20438e-05	5.6467e-05	4.993	5.676	13.523	13.815		CLB5	B-type cyclin involved in DNA replication during S phase; activates Cdc28p to promote initiation of DNA synthesis; functions in formation of mitotic spindles along with Clb3p and Clb4p; most abundant during late G1 phase; CLB5 has a paralog, CLB6, that arose from the whole genome duplication B-type cyclin CLB5
YER096W	-1.34409	0.00106488	0.00349289	2.899	2.774	7.577	7.095		SHC1	Sporulation-specific activator of Chs3p (chitin synthase III); required for the synthesis of the chitosan layer of ascospores; transcriptionally induced at alkaline pH; SHC1 has a paralog, SKT5, that arose from the whole genome duplication Shc1p
YGL021W	-1.34852	1.4745e-09	1.12554e-08	11.321	11.526	27.113	31.703		ALK1	Protein kinase; along with its paralog, ALK2, required for proper spindle positioning and nuclear segregation following mitotic arrest, proper organization of cell polarity factors in mitosis, proper localization of formins and polarity factors, and survival in cells that activate spindle assembly checkpoint; phosphorylated in response to DNA damage; ALK1 has a paralog, ALK2, that arose from the …
YOR114W	-1.35235	0.0027998	0.00820588	2.911	2.066	6.25	6.701		YOR114W	hypothetical protein; null mutant is viable hypothetical protein
YKL045W	-1.35539	2.50535e-10	2.07316e-09	14.439	13.279	39.404	32.271		PRI2	Subunit of DNA primase; DNA primase is required for DNA synthesis and double-strand break repair DNA primase subunit PRI2
YHR149C	-1.35609	2.83856e-07	1.67744e-06	8.065	7.893	18.635	22.653		SKG6	Integral membrane protein; localizes primarily to growing sites such as the bud tip or the cell periphery; potential Cdc28p substrate; Skg6p interacts with Zds1p and Zds2p; SKG6 has a paralog, TOS2, that arose from the whole genome duplication Skg6p
YNL196C	-1.35661	0.0131016	0.0315143	1.381	2.031	3.993	4.804		SLZ1	Sporulation-specific protein with a leucine zipper motif; subunit of the MIS complex which controls mRNA methylation during during the induction of sporulation Slz1p
YKL161C	-1.36815	1.00363e-06	5.51568e-06	6.443	6.767	18.493	16.02		KDX1	Protein kinase; implicated in Slt2p mitogen-activated (MAP) kinase signaling pathway; interacts with numerous components in the mating pheromone and CWI MAPK pathways; associates with Rlm1p; KDX1 has a paralog, SLT2, that arose from the whole genome duplication putative protein kinase KDX1
YBL035C	-1.36912	2.40216e-07	1.42826e-06	6.811	7.997	18.967	19.746		POL12	B subunit of DNA polymerase alpha-primase complex; required for initiation of DNA replication during mitotic and premeiotic DNA synthesis; also functions in telomere capping and length regulation DNA-directed DNA polymerase alpha subunit POL12
YKR005C	-1.37034	0.00160048	0.0049958	2.669	2.438	6.894	6.402		YKR005C	hypothetical protein
YIL026C	-1.37163	1.72727e-06	9.25471e-06	6.178	6.361	15.23	17.647		IRR1	Subunit of the cohesin complex; which is required for sister chromatid cohesion during mitosis and meiosis and interacts with centromeres and chromosome arms; relocalizes to the cytosol in response to hypoxia; essential for viability Irr1p
YHL024W	-1.37291	8.26996e-07	4.61481e-06	6.685	6.14	16.767	16.703		RIM4	Putative RNA-binding protein; required for the expression of early and middle sporulation genes Rim4p
YNL058C	-1.37308	4.73719e-06	2.37482e-05	5.201	5.885	14.32	14.768		YNL058C	hypothetical protein; green fluorescent protein (GFP)-fusion protein localizes to vacuole; not an essential gene; YNL058C has a paralog, PRM5, that arose from the whole genome duplication hypothetical protein
YBL106C	-1.37755	1.85113e-09	1.40381e-08	9.515	10.806	25.823	27.496		SRO77	Protein with roles in exocytosis and cation homeostasis; functions in docking and fusion of post-Golgi vesicles with plasma membrane; regulates cell proliferation and colony development via the Rho1-Tor1 pathway; interacts with SNARE protein Sec9p; homolog of Drosophila lethal giant larvae tumor suppressor; SRO77 has a paralog, SRO7, that arose from the whole genome duplication putative Rab GTPas…
YPL163C	-1.38257	1.69322e-22	3.16267e-21	30.697	30.748	84.175	78.213		SVS1	Cell wall and vacuolar protein; required for wild-type resistance to vanadate; SVS1 has a paralog, SRL1, that arose from the whole genome duplication Svs1p
YLR348C	-1.38959	1.09371e-45	5.29446e-44	116.977	124.268	332.072	307.738		DIC1	Mitochondrial dicarboxylate carrier; integral membrane protein, catalyzes a dicarboxylate-phosphate exchange across the inner mitochondrial membrane, transports cytoplasmic dicarboxylates into the mitochondrial matrix Dic1p
YCL048W	-1.39024	0.0213528	0.048021	1.254	1.277	3.452	3.264		SPS22	hypothetical protein; SPS22 has a paralog, SPS2, that arose from the whole genome duplication; redundant with Sps2p for the organization of the beta-glucan layer of the spore wall Sps22p
YCR098C	-1.39106	0.0041554	0.0116387	1.806	2.693	5.33	6.681		GIT1	Plasma membrane permease; mediates uptake of glycerophosphoinositol and glycerophosphocholine as sources of the nutrients inositol and phosphate; expression and transport rate are regulated by phosphate and inositol availability Git1p
YGL216W	-1.39212	1.25922e-10	1.07413e-09	11.057	10.632	29.029	28.468		KIP3	Kinesin-related antiparallel sliding motor protein; involved in mitotic spindle positioning; sliding activity promotes bipolar spindle assembly and maintenance of genome stability; inhibits spindle elongation, destabilizing late anaphase spindle microtubules that polymerize beyond the midzone tubulin-dependent ATPase KIP3
YLR446W	-1.39626	0.000547379	0.00191434	3.095	2.774	7.407	8.289		YLR446W	Putative hexokinase; transcript is upregulated during sporulation and the unfolded protein response; YLR446W is not an essential gene hexokinase
YLR212C	-1.40604	3.22047e-09	2.36507e-08	10.044	9.089	23.917	27.168		TUB4	Gamma-tubulin; involved in nucleating microtubules from both the cytoplasmic and nuclear faces of the spindle pole body; protein abundance increases in response to DNA replication stress gamma-tubulin
YPL134C	-1.4083	1.55546e-11	1.4403e-10	13.565	11.642	34.406	33.224		ODC1	Mitochondrial inner membrane transporter; 2-oxodicarboxylate transporter, exports 2-oxoadipate and 2-oxoglutarate from the mitochondrial matrix to the cytosol for lysine and glutamate biosynthesis and lysine catabolism; suppresses, in multicopy, an fmc1 null mutation; ODC1 has a paralog, ODC2, that arose from the whole genome duplication mitochondrial 2-oxodicarboxylate carrier
YKL217W	-1.41003	5.28995e-11	4.66302e-10	12.035	11.398	33.382	29.594		JEN1	Monocarboxylate/proton symporter of the plasma membrane; transport activity is dependent on the pH gradient across the membrane; mediates high-affinity uptake of carbon sources lactate, pyuvate, and acetate, and also of the micronutrient selenite, whose structure mimics that of monocarboxylates; expression and localization are tightly regulated, with transcription repression, mRNA degradation, an…
YPL280W	-1.41204	5.30393e-16	6.7567e-15	22.217	18.688	55.222	54.674		HSP32	Possible chaperone and cysteine protease; required for transcriptional reprogramming during the diauxic shift and for survival in stationary phase; similar to E. coli Hsp31 and S. cerevisiae Hsp31p, Hsp33p, and Sno4p; member of the DJ-1/ThiJ/PfpI superfamily, which includes human DJ-1 involved in Parkinson's disease and cancer glutathione-independent methylglyoxalase family protein
YPR001W	-1.41234	6.60465e-10	5.20575e-09	9.25	10.11	26.098	25.926		CIT3	Dual specificity mitochondrial citrate and methylcitrate synthase; catalyzes the condensation of acetyl-CoA and oxaloacetate to form citrate and that of propionyl-CoA and oxaloacetate to form 2-methylcitrate citrate (Si)-synthase CIT3
YOR298W	-1.41289	7.49329e-05	0.000309812	3.463	4.573	10.64	11.043		MUM3	hypothetical protein involved in outer spore wall organization; has similarity to the tafazzins superfamily of acyltransferases Mum3p
YBR208C	-1.41597	0.00201246	0.00612062	2.186	2.217	5.984	5.95		DUR1,2	Urea amidolyase; contains both urea carboxylase and allophanate hydrolase activities, degrades urea to CO2 and NH3; expression sensitive to nitrogen catabolite repression and induced by allophanate, an intermediate in allantoin degradation; protein abundance increases in response to DNA replication stress bifunctional urea carboxylase/allophanate hydrolase
YDR085C	-1.41916	1.28414e-08	8.77594e-08	8.261	9.007	25.34	21.556		AFR1	Protein required for pheromone-induced projection (shmoo) formation; regulates septin architecture during mating; has an RVXF motif that mediates targeting of Glc7p to mating projections; interacts with Cdc12p; AFR1 has a paralog, YER158C, that arose from the whole genome duplication Afr1p
YNL126W	-1.41935	0.000114593	0.000460671	3.567	3.401	9.578	9.175		SPC98	Component of the microtubule-nucleating Tub4p (gamma-tubulin) complex; interacts with Spc110p at the spindle pole body (SPB) inner plaque and with Spc72p at the SPB outer plaque Spc98p
YDL243C	-1.42568	1.11201e-20	1.89433e-19	26.233	23.865	68.347	67.767		AAD4	Putative aryl-alcohol dehydrogenase; involved in oxidative stress response; similar to P. chrysosporium aryl-alcohol dehydrogenase; expression induced in cells treated with the mycotoxin patulin; members of the AAD gene family comprise three pairs (AAD3 + AAD15, AAD6/AAD16 + AAD4, AAD10 + AAD14) whose two genes are more related to one another than to other members of the family putative aryl-alco…
YLR284C	-1.43059	3.94608e-08	2.56982e-07	9.941	8.125	21.859	27.217		ECI1	Peroxisomal delta3,delta2-enoyl-CoA isomerase; hexameric protein that converts 3-hexenoyl-CoA to trans-2-hexenoyl-CoA, essential for the beta-oxidation of unsaturated fatty acids, oleate-induced; ECI1 has a paralog, DCI1, that arose from the whole genome duplication dodecenoyl-CoA isomerase
YDR055W	-1.43762	3.81197e-54	2.60514e-52	218.974	199.936	594.422	553.862		PST1	Cell wall protein that contains a putative GPI-attachment site; secreted by regenerating protoplasts; up-regulated by activation of the cell integrity pathway, as mediated by Rlm1p; upregulated by cell wall damage via disruption of FKS1; PST1 has a paralog, ECM33, that arose from the whole genome duplication Pst1p
YCL014W	-1.4412	3.78811e-05	0.000163607	3.751	4.515	10.489	12.082		BUD3	Guanine nucleotide exchange factor (GEF) for Cdc42p; activates Cdc42p in early G1, accounting for the first stage of biphasic activation, with Cdc24p accounting for the second stage in late G1; involved in the Cdc42p-mediated assembly of the axial landmark that dictates the site for the next round of budding, resulting in the axial budding pattern observed in haploids; localizes with septins to t…
YIL131C	-1.45688	3.90568e-06	1.9867e-05	4.568	5.537	13.229	14.845		FKH1	Forkhead family transcription factor; rate-limiting replication origin activator; evolutionarily conserved lifespan regulator; binds multiple chromosomal elements with distinct specificities, cell cycle dynamics; regulates transcription elongation, chromatin silencing at mating loci, expression of G2/M phase genes; facilitates clustering, activation of early-firing replication origins; binds HML …
YPR030W	-1.458	2.10274e-10	1.7677e-09	9.837	10.18	29.759	25.859		CSR2	Nuclear ubiquitin protein ligase binding protein; may regulate utilization of nonfermentable carbon sources and endocytosis of plasma membrane proteins; overproduction suppresses chs5 spa2 lethality at high temp; ubiquitinated by Rsp5p, deubiquitinated by Ubp2p; CSR2 has a paralog, ECM21, that arose from the whole genome duplication Csr2p
snR9	-1.46589	2.90513e-21	5.14509e-20	39.096	47.242	111.193	130.402		snR9	- -
YAR008W	-1.47547	1.28935e-06	6.99332e-06	5.258	6.755	15.23	18.581		SEN34	Subunit of the tRNA splicing endonuclease; tRNA splicing endonuclease (Sen complex) is composed of Sen2p, Sen15p, Sen34p, and Sen54p; Sen complex also cleaves the CBP1 mRNA at the mitochondrial surface; Sen34p contains the active site for tRNA 3' splice site cleavage and has similarity to Sen2p and to Archaeal tRNA splicing endonuclease tRNA splicing endonuclease subunit SEN34
YAR007C	-1.48128	2.53158e-09	1.89266e-08	7.72	8.009	22.912	21.411		RFA1	Subunit of heterotrimeric Replication Protein A (RPA); RPA is a highly conserved single-stranded DNA binding protein involved in DNA replication, repair, and recombination; RPA protects against inappropriate telomere recombination, and upon telomere uncapping, prevents cell proliferation by a checkpoint-independent pathway; role in DNA catenation/decatenation pathway of chromosome disentangling; …
RPR1	-1.48176	0.00480916	0.0132025	5.511	4.179	6.525	20.814		RPR1	- -
YGR014W	-1.48191	9.80284e-09	6.81157e-08	10.804	12.78	27.379	39.222		MSB2	Mucin family member involved in various signaling pathways; functions as osmosensor in the Sho1p-mediated HOG pathway; functions in Cdc42p- and MAP kinase-dependent filamentous growth signaling pathway; processed into secreted and cell-associated forms by aspartyl protease Yps1p; potential Cdc28p substrate Msb2p
YPR002W	-1.49365	1.67831e-07	1.01215e-06	6.305	9.437	21.575	23.462		PDH1	Putative 2-methylcitrate dehydratase; mitochondrial protein that participates in respiration; induced by diauxic shift; homologous to E. coli PrpD, may take part in the conversion of 2-methylcitrate to 2-methylisocitrate putative 2-methylcitrate dehydratase
YFR054C	-1.49652	0.0102414	0.0254893	2.75	1.149	6.648	4.457		YFR054C	hypothetical protein; conserved among S. cerevisiae strains hypothetical protein
YNL332W	-1.50146	0.00203398	0.00617958	2.036	1.788	5.832	5.141		THI12	Protein involved in synthesis of the thiamine precursor HMP; member of a subtelomeric gene family including THI5, THI11, THI12, and THI13; hydroxymethylpyrimidine is also known as HMP 4-amino-5-hydroxymethyl-2-methylpyrimidine phosphate synthase
YBR160W	-1.50646	1.60963e-20	2.71812e-19	23.333	20.8	61.566	65.014		CDC28	Cyclin-dependent kinase (CDK) catalytic subunit; master regulator of mitotic and meiotic cell cycles; alternately associates with G1, S, G2/M phase cyclins, which provide substrate specificity; regulates metabolism, basal transcription, chromosome dynamics, growth and morphogenesis; transcript induction in osmostress involves antisense RNA; human homologs CDK1, CDK2, CDK3 can complement yeast con…
YKL113C	-1.51222	8.85548e-18	1.26392e-16	17.5	19.918	51.827	56.339		RAD27	5' to 3' exonuclease, 5' flap endonuclease; required for Okazaki fragment processing and maturation, for long-patch base-excision repair and large loop repair (LLR), ribonucleotide excision repair; member of the S. pombe RAD2/FEN1 family; relocalizes to the cytosol in response to hypoxia multifunctional nuclease RAD27
YER152C	-1.51334	8.36673e-33	2.41803e-31	88.685	83.131	271.757	224.741		YER152C	Protein with 2-aminoadipate transaminase activity; shares amino acid similarity with the aminotransferases Aro8p and Aro9p; YER152C is not an essential gene 2-aminoadipate transaminase
YDR180W	-1.52275	9.44349e-06	4.515e-05	3.958	3.749	10.953	11.331		SCC2	Subunit of cohesin loading factor (Scc2p-Scc4p); a complex required for loading of cohesin complexes onto chromosomes; involved in establishing sister chromatid cohesion during DSB repair via histone H2AX; promotes gene expression program that supports translational fidelity; evolutionarily-conserved adherin; relocalizes to cytosol in response to hypoxia; human disorder Cornelia de Lange syndrome…
YCR001W	-1.52396	0.00477361	0.0131235	1.266	3.401	7.084	6.72		YCR001W	hypothetical protein; conserved among S. cerevisiae strains; YCR001W is not an essential gene hypothetical protein
YNL102W	-1.52705	1.47128e-06	7.9578e-06	4.51	4.655	12.831	13.854		POL1	Catalytic subunit of the DNA polymerase I alpha-primase complex; required for the initiation of DNA replication during mitotic DNA synthesis and premeiotic DNA synthesis DNA-directed DNA polymerase alpha catalytic subunit POL1
YIL011W	-1.52848	2.70341e-05	0.000119332	3.613	3.227	9.711	10.378		TIR3	Cell wall mannoprotein; member of Srp1p/Tip1p family of serine-alanine-rich proteins; expressed under anaerobic conditions and required for anaerobic growth; TIR3 has a paralog, TIR2, that arose from the whole genome duplication Tir3p
YBR156C	-1.52906	9.40288e-07	5.21196e-06	4.66	5.746	13.998	16.386		SLI15	Subunit of the conserved chromosomal passenger complex (CPC); complex regulates kinetochore-microtubule attachments, activation of the spindle tension checkpoint, and mitotic spindle disassembly; other complex members are Ipl1p, Bir1p, and Nbl1p Sli15p
YIL015W	-1.54427	3.61841e-20	5.95449e-19	44.837	44.131	111.8	150.35		BAR1	Aspartyl protease; secreted into the periplasmic space of mating type a cell; helps cells find mating partners; cleaves and inactivates alpha factor allowing cells to recover from alpha-factor-induced cell cycle arrest aspartyl protease BAR1
YOR009W	-1.55738	3.38798e-10	2.76027e-09	8.848	7.429	23.453	25.089		TIR4	Cell wall mannoprotein; expressed under anaerobic conditions and required for anaerobic growth; transcription is also induced by cold shock; member of the Srp1p/Tip1p family of serine-alanine-rich proteins Tir4p
YFR035C	-1.5604	3.64806e-20	5.98632e-19	24.875	27.66	70.803	85.914		YFR035C	hypothetical protein; deletion mutant exhibits synthetic phenotype with alpha-synuclein hypothetical protein
YJL217W	-1.5607	3.5963e-55	2.54767e-53	89.674	96.422	271.397	284.325		REE1	Cytoplasmic protein involved in the regulation of enolase (ENO1); mRNA expression is induced by calcium shortage, copper deficiency (via Mac1p) and the presence of galactose (via Gal4p); mRNA expression is also regulated by the cell cycle Ree1p
YPL155C	-1.56852	2.84532e-10	2.34447e-09	7.755	7.986	22.068	25.195		KIP2	Kinesin-related motor protein involved in mitotic spindle positioning; stabilizes microtubules by targeting Bik1p to the plus end; functions as a microtubule polymerase and catastrophe inhibitor in vitro; Kip2p levels are controlled during the cell cycle Kip2p
YJL074C	-1.57129	3.31517e-06	1.70574e-05	3.889	3.923	11.371	12.198		SMC3	Subunit of the multiprotein cohesin complex; required for sister chromatid cohesion in mitotic cells; also required, with Rec8p, for cohesion and recombination during meiosis; phylogenetically conserved SMC chromosomal ATPase family member cohesin subunit SMC3
YJL187C	-1.57229	2.08238e-07	1.24835e-06	4.717	5.374	14.614	15.789		SWE1	Protein kinase that regulates the G2/M transition; negative regulator of the Cdc28p kinase; morphogenesis checkpoint kinase; positive regulator of sphingolipid biosynthesis via Orm2p; phosphorylates a tyrosine residue in the N-terminus of Hsp90 in a cell-cycle associated manner, thus modulating the ability of Hsp90 to chaperone a selected clientele; localizes to the nucleus and to the daughter si…
YPL127C	-1.57266	1.20922e-11	1.13113e-10	13.485	18.258	41.727	53.952		HHO1	Histone H1, linker histone with roles in meiosis and sporulation; decreasing levels early in sporulation may promote meiosis, and increasing levels during sporulation facilitate compaction of spore chromatin; binds to promoters and within genes in mature spores; may be recruited by Ume6p to promoter regions, contributing to transcriptional repression outside of meiosis; suppresses DNA repair invo…
YPR013C	-1.57341	3.03964e-16	3.93257e-15	20.181	27.672	76.418	68.017		CMR3	Putative zinc finger protein; YPR013C is not an essential gene Cmr3p
YPL153C	-1.57402	0.00105476	0.00346752	1.864	2.124	5.216	6.816		RAD53	DNA damage response protein kinase; required for cell-cycle arrest, regulation of copper genes in response to DNA damage; phosphorylates nuclear pores to counteract gene gating, preventing aberrant transitions at forks approaching transcribed genes; activates downstream kinase Dun1p; differentially senses mtDNA depletion, mitochondrial ROS; relocalizes to cytosol under hypoxia; human homolog CHEK…
YHR023W	-1.57483	1.19995e-06	6.53893e-06	4.177	4.55	12.461	13.815		MYO1	Type II myosin heavy chain; required for wild-type cytokinesis and cell separation; localizes to the actomyosin ring; binds to myosin light chains Mlc1p and Mlc2p through its IQ1 and IQ2 motifs respectively myosin 1
YPL061W	-1.57874	5.41218e-46	2.66435e-44	126.285	150.872	421.861	416.47		ALD6	Cytosolic aldehyde dehydrogenase; activated by Mg2+ and utilizes NADP+ as the preferred coenzyme; required for conversion of acetaldehyde to acetate; constitutively expressed; locates to the mitochondrial outer surface upon oxidative stress aldehyde dehydrogenase (NADP(+)) ALD6
YOL165C	-1.58107	2.09719e-13	2.26864e-12	10.194	9.994	30.603	30.461		AAD15	Putative aryl-alcohol dehydrogenase; similar to P. chrysosporium aryl-alcohol dehydrogenase; mutational analysis has not yet revealed a physiological role; AAD15 has a paralog, AAD3, that arose from a segmental duplication; members of the AAD gene family comprise three pairs (AAD3 + AAD15, AAD6/AAD16 + AAD4, AAD10 + AAD14) whose two genes are more related to one another than to other members of t…
YOR073W	-1.58557	4.73827e-05	0.00020209	2.807	3.331	8.421	10.378		SGO1	Component of the spindle checkpoint; involved in sensing lack of tension on mitotic chromosomes; protects centromeric Rec8p at meiosis I; required for accurate chromosomal segregation at meiosis II and for mitotic chromosome stability; recruits condensin to the pericentric region of chromosomes during meiosis; dissociates from pericentromeres when sister kinetochores are under tension Sgo1p
YLR174W	-1.58806	3.97956e-08	2.58872e-07	7.628	6.233	23.86	18.128		IDP2	Cytosolic NADP-specific isocitrate dehydrogenase; catalyzes oxidation of isocitrate to alpha-ketoglutarate; levels are elevated during growth on non-fermentable carbon sources and reduced during growth on glucose; IDP2 has a paralog, IDP3, that arose from the whole genome duplication isocitrate dehydrogenase (NADP(+)) IDP2
YPL067C	-1.59388	6.6731e-19	1.01743e-17	26.221	23.168	84.004	66.91		YPL067C	hypothetical protein; green fluorescent protein (GFP)-fusion protein localizes to the cytoplasm; YPL067C is not an essential gene hypothetical protein
YHR021W-A	-1.60047	0.000360242	0.00132111	1.921	2.705	7.378	6.903		ECM12	hypothetical protein; may contribute to cell wall biosynthesis, mutants display zymolyase hypersensitivity Ecm12p
YCL063W	-1.60202	1.545e-06	8.33325e-06	6.811	7.127	15.761	27.014		VAC17	Phosphoprotein involved in vacuole inheritance; degraded in late M phase of the cell cycle; acts as a vacuole-specific receptor for myosin Myo2p; involved in regulation of asymmetric inheritance of aggregated/misfolded proteins and age reset Vac17p
YBR184W	-1.60328	0.000804848	0.00271982	1.887	2.089	5.32	6.97		YBR184W	hypothetical protein; YBR184W is not an essential gene hypothetical protein
YBL009W	-1.6124	2.00253e-06	1.05848e-05	3.601	4.051	11.835	11.871		ALK2	Protein kinase; along with its paralog, ALK1, required for proper spindle positioning and nuclear segregation following mitotic arrest, proper organization of cell polarity factors in mitosis, proper localization of formins and polarity factors, and survival in cells that activate spindle assembly checkpoint; phosphorylated in response to DNA damage; ALK2 has a paralog, ALK1, that arose from the …
YOL113W	-1.6144	3.23398e-07	1.89568e-06	4.694	4.411	13.172	14.913		SKM1	Member of the PAK family of serine/threonine protein kinases; similar to Ste20p; involved in down-regulation of sterol uptake; proposed to be a downstream effector of Cdc42p during polarized growth; SKM1 has a paralog, CLA4, that arose from the whole genome duplication putative serine/threonine protein kinase SKM1
LSR1	-1.61708	6.05714e-05	0.000253684	10.723	7.591	16.615	40.059		LSR1	- -
YOR105W	-1.63359	1.67477e-16	2.20107e-15	11.747	12.037	37.365	37.21		YOR105W	hypothetical protein; expressed at both mRNA and protein levels hypothetical protein
YDR488C	-1.63713	1.12696e-05	5.30082e-05	2.865	3.61	10.413	10.022		PAC11	Dynein intermediate chain, microtubule motor protein; required for intracellular transport and cell division; acts in cytoplasmic dynein pathway; forms complex with dynein light chain Dyn2p that promotes Dyn1p homodimerization and potentiates motor processivity; Dyn2p-Pac11p complex is also important for interaction of dynein motor complex with dynactin complex; forms cortical cytoplasmic microtu…
YBR230W-A	-1.65127	0.00211857	0.0064031	35.725	68.239	199.266	131.327		YBR230W-A	hypothetical protein; YBR230W-A has a paralog, COQ8, that arose from the whole genome duplication hypothetical protein
YNL283C	-1.6521	1.31599e-27	3.07011e-26	24.058	22.309	72.159	75.363		WSC2	Sensor-transducer of the stress-activated PKC1-MPK1 signaling pathway; involved in maintenance of cell wall integrity and recovery from heat shock; required for the arrest of secretion response; WSC2 has a paralog, WSC3, that arose from the whole genome duplication Wsc2p
YGR092W	-1.68288	1.68421e-18	2.4706e-17	12.955	12.513	40.447	42.11		DBF2	Ser/Thr kinase involved in transcription and stress response; functions as part of a network of genes in exit from mitosis; localization is cell cycle regulated; activated by Cdc15p during the exit from mitosis; also plays a role in regulating the stability of SWI5 and CLB2 mRNAs; phosphorylates Chs2p to regulate primary septum formation and Hof1p to regulate cytokinesis; DBF2 has a paralog, DBF2…
YGL158W	-1.68306	0.00305855	0.00887024	1.07	1.776	4.505	4.698		RCK1	Protein kinase involved in oxidative stress response; promotes pseudohyphal growth via activation of Ubp3p phosphorylation; identified as suppressor of S. pombe cell cycle checkpoint mutations; RCK1 has a paralog, RCK2, that arose from the whole genome duplication putative serine/threonine protein kinase RCK1
YLR272C	-1.69194	9.64997e-06	4.59858e-05	2.669	3.192	9.464	9.704		YCS4	Subunit of the condensin complex; required for establishment and maintenance of chromosome condensation, chromosome segregation, chromatin binding of condensin, tRNA gene clustering at the nucleolus, and silencing at the mating type locus; required for replication slow zone (RSZ) breakage following Mec1p inactivation condensin subunit YCS4
YKR091W	-1.70126	5.21348e-17	7.02671e-16	12.61	10.946	38.067	39.308		SRL3	GTB motif (G1/S transcription factor binding) containing protein; binds SBF-regulated promoters in hydroxyurea-treated cells; when overexpressed, suppresses the lethality of a rad53 null mutation; potential Cdc28p substrate; SRL3 has a paralog, WHI5, that arose from the whole genome duplication DNA-binding protein SRL3
YGR189C	-1.70602	2.89844e-68	3.50772e-66	92.148	85.221	291.255	294.308		CRH1	Chitin transglycosylase; functions in the transfer of chitin to beta(1-6) and beta(1-3) glucans in the cell wall; similar and functionally redundant to Utr2; localizes to sites of polarized growth; expression induced by cell wall stress transglycosylase
YLR042C	-1.71048	1.25779e-15	1.56456e-14	16.66	21.079	53.667	71.319		YLR042C	Cell wall hypothetical protein; localizes to the cytoplasm; deletion improves xylose fermentation in industrially engineered strains; YLR042C is not an essential gene hypothetical protein
YLR234W	-1.71144	0.000336527	0.00124436	1.772	1.753	6.079	5.873		TOP3	DNA Topoisomerase III; conserved protein that functions in a complex with Sgs1p and Rmi1p to relax single-stranded negatively-supercoiled DNA preferentially; DNA catenation/decatenation activity is stimulated by RPA and Sgs1p-Top3p-Rmi1p; involved in telomere stability and regulation of mitotic recombination DNA topoisomerase 3
YOL126C	-1.72923	3.80252e-26	8.56157e-25	20.273	18.281	66.441	62.944		MDH2	Cytoplasmic malate dehydrogenase; one of three isozymes that catalyze interconversion of malate and oxaloacetate; involved in the glyoxylate cycle and gluconeogenesis during growth on two-carbon compounds; interacts with Pck1p and Fbp1 malate dehydrogenase MDH2
YEL033W	-1.73519	6.619e-06	3.24471e-05	3.544	2.6	11.276	9.512		MTC7	hypothetical protein; predicted metabolic role based on network analysis derived from ChIP experiments, a large-scale deletion study and localization of transcription factor binding sites; null mutant is sensitive to temperature oscillation in a cdc13-1 mutant Mtc7p
YJR128W	-1.74388	0.000792295	0.00268207	1.346	1.613	5.064	5.208		YJR128W	hypothetical protein; conserved among S. cerevisiae strains; partially overlaps the verified ORF RSF2 hypothetical protein
YNR009W	-1.74814	1.1827e-07	7.21671e-07	5.891	4.376	14.69	19.9		NRM1	Transcriptional co-repressor of MBF-regulated gene expression; Nrm1p associates stably with promoters via MCB binding factor (MBF) to repress transcription upon exit from G1 phase Nrm1p
YMR144W	-1.76091	5.41647e-06	2.69155e-05	2.566	3.03	9.095	10.224		FDO1	Protein involved in directionality of mating type switching; acts with Fkh1p to control which donor mating-type locus is inserted into MAT locus during mating type switching; localized to the nucleus; not an essential gene Fdo1p
YPL267W	-1.76969	3.32141e-07	1.94301e-06	4.51	3.169	13.021	13.353		ACM1	Pseudosubstrate inhibitor of the APC/C; suppresses APC/C [Cdh1]-mediated proteolysis of mitotic cyclins; associates with Cdh1p, Bmh1p and Bmh2p; cell cycle regulated protein; the anaphase-promoting complex/cyclosome is also known as APC/C Acm1p
YPL209C	-1.78333	0.00154486	0.00483777	1.059	1.834	4.486	5.613		IPL1	Aurora kinase of chromosomal passenger complex; mediates release of mono-oriented kinetochores from microtubules in meiosis I, and kinetochore release from SPB clusters at meiotic exit; helps maintain condensed chromosomes during anaphase; required for SPB cohesion and prevention of multipolar spindle formation; promotes telomerase release at G2/M; Iocalizes to nuclear foci that diffuse upon DNA …
YFL050C	-1.79365	3.2146e-18	4.66841e-17	10.09	10.307	36.065	35.486		ALR2	Probable Mg(2+) transporter; overexpression confers increased tolerance to Al(3+) and Ga(3+) ions; plays a role in regulating Ty1 transposition putative Mg(2+) transporter ALR2
YER095W	-1.81065	1.11479e-21	1.99256e-20	12.944	12.014	44.126	44.478		RAD51	Strand exchange protein; forms a helical filament with DNA that searches for homology; involved in the recombinational repair of double-strand breaks in DNA during vegetative growth and meiosis; homolog of Dmc1p and bacterial RecA protein recombinase RAD51
YKL165C	-1.8172	1.17237e-10	1.00447e-09	4.959	5.931	18.976	19.919		MCD4	Protein involved in GPI anchor synthesis; multimembrane-spanning protein that localizes to the endoplasmic reticulum; highly conserved among eukaryotes; GPI stands for glycosylphosphatidylinositol mannose-ethanolamine phosphotransferase MCD4
YDL154W	-1.82931	0.00241821	0.00718168	1.001	1.091	3.841	3.784		MSH5	Protein of the MutS family; forms a dimer with Msh4p that facilitates crossovers between homologs during meiosis; msh5-Y823H mutation confers tolerance to DNA alkylating agents; homologs present in C. elegans and humans MutS family protein MSH5
snR10	-1.83037	2.92645e-08	1.93179e-07	7.364	9.936	22.305	39.848		snR10	- -
YPL036W	-1.84214	2.43686e-37	8.73808e-36	23.241	24.074	87.855	83.922		PMA2	Plasma membrane H+-ATPase; isoform of Pma1p, involved in pumping protons out of the cell; regulator of cytoplasmic pH and plasma membrane potential H(+)-exporting P2-type ATPase PMA2
YJL092W	-1.84954	2.88876e-10	2.37689e-09	5.039	5.038	16.681	19.89		SRS2	DNA helicase and DNA-dependent ATPase; involved in DNA repair and checkpoint recovery, needed for proper timing of commitment to meiotic recombination and transition from Meiosis I to II; blocks trinucleotide repeat expansion; affects genome stability; disassembles Rad51p nucleoprotein filaments during meiotic recombination; stimulates activity of the Mus81p-Mms4p endonuclease, independently of S…
snR19	-1.8565	5.89751e-08	3.74821e-07	6.616	8.798	19.953	36.738		snR19	- -
YFL058W	-1.85746	0.00546965	0.0147714	0.621	1.416	3.765	3.62		THI5	Protein involved in synthesis of the thiamine precursor HMP; member of a subtelomeric gene family including THI5, THI11, THI12, and THI13; hydroxymethylpyrimidine is also known as HMP 4-amino-5-hydroxymethyl-2-methylpyrimidine phosphate synthase
YMR199W	-1.87423	5.24099e-28	1.23259e-26	18.858	17.086	62.42	70.501		CLN1	G1 cyclin involved in regulation of the cell cycle; activates Cdc28p kinase to promote the G1 to S phase transition; late G1 specific expression depends on transcription factor complexes, MBF (Swi6p-Mbp1p) and SBF (Swi6p-Swi4p); CLN1 has a paralog, CLN2, that arose from the whole genome duplication; cell cycle arrest phenotype of the cln1 cln2 cln3 triple null mutant is complemented by any of hum…
YNR073C	-1.8882	0.000211091	0.000808858	2.129	1.358	7.928	5.382		MAN2	Mannitol dehydrogenase; MAN2 has a paralog, DSF1, that arose from a segmental duplication putative mannitol dehydrogenase
YBR138C	-1.89619	8.47251e-06	4.07424e-05	2.324	2.089	7.53	9.146		YBR138C	Cytoplasmic hypothetical protein; APCC(Cdh1) substrate; potentially phosphorylated by Cdc28p; YBR138C is not an essential gene hypothetical protein
YAR018C	-1.90063	3.98029e-11	3.55169e-10	5.73	5.676	18.578	24.242		KIN3	Nonessential serine/threonine protein kinase; possible role in DNA damage response; influences tolerance to high levels of ethanol serine/threonine protein kinase KIN3
YBR203W	-1.90127	2.59836e-13	2.77971e-12	6.673	5.734	22.656	24.097		COS111	Protein required for antifungal drug ciclopirox olamine resistance; not related to the subtelomerically-encoded COS family; the authentic, non-tagged protein is detected in highly purified mitochondria in high-throughput studies Cos111p
IRT1	-1.90924	5.07037e-19	7.792e-18	11.69	9.228	39.565	39.578		IRT1	- -
YLR236C	-1.9176	0.000355726	0.0013062	1.174	1.579	5.975	4.669		YLR236C	hypothetical protein; conserved across S. cerevisiae strains; overlaps ORF YLR235C hypothetical protein
YBR085W	-1.92217	3.066e-06	1.58738e-05	2.175	2.287	8.763	8.385		AAC3	Mitochondrial inner membrane ADP/ATP translocator; exchanges cytosolic ADP for mitochondrially synthesized ATP; expressed under anaerobic conditions; similar to Aac1p; has roles in maintenance of viability and in respiration; AAC3 has a paralog, PET9, that arose from the whole genome duplication ADP/ATP carrier protein AAC3
YHR160C	-1.93273	4.21735e-06	2.12846e-05	1.898	3.296	10.394	9.993		PEX18	Peroxin; required for targeting of peroxisomal matrix proteins containing PTS2; interacts with Pex7p; partially redundant with Pex21p; primarily responsible for peroxisomal import during growth on oleate, and expression is induced during oleate growth Pex18p
YDR343C	-1.93554	1.39903e-25	3.04381e-24	38.026	41.322	181.674	125.935		HXT6	High-affinity glucose transporter; member of the major facilitator superfamily, nearly identical to Hxt7p, expressed at high basal levels relative to other HXTs, repression of expression by high glucose requires SNF3; HXT6 has a paralog, HXT1, that arose from the whole genome duplication hexose transporter HXT6
YKR013W	-1.9458	8.70624e-62	7.43744e-60	43.71	45.327	166.709	180.33		PRY2	Sterol binding protein involved in the export of acetylated sterols; secreted glycoprotein and member of the CAP protein superfamily (cysteine-rich secretory proteins (CRISP), antigen 5, and pathogenesis related 1 proteins); sterol export function is redundant with that of PRY1; may be involved in detoxification of hydrophobic compounds; PRY2 has a paralog, PRY1, that arose from the whole genome …
YOR074C	-1.96729	9.94378e-09	6.89301e-08	4.602	3.006	15.249	14.739		CDC21	Thymidylate synthase; required for de novo biosynthesis of pyrimidine deoxyribonucleotides; expression is induced at G1/S; human homolog TYMSOS can complement yeast cdc21 temperature-sensitive mutant at restrictive temperature thymidylate synthase
YLR084C	-1.97733	8.07225e-11	7.01972e-10	5.235	5.455	17.668	24.848		RAX2	N-glycosylated protein; involved in the maintenance of bud site selection during bipolar budding; localization requires Rax1p; RAX2 mRNA stability is regulated by Mpt5p Rax2p
YJL158C	-1.97958	9.8732e-104	3.1863e-101	179.544	164.185	663.452	707.697		CIS3	Mannose-containing glycoprotein constituent of the cell wall; member of the PIR (proteins with internal repeats) family Cis3p
YGR108W	-1.98183	6.8697e-18	9.85336e-17	11.885	11.944	39.849	55.367		CLB1	B-type cyclin involved in cell cycle progression; activates Cdc28p to promote the transition from G2 to M phase; accumulates during G2 and M, then targeted via a destruction box motif for ubiquitin-mediated degradation by the proteasome; CLB1 has a paralog, CLB2, that arose from the whole genome duplication B-type cyclin CLB1
YHR172W	-1.99145	3.72132e-06	1.89624e-05	2.094	1.927	7.72	8.424		SPC97	Component of the microtubule-nucleating Tub4p (gamma-tubulin) complex; interacts with Spc110p at the spindle pole body (SPB) inner plaque and with Spc72p at the SPB outer plaque Spc97p
YPL187W	-2.01048	6.93495e-25	1.45434e-23	42.513	60.172	178.156	240.799		MF(ALPHA)1	Mating pheromone alpha-factor, made by alpha cells; interacts with mating type a cells to induce cell cycle arrest and other responses leading to mating; also encoded by MF(ALPHA)2, although MF(ALPHA)1 produces most alpha-factor; binds copper(II) ions Mf(alpha)1p
YHR213W	-2.01365	0.00262819	0.00774588	0.702	0.94	3.442	3.148		YHR213W	Pseudogenic fragment with similarity to flocculins; YHR213W has a paralog, YAR062W, that arose from a segmental duplication hypothetical protein
YML027W	-2.0177	4.13555e-17	5.58684e-16	10.205	7.788	33.458	39.809		YOX1	Homeobox transcriptional repressor; binds to Mcm1p and to early cell cycle boxes (ECBs) in the promoters of cell cycle-regulated genes expressed in M/G1 phase; expression is cell cycle-regulated; phosphorylated by Cdc28p; relocalizes from nucleus to cytoplasm upon DNA replication stress; YOX1 has a paralog, YHP1, that arose from the whole genome duplication Yox1p
YHR173C	-2.03098	1.77655e-08	1.19444e-07	2.6	3.262	12.234	12.025		YHR173C	hypothetical protein; expressed at both mRNA and protein levels; SWAT-GFP and mCherry fusion proteins localize to the vacuole hypothetical protein
YIL158W	-2.03397	1.28315e-18	1.90635e-17	11.356	10.621	38.588	52.517		AIM20	hypothetical protein; overexpression causes cell cycle delay or arrest; green fluorescent protein (GFP)-fusion protein localizes to vacuole; null mutant displays elevated frequency of mitochondrial genome loss; relocalizes from nucleus to cytoplasm upon DNA replication stress; AIM20 has a paralog, SKG1, that arose from the whole genome duplication Aim20p
YBL031W	-2.03778	6.85287e-06	3.35369e-05	1.68	2.855	8.099	10.754		SHE1	Mitotic spindle protein; interacts with components of the Dam1 (DASH) complex, its effector Sli15p, and microtubule-associated protein Bim1p; also localizes to nuclear microtubules and to the bud neck in a ring-shaped structure; inhibits dynein function She1p
YBR038W	-2.04003	1.72894e-12	1.73462e-11	5.247	4.376	18.91	20.997		CHS2	Chitin synthase II; catalyzes transfer of N-acetylglucosamine (GlcNAc) to chitin upon activation of zymogenic form; required for chitin synthesis in the primary septum during cytokinesis; localization regulated by Cdk1p during mitosis; phosphorylation by Dbf2p kinase regulates its dynamics and chitin synthesis during cytokinesis chitin synthase CHS2
YNL300W	-2.04116	1.82625e-23	3.50122e-22	25.335	32.326	141.398	99.277		TOS6	Glycosylphosphatidylinositol-dependent cell wall protein; expression is periodic and decreases in respone to ergosterol perturbation or upon entry into stationary phase; depletion increases resistance to lactic acid Tos6p
ICR1	-2.04681	9.50337e-06	4.53989e-05	1.864	1.602	6.572	8.097		ICR1	- -
YOR393W	-2.05395	2.40733e-36	8.32392e-35	21.918	21.427	99.453	82.689		ERR1	Putative phosphopyruvate hydratase phosphopyruvate hydratase ERR1
YPL281C	-2.05395	2.40733e-36	8.32392e-35	21.918	21.427	99.453	82.689		ERR2	Enolase, a phosphopyruvate hydratase; catalyzes the conversion of 2-phosphoglycerate to phosphoenolpyruvate; complements the growth defect of an ENO1 ENO2 double mutant phosphopyruvate hydratase ERR2
YDR146C	-2.06483	3.22894e-13	3.44163e-12	6.132	5.769	21.233	28.872		SWI5	Transcription factor that recruits Mediator and Swi/Snf complexes; activates transcription of genes expressed at the M/G1 phase boundary and in G1 phase; required for expression of the HO gene controlling mating type switching; localization to nucleus occurs during G1 and appears to be regulated by phosphorylation by Cdc28p kinase; SWI5 has a paralog, ACE2, that arose from the whole genome duplic…
YOL014W	-2.0811	9.42348e-06	4.50915e-05	2.048	1.463	6.714	8.395		YOL014W	hypothetical protein; mCherry fusion protein localizes to the cytosol and nucleus hypothetical protein
YJR092W	-2.10157	1.00401e-13	1.1088e-12	4.913	5.154	19.669	23.828		BUD4	Anillin-like protein involved in bud-site selection; required for the axial budding pattern; required for the formation and disassembly of the double septin ring structure, and generally for septin organization; functions as a platform linking the cytokinesis tag septins to the axial landmark through its multiple domains; in vivo substrate of Cdc28p/Clb2p Bud4p
YDL227C	-2.12122	6.67704e-13	6.95914e-12	4.015	4.446	19.65	17.762		HO	Site-specific endonuclease; required for gene conversion at the MAT locus (homothallic switching) through the generation of a ds DNA break; expression restricted to mother cells in late G1 as controlled by Swi4p-Swi6p, Swi5p, and Ash1p Hop
YOR025W	-2.12468	2.06774e-17	2.86671e-16	8.296	9.924	33.808	46.567		HST3	Member of the Sir2 family of NAD(+)-dependent protein deacetylases; involved along with Hst4p in telomeric silencing, cell cycle progression, radiation resistance, genomic stability and short-chain fatty acid metabolism NAD-dependent histone deacetylase HST3
YOR387C	-2.12725	6.72051e-42	2.89181e-40	50.532	47.752	186.236	247.808		YOR387C	hypothetical protein; regulated by the metal-responsive Aft1p transcription factor; highly inducible in zinc-depleted conditions; localizes to the soluble fraction; SWAT-GFP and mCherry fusion proteins localize to the endoplasmic reticulum and vacuole respectively; YOR387C has a paralog, VEL1, that arose from a single-locus duplication hypothetical protein
YOL007C	-2.13926	4.06283e-16	5.23303e-15	5.224	5.421	24.894	22.778		CSI2	hypothetical protein; green fluorescent protein (GFP)- fusion protein localizes to the mother side of the bud neck and the vacuole; YOL007C is not an essential gene Csi2p
YOR315W	-2.18483	3.648e-19	5.651e-18	17.661	17.121	60.4	99.624		SFG1	Nuclear protein putative transcription factor; required for growth of superficial pseudohyphae (which do not invade the agar substrate) but not for invasive pseudohyphal growth; may act together with Phd1p; potential Cdc28p substrate Sfg1p
YHR061C	-2.185	2.07083e-23	3.95705e-22	9.573	8.81	38.247	46.394		GIC1	Protein involved in initiation of budding and cellular polarization; interacts with Cdc42p via the Cdc42/Rac-interactive binding (CRIB) domain; relocalizes from bud neck to nucleus upon DNA replication stress; GIC1 has a paralog, GIC2, that arose from the whole genome duplication Gic1p
YPR119W	-2.21108	1.11035e-13	1.22159e-12	5.235	5.305	20.342	28.911		CLB2	B-type cyclin involved in cell cycle progression; activates Cdc28p to promote the transition from G2 to M phase; accumulates during G2 and M, then targeted via a destruction box motif for ubiquitin-mediated degradation by the proteasome; CLB2 has a paralog, CLB1, that arose from the whole genome duplication B-type cyclin CLB2
YLR183C	-2.22202	8.16077e-07	4.57145e-06	1.99	1.637	9.721	7.336		TOS4	Putative transcription factor, contains Forkhead Associated domain; binds chromatin; involved in expression homeostasis, buffering of mRNA synthesis rate against gene dosage changes during S phase; target of SBF transcription factor; expression is periodic and peaks in G1; involved in DNA replication checkpoint response; interacts with Rpd3 and Set3 histone deacetylase complexes; APCC(Cdh1) subst…
YJR047C	-2.23839	8.8818e-17	1.18608e-15	5.638	4.585	24.866	23.693		ANB1	Translation elongation factor eIF-5A; previously thought to function in translation initiation; undergoes an essential hypusination modification; expressed under anaerobic conditions; ANB1 has a paralog, HYP2, that arose from the whole genome duplication; human EIF5A complements the inviability of the yeast hyp2 anb1 double null mutant translation elongation factor eIF-5A
YHR007C-A	-2.24499	1.3922e-05	6.44919e-05	2.635	4.759	26.497	9.194		YHR007C-A	hypothetical protein; identified by expression profiling and mass spectrometry; SWAT-GFP fusion protein localizes to the nucleus hypothetical protein
YJL157C	-2.24896	8.71676e-19	1.31521e-17	7.916	7.742	31.561	43.814		FAR1	CDK inhibitor and nuclear anchor; during the cell cycle Far1p sequesters the GEF Cdc24p in the nucleus; phosphorylation by Cdc28p-Cln results in SCFCdc4 complex-mediated ubiquitin-dependent degradation, releasing Cdc24p for export and activation of GTPase Cdc42p; in response to pheromone, phosphorylation of Far1p by MAPK Fus3p results in association with, and inhibition of Cdc28p-Cln, as well as …
YBR093C	-2.26693	1.81926e-35	5.87116e-34	13.197	16.633	69.305	76.422		PHO5	Repressible acid phosphatase; 1 of 3 repressible acid phosphatases that also mediates extracellular nucleotide-derived phosphate hydrolysis; secretory pathway derived cell surface glycoprotein; induced by phosphate starvation and coordinately regulated by PHO4 and PHO2 acid phosphatase PHO5
YOR328W	-2.27181	3.03472e-16	3.93257e-15	4.752	4.515	24.135	21.103		PDR10	ATP-binding cassette (ABC) transporter; multidrug transporter involved in the pleiotropic drug resistance network; regulated by Pdr1p and Pdr3p ATP-binding cassette multidrug transporter PDR10
YLR103C	-2.28552	6.36685e-07	3.60127e-06	1.979	1.497	7.35	9.666		CDC45	DNA replication initiation factor; recruited to MCM pre-RC complexes at replication origins; promotes release of MCM from Mcm10p, recruits elongation machinery; binds tightly to ssDNA, which disrupts interaction with the MCM helicase and stalls it during replication stress; mutants in human homolog may cause velocardiofacial and DiGeorge syndromes DNA replication initiation factor CDC45
YPL095C	-2.29551	5.06788e-82	9.49655e-80	80.873	77.688	358.094	429.197		EEB1	Acyl-coenzymeA:ethanol O-acyltransferase; responsible for the major part of medium-chain fatty acid ethyl ester biosynthesis during fermentation; possesses short-chain esterase activity; may be involved in lipid metabolism and detoxification; EEB1 has a paralog, EHT1, that arose from the whole genome duplication medium-chain fatty acid ethyl ester synthase/esterase
YJL043W	-2.29658	0.000197608	0.000760203	0.598	1.288	4.732	4.871		YJL043W	hypothetical protein; YJL043W is a non-essential gene hypothetical protein
YJL153C	-2.32564	1.46304e-85	3.39952e-83	85.383	90.316	405.265	485.767		INO1	Inositol-3-phosphate synthase; involved in synthesis of inositol phosphates and inositol-containing phospholipids; transcription is coregulated with other phospholipid biosynthetic genes by Ino2p and Ino4p, which bind the UASINO DNA element inositol-3-phosphate synthase INO1
YDR507C	-2.327	9.17555e-14	1.01719e-12	3.302	4.155	17.554	20.41		GIN4	Protein kinase involved in bud growth and assembly of the septin ring; proposed to have kinase-dependent and kinase-independent activities; undergoes autophosphorylation; similar to Hsl1p; GIN4 has a paralog, KCC4, that arose from the whole genome duplication protein kinase GIN4
YGR109C	-2.35933	0.00324984	0.00936425	0.437	0.522	2.864	2.234		CLB6	B-type cyclin involved in DNA replication during S phase; activates Cdc28p to promote initiation of DNA synthesis; functions in formation of mitotic spindles along with Clb3p and Clb4p; most abundant during late G1; CLB6 has a paralog, CLB5, that arose from the whole genome duplication B-type cyclin CLB6
YKL096W	-2.37231	2.47924e-23	4.7065e-22	7.168	6.535	39.214	32.425		CWP1	Cell wall mannoprotein that localizes to birth scars of daughter cells; linked to a beta-1,3- and beta-1,6-glucan heteropolymer through a phosphodiester bond; required for propionic acid resistance Cwp1p
YKL096W-A	-2.38829	1.61501e-244	9.38158e-241	2280.12	2129.87	11630.6	11734.6		CWP2	Covalently linked cell wall mannoprotein; major constituent of the cell wall; plays a role in stabilizing the cell wall; involved in low pH resistance; precursor is GPI-anchored Cwp2p
YBR088C	-2.4028	3.58764e-21	6.27729e-20	5.247	5.769	31.826	27.14		POL30	Proliferating cell nuclear antigen (PCNA); functions as the sliding replication clamp for DNA polymerase delta; may function as a docking site for other proteins required for mitotic and meiotic chromosomal DNA replication and for DNA repair; PCNA ubiquitination at K164 plays a crucial role during Okazaki fragment processing proliferating cell nuclear antigen
YPL119C-A	-2.41778	5.60317e-11	4.91674e-10	3.314	3.981	24.628	14.585		YPL119C-A	hypothetical protein; identified by expression profiling and mass spectrometry hypothetical protein
YDL211C	-2.41933	5.61599e-06	2.78118e-05	0.966	1.335	5.567	6.73		YDL211C	hypothetical protein; green fluorescent protein (GFP)-fusion protein localizes to the vacuole; YDL211C has a paralog, TDA7, that arose from the whole genome duplication hypothetical protein
YPL124W	-2.42384	5.93235e-08	3.76469e-07	2.083	1.312	9.408	8.848		SPC29	Inner plaque spindle pole body (SPB) component; links the central plaque component Spc42p to the inner plaque component Spc110p; required for SPB duplication Spc29p
YER084W	-2.46128	0.000958989	0.00318148	1.139	0.337	3.528	4.429		YER084W	hypothetical protein; expressed at both mRNA and protein levels hypothetical protein
YHR136C	-2.47832	8.25143e-07	4.6089e-06	1.714	1.532	12.063	6.393		SPL2	Protein with similarity to cyclin-dependent kinase inhibitors; downregulates low-affinity phosphate transport during phosphate limitation by targeting Pho87p to the vacuole; upstream region harbors putative hypoxia response element (HRE) cluster; overproduction suppresses a plc1 null mutation; promoter shows an increase in Snf2p occupancy after heat shock; GFP-fusion protein localizes to the cyto…
YDL101C	-2.50299	3.2805e-10	2.67646e-09	2.232	1.683	11.57	11.033		DUN1	Cell-cycle checkpoint S/T protein kinase; required for transient G2/M arrest after DNA damage, damage-induced transcription, and nuclear-to-cytoplasmic redistribution of Rnr2p-Rnr4p after genotoxic stress and iron deprivation; phosphorylates repair protein Rad55p, transcriptional repressor Sml1p, superoxide dismutase, and ribonucleotide reductase inhibitors Crt1p and Dif1p; functions in the Mec1p…
YLL053C	-2.51612	4.50062e-139	2.37674e-136	58.667	64.479	360.171	353.391		YLL053C	Putative protein; in the Sigma 1278B strain background YLL053C is contiguous with AQY2 which encodes an aquaporin hypothetical protein
YLL052C	-2.51686	2.90103e-84	6.48157e-82	23.667	26	143.304	144.314		AQY2	Water channel that mediates water transport across cell membranes; only expressed in proliferating cells; controlled by osmotic signals; may be involved in freeze tolerance; disrupted by a stop codon in many S. cerevisiae strains Aqy2p
YGL015C	-2.53498	0.000292204	0.00109018	0.368	1.323	4.173	5.613		YGL015C	hypothetical protein; null mutants accumulate cargo in the Golgi hypothetical protein
YKL101W	-2.54045	3.30174e-17	4.52354e-16	3.314	3.645	19.27	21.527		HSL1	Nim1p-related protein kinase; septin-binding kinase that localizes to the bud neck septin ring and regulates the morphogenesis checkpoint; phosphorylates Hsl7p and cooperates with Elm1p to recruit Hsl7p to the mother-bud neck, as a prerequisite for the subsequent recruitment, phosphorylation, and degradation of Swe1p; autophosphorylation enhances interactions with Hsl7p protein kinase HSL1
YOR247W	-2.58818	1.05913e-187	3.07626e-184	265.962	250.88	1492.75	1651.74		SRL1	Mannoprotein that exhibits a tight association with the cell wall; required for cell wall stability in the absence of GPI-anchored mannoproteins; has a high serine-threonine content; expression is induced in cell wall mutants; SRL1 has a paralog, SVS1, that arose from the whole genome duplication Srl1p
YDL003W	-2.64628	5.19466e-12	5.00428e-11	2.175	1.788	12.556	12.362		MCD1	Essential alpha-kleisin subunit of the cohesin complex; required for sister chromatid cohesion in mitosis and meiosis; apoptosis induces cleavage and translocation of a C-terminal fragment to mitochondria; expression peaks in S phase kleisin alpha
YDR451C	-2.73401	6.4458e-34	1.9604e-32	8.411	7.881	47.284	62.154		YHP1	Homeobox transcriptional repressor; binds Mcm1p and early cell cycle box (ECB) elements of cell cycle regulated genes, thereby restricting ECB-mediated transcription to the M/G1 interval; YHP1 has a paralog, YOX1, that arose from the whole genome duplication Yhp1p
YIL123W	-2.76765	2.49536e-73	3.76455e-71	18.282	18.189	115.897	135.534		SIM1	Protein of the SUN family (Sim1p, Uth1p, Nca3p, Sun4p); may participate in DNA replication; promoter contains SCB regulation box at -300 bp indicating that expression may be cell cycle-regulated; SIM1 has a paralog, SUN4, that arose from the whole genome duplication putative glucosidase SIM1
YPL256C	-2.78122	4.25488e-35	1.35063e-33	5.971	6.361	39.973	45.701		CLN2	G1 cyclin involved in regulation of the cell cycle; activates Cdc28p kinase to promote the G1 to S phase transition; late G1 specific expression depends on transcription factor complexes, MBF (Swi6p-Mbp1p) and SBF (Swi6p-Swi4p); CLN2 has a paralog, CLN1, that arose from the whole genome duplication; cell cycle arrest phenotype of the cln1 cln2 cln3 triple null mutant is complemented by any of hum…
RUF23	-2.82327	7.00799e-15	8.39369e-14	2.554	2.298	20.655	14.566		RUF23	- -
YNL289W	-3.01188	8.04042e-55	5.56034e-53	9.665	8.357	67.674	79.31		PCL1	Cyclin, interacts with cyclin-dependent kinase Pho85p; member of the Pcl1,2-like subfamily, involved in the regulation of polarized growth and morphogenesis and progression through the cell cycle; is ubiquitinated by Dma1p; phosphorylation by Pho85p targets it for degradation; localizes to sites of polarized cell growth Pcl1p
YER070W	-3.10322	1.24004e-39	4.96786e-38	5.143	6.187	44.345	54.76		RNR1	Major isoform of large subunit of ribonucleotide-diphosphate reductase; the RNR complex catalyzes rate-limiting step in dNTP synthesis, regulated by DNA replication and DNA damage checkpoint pathways via localization of small subunits; relative distribution to the nucleus increases upon DNA replication stress; RNR1 has a paralog, RNR3, that arose from the whole genome duplication ribonucleotide-d…
RDN25-1	-3.16859	0.00186793	0.00573208	319.106	180.366	797.064	3745.64		RDN25-1	- -
RDN25-2	-3.16859	0.00186793	0.00573208	319.106	180.366	797.064	3745.64		RDN25-2	- -
snR7-S	-3.21791	0.00239165	0.00710644	16.672	8.462	43.178	193.096		snR7-S	- -
YDR182W-A	-3.21856	1.10069e-29	2.77995e-28	3.624	3.285	36.426	28.43		YDR182W-A	hypothetical protein; identified by fungal homology and RT-PCR hypothetical protein
YHL028W	-3.29977	3.04677e-67	3.53974e-65	11.437	10.423	94.569	122.123		WSC4	Endoplasmic reticulum (ER) membrane protein; involved in the translocation of soluble secretory proteins and insertion of membrane proteins into the ER membrane; may also have a role in the stress response but has only partial functional overlap with WSC1-3 Wsc4p
YLR154W-C	-3.49981	0.0154627	0.036206	157.074	29.239	287.737	1843.81		TAR1	Protein potentially involved in regulation of respiratory metabolism; located in the mitochondria; interacts genetically with RPO41 and physically with Coq5p; encoded within the 25S rRNA gene on the opposite strand Tar1p
YIL012W	-3.51282	0.00236276	0.00703499	0	0.453	4.163	1.357		YIL012W	hypothetical protein; conserved across S. cerevisiae strains hypothetical protein
RDN18-1	-3.52608	0.00232169	0.00691981	261.763	97.571	712.49	3474.93		RDN18-1	- -
RDN18-2	-3.52608	0.00232169	0.00691981	261.763	97.571	712.49	3474.93		RDN18-2	- -
SCR1	-3.54437	0.00429506	0.0119492	19.951	5.246	54.037	243.302		SCR1	- -
YOR313C	-3.74259	3.38954e-08	2.22736e-07	0.334	0.453	5.311	5.68		SPS4	Protein whose expression is induced during sporulation; not required for sporulation; heterologous expression in E. coli induces the SOS response that senses DNA damage Sps4p
snR190	-3.77343	0.00800798	0.0205288	28.936	5.246	69.722	402.943		snR190	- -
YHR153C	-4.16052	7.48992e-06	3.64092e-05	0	0.464	5.254	3.466		SPO16	Meiosis-specific protein involved in synaptonemal complex assembly; implicated in regulation of crossover formation; required for sporulation Spo16p
YCR085W	-6.70038	0.000158779	0.000622366	0	0	1.432	1.666		YCR085W	hypothetical protein; conserved among S. cerevisiae strains; YCR085W is not an essential gene hypothetical protein
YLR415C	-7.02225	4.04845e-05	0.000174203	0	0	2.124	1.848		YLR415C	hypothetical protein; YLR415C is not an essential gene hypothetical protein
YOR034C-A	-7.13143	3.11926e-05	0.00013665	0	0	1.536	2.667		YOR034C-A	hypothetical protein; identified by expression profiling and mass spectrometry hypothetical protein
YOR314W	-7.67932	2.68286e-06	1.39899e-05	0	0	2.276	3.957		YOR314W	hypothetical protein; conserved across S. cerevisiae strains hypothetical protein
YMR175W-A	-9.47698	5.04559e-06	2.52236e-05	0	0	4.846	16.809		YMR175W-A	hypothetical protein
YCR096C	-9.66295	9.45147e-11	8.17018e-10	0	0	13.741	10.937		HMRA2	Silenced copy of a2 at HMR; similarity to Alpha2p; required along with a1p for inhibiting expression of the HO endonuclease in a/alpha HO/HO diploid cells with an active mating-type interconversion system homeodomain mating type protein a2
YOR381W-A	-10.0944	8.7153e-12	8.25892e-11	0	0	17.857	15.462		YOR381W-A	hypothetical protein; identified by fungal homology and RT-PCR hypothetical protein
snR32	-10.1034	1.07566e-05	5.07667e-05	0	0	6.278	27.226		snR32	- -
YDR246W-A	-10.6705	3.72182e-09	2.71608e-08	0	0	35.866	13.825		YDR246W-A	hypothetical protein; identified by fungal homology and RT-PCR hypothetical protein
YBR200W-A	-11.414	5.17735e-15	6.30508e-14	0	0	44.572	38.577		YBR200W-A	hypothetical protein; identified by fungal homology and RT-PCR hypothetical protein

## Sheet: P169A  vs. WT
Gene ID	log2(Fold_change)	p-value	FDR p-value correction	mRNA expression level at hyperosmotic stress				YEASTRACT 2019 TF	Gene	Gene Function
				Spt15 mutant strain P169A		Wild type strain BY4741
				Duplicate#1	Duplicate#2	Duplicate#1	Duplicate#2
YDR034W-B	11.6823	8.11491e-13	1.24429e-11	67.881	34.066	0	0	No	YDR034W-B	Predicted tail-anchored plasma membrane protein; contains conserved CYSTM module; related proteins in other organisms may be involved in response to stress; N- and C-terminal fusion proteins localize to the cell periphery; YDR034W-B has a paralog, YBR056W-A, that arose from the whole genome duplication hypothetical protein
YBR012W-A	11.2519	1.47976e-14	2.71847e-13	32.321	43.487	0	0	No	YBR012W-A	Retrotransposon TYA Gag gene co-transcribed with TYB Pol; translated as TYA or TYA-TYB polyprotein; Gag is a nucleocapsid protein that is the structural constituent of virus-like particles (VLPs); similar to retroviral Gag gag protein
YGR146C-A	10.2026	3.98644e-12	5.69408e-11	18.266	18.337	0	0	No	YGR146C-A	hypothetical protein
YER175W-A	9.84378	2.7292e-11	3.46609e-10	14.238	14.293	0	0	No	YER175W-A	hypothetical protein; identified by gene-trapping, microarray-based expression analysis, and genome-wide homology searching hypothetical protein
YBL005W-A	9.62871	8.72259e-11	1.02737e-09	11.576	12.968	0	0	No	YBL005W-A	Retrotransposon TYA Gag gene co-transcribed with TYB Pol; translated as TYA or TYA-TYB polyprotein; Gag is a nucleocapsid protein that is the structural constituent of virus-like particles (VLPs); similar to retroviral Gag gag protein
YNL339C	8.82862	1.2956e-08	1.11307e-07	4.405	9.737	0.009	0	No	YRF1-6	Helicase encoded by the Y' element of subtelomeric regions; highly expressed in the mutants lacking the telomerase component TLC1; potentially phosphorylated by Cdc28p Y' element ATP-dependent helicase protein 1 copy 6
YLR162W-A	8.54391	4.28272e-08	3.37192e-07	3.87	7.745	0	0	No	RRT15	hypothetical protein; identified by fungal homology comparisons and RT-PCR; identified in a screen for mutants with decreased levels of rDNA transcription Rrt15p
YDR034C-C	8.31754	1.01445e-07	7.44527e-07	3.599	6.317	0	0	No	YDR034C-C	Retrotransposon TYA Gag gene co-transcribed with TYB Pol; translated as TYA or TYA-TYB polyprotein; Gag is a nucleocapsid protein that is the structural constituent of virus-like particles (VLPs); similar to retroviral Gag gag protein
YPR108W-A	7.87915	1.80509e-06	1.03284e-05	5.473	1.829	0	0	No	YPR108W-A	hypothetical protein; identified by fungal homology and RT-PCR hypothetical protein
YER038W-A	7.29863	1.26896e-05	6.2097e-05	1.567	3.325	0	0	No	FMP49	Mitochondrial hypothetical protein; almost completely overlaps ORF HVG1/YER039C Fmp49p
YBR209W	7.26794	9.23308e-06	4.63798e-05	2.382	2.385	0	0	No	YBR209W	hypothetical protein; conserved across S. cerevisiae strains; YBR209W is not an essential gene hypothetical protein
YMR001C-A	6.28628	0.000538804	0.00187586	1.226	1.222	0	0	No	YMR001C-A	hypothetical protein
YLR157W-D	2.47045	0.00105861	0.00342817	47.662	39.717	3.803	11.986	No	YLR157W-A	hypothetical protein; identified by gene-trapping, microarray-based expression analysis, and genome-wide homology searching; YLR157W-D has a paralog, YLR161W, that arose from a segmental duplication hypothetical protein
YBL112C	2.41472	9.80005e-12	1.34079e-10	14.694	17.584	2.229	3.812	No	YBL112C	hypothetical protein; YBL112C is contained within TEL02L hypothetical protein
YLR307W	2.40027	0.000523406	0.00182939	3.082	3.163	0.607	0.53	No	CDA1	Chitin deacetylase; together with Cda2p involved in the biosynthesis ascospore wall component, chitosan; required for proper rigidity of the ascospore wall chitin deacetylase CDA1
YMR017W	2.35227	1.71517e-08	1.44381e-07	9.475	10.079	2.361	1.492	No	SPO20	Meiosis-specific subunit of the t-SNARE complex; required for prospore membrane formation during sporulation; similar to but not functionally redundant with Sec9p; binds to phosphatidic acid; SNAP-25 homolog Spo20p
YFL066C	2.18413	0.00231731	0.0068476	2.373	6.275	0.626	1.232	No	YFL066C	Helicase-like protein encoded within the telomeric Y' element; induced by treatment with 8-methoxypsoralen and UVA irradiation; SWAT-GFP and mCherry fusion proteins localize to the nucleus Y' element ATP-dependent helicase
YER046W	2.12779	9.49973e-63	2.31239e-60	176.796	156.14	37.981	37.941	No	SPO73	Meiosis-specific protein required for prospore membrane morphogenesis; required for the proper shape of the prospore membrane (PSM) and for spore wall formation; functions cooperatively with SPO71 in PSM elongation; physically interacts with Spo71p; genetically antagonistic to SPO1, similar to SPO71; localizes to the PSM; required for spore wall formation during sporulation; dispensable for both …
YPL267W	2.11951	5.72668e-36	5.14696e-34	55.946	59.105	13.021	13.353	No	ACM1	Pseudosubstrate inhibitor of the APC/C; suppresses APC/C [Cdh1]-mediated proteolysis of mitotic cyclins; associates with Cdh1p, Bmh1p and Bmh2p; cell cycle regulated protein; the anaphase-promoting complex/cyclosome is also known as APC/C Acm1p
YFL011W	2.08814	0.000444535	0.00157871	3.94	3.975	1.081	0.77	No	HXT10	Putative hexose transporter; expressed at low levels and expression is repressed by glucose hexose transporter HXT10
YDL242W	2.08572	5.02208e-10	5.25788e-09	13.879	20.559	4.305	3.745	No	YDL242W	hypothetical protein; conserved across S. cerevisiae strains hypothetical protein
ITS2-1	2.07	3.59751e-29	2.30952e-27	69.361	87.657	16.947	20.208	No	ITS2-1	- -
ITS2-2	2.07	3.59751e-29	2.30952e-27	69.361	87.657	16.947	20.208	No	ITS2-2	- -
YNL289W	2.00396	8.77143e-63	2.22794e-60	278.793	313.238	67.674	79.31	No	PCL1	Cyclin, interacts with cyclin-dependent kinase Pho85p; member of the Pcl1,2-like subfamily, involved in the regulation of polarized growth and morphogenesis and progression through the cell cycle; is ubiquitinated by Dma1p; phosphorylation by Pho85p targets it for degradation; localizes to sites of polarized cell growth Pcl1p
YIR013C	1.99625	2.82687e-06	1.55798e-05	10.044	7.831	1.773	2.696	Yes	GAT4	Protein containing GATA family zinc finger motifs; involved in spore wall assembly; sequence similarity to GAT3, and the double mutant gat3 gat4 exhibits reduced dityrosine fluorescence relative to the single mutants Gat4p
YNL300W	1.96231	1.51331e-34	1.30011e-32	450.185	491.288	141.398	99.277	No	TOS6	Glycosylphosphatidylinositol-dependent cell wall protein; expression is periodic and decreases in respone to ergosterol perturbation or upon entry into stationary phase; depletion increases resistance to lactic acid Tos6p
YHR153C	1.93591	1.07885e-09	1.09993e-08	17.189	16.029	5.254	3.466	No	SPO16	Meiosis-specific protein involved in synaptonemal complex assembly; implicated in regulation of crossover formation; required for sporulation Spo16p
YJL106W	1.9263	6.768e-08	5.14156e-07	10.482	10.823	2.523	3.013	No	IME2	Serine/threonine protein kinase involved in activation of meiosis; associates with Ime1p and mediates its stability, activates Ndt80p; IME2 expression is positively regulated by Ime1p; human CDK2 can complement ime2 null mutant protein kinase IME2
YBR071W	1.89462	3.27859e-30	2.17654e-28	213.547	241.772	50.357	71.55	No	YBR071W	hypothetical protein found in the cytoplasm and bud neck; mRNA expression may be regulated by the cell cycle and/or cell wall stress; overexpression of YBR071W affects endocytic protein trafficking hypothetical protein
YML027W	1.81529	2.38628e-38	2.4894e-36	122.452	136.769	33.458	39.809	Yes	YOX1	Homeobox transcriptional repressor; binds to Mcm1p and to early cell cycle boxes (ECBs) in the promoters of cell cycle-regulated genes expressed in M/G1 phase; expression is cell cycle-regulated; phosphorylated by Cdc28p; relocalizes from nucleus to cytoplasm upon DNA replication stress; YOX1 has a paralog, YHP1, that arose from the whole genome duplication Yox1p
YER135C	1.77761	1.50915e-05	7.34092e-05	11.445	8.13	3.414	2.311	No	YER135C	hypothetical protein; conserved among S. cerevisiae strains; YER135C is not an essential gene hypothetical protein
YOL007C	1.75171	2.74871e-32	2.08545e-30	77.163	83.922	24.894	22.778	No	CSI2	hypothetical protein; green fluorescent protein (GFP)- fusion protein localizes to the mother side of the bud neck and the vacuole; YOL007C is not an essential gene Csi2p
YGR153W	1.70504	7.2596e-18	1.89333e-16	34.589	34.699	10.422	10.715	No	YGR153W	hypothetical protein
YHR152W	1.70138	1.34881e-16	3.06604e-15	68.984	79.057	18.161	27.101	No	SPO12	Nucleolar hypothetical protein; positive regulator of mitotic exit; involved in regulating release of Cdc14p from the nucleolus in early anaphase, may play similar role in meiosis; SPO12 has a paralog, BNS1, that arose from the whole genome duplication Spo12p
YKL221W	1.69844	6.69221e-05	0.000288957	7.653	7.198	1.859	2.676	No	MCH2	Protein with similarity to mammalian monocarboxylate permeases; monocarboxylate permeases are involved in transport of monocarboxylic acids across the plasma membrane but mutant is not deficient in monocarboxylate transport Mch2p
YGR109C	1.69514	4.87573e-05	0.000216115	6.944	9.497	2.864	2.234	No	CLB6	B-type cyclin involved in DNA replication during S phase; activates Cdc28p to promote initiation of DNA synthesis; functions in formation of mitotic spindles along with Clb3p and Clb4p; most abundant during late G1; CLB6 has a paralog, CLB5, that arose from the whole genome duplication B-type cyclin CLB6
YKL161C	1.67885	3.71507e-23	1.59584e-21	55.613	55.301	18.493	16.02	No	KDX1	Protein kinase; implicated in Slt2p mitogen-activated (MAP) kinase signaling pathway; interacts with numerous components in the mating pheromone and CWI MAPK pathways; associates with Rlm1p; KDX1 has a paralog, SLT2, that arose from the whole genome duplication putative protein kinase KDX1
YDR536W	1.67689	6.44928e-11	7.7726e-10	19.081	21.542	6.43	6.248	No	STL1	Glycerol proton symporter of the plasma membrane; subject to glucose-induced inactivation, strongly but transiently induced when cells are subjected to osmotic shock glucose-inactivated glycerol proton symporter STL1
YOR237W	1.6708	0.0010232	0.00333142	4.396	5.274	1.669	1.396	No	HES1	Protein implicated in the regulation of ergosterol biosynthesis; one of a seven member gene family with a common essential function and non-essential unique functions; similar to human oxysterol binding protein (OSBP); SWAT-GFP and mCherry fusion proteins localize to the bud neck and vacuolar membrane; HES1 has a paralog, KES1, that arose from the whole genome duplication oxysterol-binding protei…
YCR020W-B	1.66	2.09217e-61	4.88898e-59	224.572	218.143	68.338	71.175	No	HTL1	Component of the RSC chromatin remodeling complex; RSC functions in transcriptional regulation and elongation, chromosome stability, and establishing sister chromatid cohesion; involved in telomere maintenance Htl1p
YPL163C	1.64467	1.80889e-52	3.20264e-50	242.383	266.939	84.175	78.213	No	SVS1	Cell wall and vacuolar protein; required for wild-type resistance to vanadate; SVS1 has a paralog, SRL1, that arose from the whole genome duplication Svs1p
YIR042C	1.63535	1.07706e-35	9.53358e-34	93.275	92.983	29.133	30.567	No	YIR042C	hypothetical protein; YIR042C is a non-essential gene hypothetical protein
YPR193C	1.63513	7.85394e-06	3.97597e-05	9.387	13.797	3.48	3.957	No	HPA2	Tetrameric histone acetyltransferase; has similarity to Gcn5p, Hat1p, Elp3p, and Hpa3p; acetylates histones H3 and H4 in vitro and exhibits autoacetylation activity; also acetylates polyamines histone acetyltransferase
YJL107C	1.62893	5.39656e-20	1.70414e-18	45.359	48.83	15.923	14.422	No	YJL107C	hypothetical protein; expression is induced by activation of the HOG1 mitogen-activated signaling pathway and this induction is Hog1p/Pbs2p dependent; YJL107C and adjacent ORF, YJL108C are merged in related fungi hypothetical protein
YMR003W	1.62546	2.40901e-11	3.09307e-10	24.081	26.15	7.065	9.127	No	AIM34	hypothetical protein; GFP-fusion protein localizes to the mitochondria; null mutant is viable and displays reduced frequency of mitochondrial genome loss Aim34p
YGR221C	1.60556	1.357e-23	6.00573e-22	54.413	55.121	17.819	18.051	No	TOS2	Protein involved in localization of Cdc24p to the site of bud growth; may act as a membrane anchor; localizes to the bud neck and bud tip; potentially phosphorylated by Cdc28p; TOS2 has a paralog, SKG6, that arose from the whole genome duplication Tos2p
YGL254W	1.60245	2.79389e-17	6.85795e-16	46.357	47.949	13.542	17.271	Yes	FZF1	Transcription factor involved in sulfite metabolism; sole identified regulatory target is SSU1; overexpression suppresses sulfite-sensitivity of many unrelated mutants due to hyperactivation of SSU1, contains five zinc fingers; protein abundance increases in response to DNA replication stress Fzf1p
YDL018C	1.59765	9.79029e-12	1.34079e-10	44.037	45.436	11.39	17.984	No	ERP3	Protein with similarity to Emp24p and Erv25p; member of the p24 family involved in ER to Golgi transport Erp3p
YOR235W	1.58395	0.00408911	0.0112417	4.886	4.078	1.935	1.117	No	IRC13	hypothetical protein; conserved across S. cerevisiae strains; null mutant displays increased levels of spontaneous Rad52 foci Irc13p
YNL030W	1.58348	1.93936e-43	2.46298e-41	1699.85	1785.28	514.116	644.753	No	HHF2	Histone H4; core histone protein required for chromatin assembly and chromosome function; one of two identical histone proteins (see also HHF1); contributes to telomeric silencing; N-terminal domain involved in maintaining genomic integrity histone H4
YJL011C	1.57337	5.26519e-13	8.18065e-12	59.116	58.908	15.439	23.991	No	RPC17	RNA polymerase III subunit C17; physically interacts with C31, C11, and TFIIIB70; may be involved in the recruitment of pol III by the preinitiation complex; protein abundance increases in response to DNA replication stress; relocalizes to the cytosol in response to hypoxia DNA-directed RNA polymerase III subunit RPC17
YAL065C	1.57278	0.00350597	0.00987553	4.396	4.214	1.717	1.184	No	YAL065C	hypothetical protein; shows sequence similarity to FLO1 and other flocculins hypothetical protein
YBR076W	1.57225	1.6503e-05	7.94155e-05	10.289	8.865	2.959	3.504	No	ECM8	Non-essential hypothetical protein Ecm8p
YDR218C	1.56667	0.000540678	0.00188014	5.771	6.104	1.726	2.243	No	SPR28	Sporulation-specific homolog of the CDC3/10/11/12 family of genes; meiotic septin expressed at high levels during meiotic divisions and ascospore formation; the yeast CDC3/10/11/12 family is a family of bud neck microfilament genes septin SPR28
YOR304C-A	1.55398	1.78026e-31	1.25304e-29	189.379	179.692	68.878	56.455	No	BIL1	Protein that binds Bud6p and has a role in actin cable assembly; involved in the Bnr1p-dependent pathway of cable assembly; localizes to bud tip and bud neck Bil1p
YKR013W	1.53929	1.00191e-56	2.09042e-54	479.529	533.322	166.709	180.33	No	PRY2	Sterol binding protein involved in the export of acetylated sterols; secreted glycoprotein and member of the CAP protein superfamily (cysteine-rich secretory proteins (CRISP), antigen 5, and pathogenesis related 1 proteins); sterol export function is redundant with that of PRY1; may be involved in detoxification of hydrophobic compounds; PRY2 has a paralog, PRY1, that arose from the whole genome …
YDR523C	1.53498	0.00250812	0.00733354	4.816	4.505	1.84	1.406	No	SPS1	Putative protein serine/threonine kinase; localizes to the nucleus and cytoplasm; required for efficient spore packaging, prospore membrane development and closure and localization of enzymes involved in spore wall synthesis; interacts with and required for Ssp1p phosphorylation and turnover; member of the GCKIII subfamily of STE20 kinases; multiply phosphorylated on S/T residues; interacts with …
YKL102C	1.53455	0.00202826	0.00606689	6.629	6.198	1.394	3.033	No	YKL102C	hypothetical protein; conserved across S. cerevisiae strains; deletion confers sensitivity to citric acid; predicted protein would include a thiol-disulfide oxidoreductase active site hypothetical protein
YHL018W	1.51917	9.08489e-06	4.56746e-05	20.762	26.518	5.425	10.994	No	YHL018W	Putative 4a-hydroxytetrahydrobiopterin dehydratase; green fluorescent protein (GFP)-fusion protein localizes to mitochondria and is induced in response to the DNA-damaging agent MMS 4a-hydroxytetrahydrobiopterin dehydratase
YLR331C	1.51903	0.012719	0.0300342	7.18	6.856	0.872	3.947	No	JIP3	hypothetical protein; conserved among S. cerevisiae strains; not conserved in closely related Saccharomyces species; 98% of ORF overlaps the verified gene MID2 Jip3p
YML053C	1.5154	1.43899e-31	1.05082e-29	92.513	95.727	31.864	33.676	No	YML053C	hypothetical protein; green fluorescent protein (GFP)-fusion protein localizes to the cytoplasm and the nucleus; overexpression causes a cell cycle delay or arrest; YML053C is not an essential gene hypothetical protein
YKR106W	1.51499	3.24314e-06	1.76169e-05	11.567	11.925	4.467	3.697	No	GEX2	Proton:glutathione antiporter; localized to the vacuolar and plasma membranes; expressed at a very low level; potential role in resistance to oxidative stress and modulation of the PKA pathway; GEX2 has a paralog, GEX1, that arose from a segmental duplication glutathione exchanger
YFL019C	1.50895	3.59945e-08	2.88055e-07	19.606	23.286	6.221	8.742	No	YFL019C	hypothetical protein; conserved across S. cerevisiae strains; YFL019C is not an essential gene hypothetical protein
YBR090C	1.50665	7.64678e-22	2.91977e-20	57.163	61.729	20.323	21.334	No	YBR090C	hypothetical protein; green fluorescent protein (GFP)-fusion protein localizes to the cytoplasm and nucleus hypothetical protein
YNL143C	1.49425	0.0116647	0.0278826	3.1	4.069	1.517	0.992	No	YNL143C	hypothetical protein; expressed at both mRNA and protein levels hypothetical protein
YBR070C	1.49239	3.29791e-17	7.99436e-16	44.624	44.384	16.568	15.009	No	ALG14	Component of UDP-GlcNAc transferase; required for second step of dolichyl-linked oligosaccharide synthesis; anchors catalytic subunit Alg13p to ER membrane; similar to bacterial and human glycosyltransferases; both human homologs ALG13 and ALG14 are required to complement yeast alg14 mutant N-acetylglucosaminyldiphosphodolichol N-acetylglucosaminyltransferase anchoring subunit ALG14
YDR403W	1.48937	1.10121e-13	1.89213e-12	34.011	32.006	12.11	11.312	No	DIT1	Sporulation-specific enzyme required for spore wall maturation; involved in the production of a soluble LL-dityrosine-containing precursor of the spore wall; transcripts accumulate at the time of prospore enclosure Dit1p
YGL149W	1.48472	0.00552583	0.0146299	5.744	8.412	1.394	3.649	No	YGL149W	hypothetical protein; conserved among S. cerevisiae strains; YGL149W is not an essential gene hypothetical protein
YEL048C	1.48225	2.41052e-18	6.61138e-17	60.237	54.147	21.584	19.255	No	TCA17	Component of transport protein particle (TRAPP) complex II; TRAPPII is a multimeric guanine nucleotide-exchange factor for the GTPase Ypt1p, regulating intra-Golgi and endosome-Golgi traffic; promotes association of TRAPPII-specific subunits with the TRAPP core complex; sedlin related; human Sedlin mutations cause SEDT, a skeletal disorder Tca17p
YGR059W	1.47752	0.0131074	0.030839	3.949	3.419	1.745	0.924	No	SPR3	Sporulation-specific homolog of the CDC3/10/11/12 family of genes; septin protein involved in sporulation; regulated by ABFI; the yeast CDC3/10/11/12 family is a family of bud neck microfilament genes septin SPR3
YGL175C	1.47566	0.00011963	0.000485671	7.557	9.472	2.798	3.244	No	SAE2	Endonuclease required for telomere elongation; required for telomeric 5' C-rich strand resection; involved in ds-break repair and processing hairpin DNA structures with the MRX complex; function requires sumoylation and phosphorylation; exists as inactive oligomers that are transiently released into smaller active units by phosphorylation; DNA damage triggers Sae2p removal, so active Sae2p is pre…
YHR146W	1.46	2.51021e-47	3.66617e-45	221.656	224.23	77.233	84.172	No	CRP1	Protein that binds to cruciform DNA structures; CRP1 has a paralog, MDG1, that arose from the whole genome duplication Crp1p
YGR169C-A	1.45734	7.81223e-27	4.07491e-25	311.779	282.01	94.54	120.804	No	LSO2	Protein with a potential role in response to iron deprivation; localizes to nucleus and cytoplasm, and nuclear localization is enhanced under iron-replete conditions; null mutant exhibits slow growth during iron deprivation; LSO2 has a paralog, LSO1, that arose from the whole genome duplication Lso2p
YLR030W	1.44957	5.11678e-18	1.35874e-16	47.216	46.992	17.127	17.204	No	YLR030W	hypothetical protein; S288C contains an in-frame stop codon between ORFs YLR030W and YLR031W hypothetical protein
YLR315W	1.44681	1.1492e-08	1.00204e-07	24.291	23.355	7.198	10.118	No	NKP2	Central kinetochore protein and subunit of the Ctf19 complex; mutants have elevated rates of chromosome loss; orthologous to fission yeast kinetochore protein cnl2 Nkp2p
YGR142W	1.42409	0.000123783	0.000501483	694.932	675.271	188.189	321.13	No	BTN2	v-SNARE binding protein; facilitates specific protein retrieval from a late endosome to the Golgi; modulates arginine uptake, possible role in mediating pH homeostasis between the vacuole and plasma membrane H(+)-ATPase; contributes to prion curing; preferentially expressed after severe ethanol stress Btn2p
YLL025W	1.42339	3.01209e-08	2.44738e-07	23.24	23.569	7.141	10.224	No	PAU17	hypothetical protein; member of the seripauperin multigene family encoded mainly in subtelomeric regions; SWAT-GFP and mCherry fusion proteins localize to the vacuole; YLL025W is not an essential gene seripauperin PAU17
YNR071C	1.41221	8.90943e-05	0.000374183	8.652	9.361	3.092	3.658	No	YNR071C	Putative aldose 1-epimerase aldose 1-epimerase superfamily protein
YKR091W	1.4062	6.23258e-28	3.60502e-26	98.31	107.482	38.067	39.308	No	SRL3	GTB motif (G1/S transcription factor binding) containing protein; binds SBF-regulated promoters in hydroxyurea-treated cells; when overexpressed, suppresses the lethality of a rad53 null mutation; potential Cdc28p substrate; SRL3 has a paralog, WHI5, that arose from the whole genome duplication DNA-binding protein SRL3
YNR009W	1.4053	3.08525e-10	3.31934e-09	40.272	51.864	14.69	19.9	No	NRM1	Transcriptional co-repressor of MBF-regulated gene expression; Nrm1p associates stably with promoters via MCB binding factor (MBF) to repress transcription upon exit from G1 phase Nrm1p
YBR091C	1.4032	5.59229e-21	1.92177e-19	62.181	61.576	22.779	23.76	No	TIM12	Essential protein of the inner mitochondrial membrane; peripherally localized; component of the TIM22 complex, which is a twin-pore translocase that mediates insertion of numerous multispanning inner membrane proteins Tim12p
YGL242C	1.40266	3.55353e-28	2.09694e-26	108.862	101.053	39.584	39.491	No	YGL242C	hypothetical protein; N-terminally propionylated in vivo; deletion mutant is viable hypothetical protein
YJL144W	1.4007	8.32002e-28	4.67361e-26	267.208	278.223	90.861	114.835	No	YJL144W	Cytoplasmic hydrophilin essential in desiccation-rehydration process; expression induced by osmotic stress, starvation and during stationary phase; protein abundance increases in response to DNA replication stress hypothetical protein
ETS1-1	1.39811	1.94467e-21	7.01281e-20	75.561	75.587	30.499	26.706	No	ETS1-1	- -
ETS1-2	1.39811	1.94467e-21	7.01281e-20	75.561	75.587	30.499	26.706	No	ETS1-2	- -
YHR214C-E	1.39716	0.0138532	0.0322689	4.221	14.071	3.699	3.216	No	YHR214C-E	hypothetical protein; identified by gene-trapping, microarray-based expression analysis, and genome-wide homology searching hypothetical protein
YLR256W-A	1.38925	6.38526e-07	4.04584e-06	19.79	28.074	7.976	10.157	No	YLR256W-A	Retrotransposon TYA Gag gene co-transcribed with TYB Pol; translated as TYA or TYA-TYB polyprotein; Gag is a nucleocapsid protein that is the structural constituent of virus-like particles (VLPs); similar to retroviral Gag gag protein
YOL113W	1.38761	2.70686e-12	3.92036e-11	34.273	39.631	13.172	14.913	No	SKM1	Member of the PAK family of serine/threonine protein kinases; similar to Ste20p; involved in down-regulation of sterol uptake; proposed to be a downstream effector of Cdc42p during polarized growth; SKM1 has a paralog, CLA4, that arose from the whole genome duplication putative serine/threonine protein kinase SKM1
YMR117C	1.38544	2.14695e-09	2.09741e-08	29.37	26.8	9.246	12.14	No	SPC24	Component of the kinetochore-associated Ndc80 complex; involved in chromosome segregation, spindle checkpoint activity, and kinetochore clustering; evolutionarily conserved; other members include Ndc80p, Nuf2p, Spc24p, and Spc25p kinetochore-associated Ndc80 complex subunit SPC24
YKL122C	1.38286	1.49882e-27	8.2605e-26	173.494	151.464	59.215	64.927	No	SRP21	Subunit of the signal recognition particle (SRP); SRP functions in protein targeting to the endoplasmic reticulum membrane; not found in mammalian SRP; forms a pre-SRP structure in the nucleolus that is translocated to the cytoplasm signal recognition particle subunit SRP21
YOL163W	1.38099	9.3901e-19	2.63735e-17	111.55	103.019	45.919	36.276	No	YOL163W	hypothetical protein; member of the Dal5p subfamily of the major facilitator family hypothetical protein
YIL089W	1.37115	2.82828e-09	2.72205e-08	29.711	27.185	9.445	12.4	No	YIL089W	hypothetical protein found in the ER and vacuole lumen; overexpression of YIL089W affects endocytic protein trafficking hypothetical protein
YMR159C	1.36815	1.96081e-16	4.38891e-15	47.505	46.804	18.379	17.974	No	ATG16	Conserved protein involved in autophagy; interacts with Atg12p-Atg5p conjugates to form Atg12p-Atg5p-Atg16p multimers, which binds to membranes and localizes to the pre-autophagosomal structure and are required for autophagy; relocalizes from nucleus to cytoplasmic foci upon DNA replication stress Atg16p
YIL132C	1.36155	2.75924e-09	2.66437e-08	23.293	25.475	10.062	8.896	No	CSM2	Component of Shu complex (aka PCSS complex); Shu complex also includes Psy3, Shu1, Shu2, and promotes error-free DNA repair,; Shu complex mediates inhibition of Srs2p function; promotes formation of Rad51p filaments; Psy3p and Csm2p contain similar DNA-binding regions which work together to form a single DNA binding site; required for accurate chromosome segregation during meiosis Csm2p
YEL049W	1.35773	4.63252e-13	7.23615e-12	38.669	42.196	14.453	16.886	No	PAU2	Member of the seripauperin multigene family; encoded mainly in subtelomeric region; active during alcoholic fermentation; regulated by anaerobiosis; negatively regulated by oxygen; repressed by heme seripauperin PAU2
YKL138C-A	1.35249	3.08167e-21	1.0911e-19	134.169	124.399	55.497	45.46	No	HSK3	Essential subunit of the Dam1 complex (aka DASH complex); complex couples kinetochores to the force produced by MT depolymerization thereby aiding in chromosome segregation; is transferred to the kinetochore prior to mitosis Hsk3p
YNR002C	1.34915	1.20491e-20	4.06885e-19	75.464	77.553	31.77	28.102	No	ATO2	Putative transmembrane protein involved in export of ammonia; ammonia is a starvation signal that promotes cell death in aging colonies; phosphorylated in mitochondria; member of the TC 9.B.33 YaaH family; homolog of Y. lipolytica Gpr1p; ATO2 has a paralog, ADY2, that arose from the whole genome duplication putative ammonium permease ATO2
YIR009W	1.34644	1.79961e-21	6.57082e-20	82.338	82.161	29.911	34.514	No	MSL1	U2B component of U2 snRNP; involved in splicing, binds the U2 snRNA stem-loop IV in vitro but requires association of Lea1p for in vivo binding; does not contain the conserved C-terminal RNA binding domain found in other family members U2 snRNP complex subunit MSL1
YCR063W	1.34553	1.12955e-11	1.53106e-10	33.958	31.288	12.964	12.65	No	BUD31	Component of the SF3b subcomplex of the U2 snRNP; increases efficiency of first and second step pre-mRNA splicing; diploid mutants display a random budding pattern instead of the wild-type bipolar pattern; facilitates passage through G1/S Start, but is not required for G2/M transition or exit from mitosis U2 snRNP complex subunit BUD31
YDR522C	1.34266	0.0127598	0.0301183	3.975	3.873	1.242	1.791	No	SPS2	Protein expressed during sporulation; SPS2 has a paralog, SPS22, that arose from the whole genome duplication; redundant with Sps22p for organization of the beta-glucan layer of the spore wall; S. pombe ortholog is a spore wall component Sps2p
YJR160C	1.34118	5.24742e-07	3.36503e-06	16.856	18.969	6.297	7.692	No	MPH3	Alpha-glucoside permease; transports maltose, maltotriose, alpha-methylglucoside, and turanose; identical to Mph2p; encoded in a subtelomeric position in a region likely to have undergone duplication alpha-glucoside permease
YJL114W	1.33653	0.0155891	0.0356165	4.396	4.539	2.342	1.126	No	YJL114W	Retrotransposon TYA Gag gene co-transcribed with TYB Pol; translated as TYA or TYA-TYB polyprotein; Gag is a nucleocapsid protein that is the structural constituent of virus-like particles (VLPs); similar to retroviral Gag gag protein
YPL148C	1.32917	4.01782e-17	9.65929e-16	75.858	70.603	26.231	31.78	No	PPT2	Phosphopantetheine:protein transferase (PPTase); activates mitochondrial acyl carrier protein (Acp1p) by phosphopantetheinylation holo-[acyl-carrier-protein] synthase
YEL073C	1.32753	3.66183e-70	1.12592e-67	918.602	956.084	373.932	370.249	No	YEL073C	hypothetical protein; located adjacent to ARS503 and the telomere on the left arm of chromosome V; regulated by inositol/choline hypothetical protein
YBL113C	1.31497	3.02804e-11	3.80426e-10	32.758	34.058	14.254	12.487	No	YBL113C	Helicase-like protein encoded within the telomeric Y' element hypothetical protein
YBL002W	1.31254	1.13975e-31	8.53642e-30	811.649	833.874	295.428	364.684	No	HTB2	Histone H2B; core histone protein required for chromatin assembly and chromosome function; nearly identical to HTB1; Rad6p-Bre1p-Lge1p mediated ubiquitination regulates reassembly after DNA replication, transcriptional activation, meiotic DSB formation and H3 methylation histone H2B
YBR088C	1.31019	2.49955e-16	5.51032e-15	68.608	77.989	31.826	27.14	No	POL30	Proliferating cell nuclear antigen (PCNA); functions as the sliding replication clamp for DNA polymerase delta; may function as a docking site for other proteins required for mitotic and meiotic chromosomal DNA replication and for DNA repair; PCNA ubiquitination at K164 plays a crucial role during Okazaki fragment processing proliferating cell nuclear antigen
YOL162W	1.29988	1.86152e-11	2.43834e-10	36.366	34.066	15.05	13.507	No	YOL162W	hypothetical protein; member of the Dal5p subfamily of the major facilitator family hypothetical protein
YMR144W	1.29756	6.67048e-08	5.07408e-07	21.427	26.15	9.095	10.224	No	FDO1	Protein involved in directionality of mating type switching; acts with Fkh1p to control which donor mating-type locus is inserted into MAT locus during mating type switching; localized to the nucleus; not an essential gene Fdo1p
YDR214W	1.29285	1.59807e-33	1.27889e-31	315.124	278.616	121.758	119.822	No	AHA1	Co-chaperone that binds Hsp82p and activates its ATPase activity; plays a role in determining prion variants; similar to Hch1p; expression is regulated by stresses such as heat shock; protein abundance increases in response to DNA replication stress Aha1p
YJR010C-A	1.28524	4.84182e-17	1.15926e-15	74.107	65.38	27.701	29.335	No	SPC1	Subunit of the signal peptidase complex (SPC); SPC cleaves the signal sequence from proteins targeted to the endoplasmic reticulum (ER); homolog of the SPC12 subunit of mammalian signal peptidase complex; protein abundance increases in response to DNA replication stress signal peptidase complex subunit SPC1
YDR309C	1.28275	4.5362e-16	9.85147e-15	179.16	210.253	68.082	91.229	No	GIC2	Redundant rho-like GTPase Cdc42p effector; involved in initiation of budding and cellular polarization; interacts with Cdc42p via the Cdc42/Rac-interactive binding (CRIB) domain and with PI(4,5)P2 via a polybasic region; GIC2 has a paralog, GIC1, that arose from the whole genome duplication Gic2p
YPL127C	1.28145	1.83243e-16	4.11732e-15	110.281	123.425	41.727	53.952	No	HHO1	Histone H1, linker histone with roles in meiosis and sporulation; decreasing levels early in sporulation may promote meiosis, and increasing levels during sporulation facilitate compaction of spore chromatin; binds to promoters and within genes in mature spores; may be recruited by Ume6p to promoter regions, contributing to transcriptional repression outside of meiosis; suppresses DNA repair invo…
YDR503C	1.28131	1.2246e-10	1.41107e-09	30.806	31.296	13.248	12.217	No	LPP1	Lipid phosphate phosphatase; catalyzes Mg(2+)-independent dephosphorylation of phosphatidic acid (PA), lysophosphatidic acid, and diacylglycerol pyrophosphate; involved in control of the cellular levels of phosphatidylinositol and PA phosphatidate phosphatase LPP1
YOR114W	1.28111	3.07444e-06	1.68016e-05	14.711	16.901	6.25	6.701	No	YOR114W	hypothetical protein; null mutant is viable hypothetical protein
YBR009C	1.27875	1.56057e-31	1.11181e-29	943.007	1056.26	375.165	445.746	No	HHF1	Histone H4; core histone protein required for chromatin assembly and chromosome function; one of two identical histone proteins (see also HHF2); contributes to telomeric silencing; N-terminal domain involved in maintaining genomic integrity histone H4
YGL080W	1.27544	1.0273e-13	1.77035e-12	73.678	74.159	34.529	26.398	No	MPC1	Highly conserved subunit of mitochondrial pyruvate carrier (MPC); MPC is a mitochondrial inner membrane complex that mediates pyruvate uptake and comprises Mpc1p and Mpc2p during fermentative growth, or Mcp1p and Mpc3p during respiratory growth; null mutant displays slow growth that is complemented by expression of human or mouse ortholog; mutation in human ortholog MPC1 is associated with lactic…
YGR039W	1.2737	8.30533e-15	1.57532e-13	49.37	47.761	20.513	19.553	No	YGR039W	hypothetical protein; conserved among S. cerevisiae strains; YGR039W is not an essential gene hypothetical protein
YNR010W	1.26908	7.09249e-17	1.68432e-15	77.242	68.235	31.106	29.065	No	CSE2	Subunit of the RNA polymerase II mediator complex; associates with core polymerase subunits to form the RNA polymerase II holoenzyme; component of the Middle domain of mediator; required for regulation of RNA polymerase II activity; relocalizes to the cytosol in response to hypoxia Cse2p
YMR112C	1.26786	1.08633e-14	2.0472e-13	83.065	68.038	32.12	30.528	No	MED11	Subunit of the RNA polymerase II mediator complex; associates with core polymerase subunits to form the RNA polymerase II holoenzyme; essential protein Med11p
YPR046W	1.26574	7.01712e-14	1.2237e-12	46.226	46.47	20.209	18.292	No	MCM16	Component of the Ctf19 complex and the COMA subcomplex; involved in kinetochore-microtubule mediated chromosome segregation; binds to centromere DNA; orthologous to human centromere constitutive-associated network (CCAN) subunit CENP-H and fission yeast fta3 Mcm16p
YOL159C-A	1.26439	1.71593e-23	7.53721e-22	112.014	122.861	50.812	46.741	No	YOL159C-A	hypothetical protein; overexpression affects endocytic protein trafficking; identified by sequence comparison with hemiascomycetous yeast species hypothetical protein
YLR042C	1.26126	3.24909e-15	6.45618e-14	138.985	162.082	53.667	71.319	No	YLR042C	Cell wall hypothetical protein; localizes to the cytoplasm; deletion improves xylose fermentation in industrially engineered strains; YLR042C is not an essential gene hypothetical protein
YDR077W	1.25537	2.25624e-48	3.56242e-46	14724.1	15237.4	5854.47	6651.71	No	SED1	Major stress-induced structural GPI-cell wall glycoprotein; associates with translating ribosomes, possible role in mitochondrial genome maintenance; ORF contains two distinct variable minisatellites; SED1 has a paralog, SPI1, that arose from the whole genome duplication Sed1p
YBL028C	1.24947	2.95914e-23	1.2901e-21	166.323	172.801	64.288	77.712	No	YBL028C	hypothetical protein that may interact with ribosomes; green fluorescent protein (GFP)-fusion protein localizes to the nucleolus; predicted to be involved in ribosome biogenesis hypothetical protein
YLR363W-A	1.24623	7.66313e-17	1.81247e-15	132.444	151.122	52.339	66.592	No	YLR363W-A	hypothetical protein; green fluorescent protein (GFP)-fusion protein localizes to the nucleus; relocalizes from nucleus to nucleolus upon DNA replication stress hypothetical protein
YLR327C	1.23793	3.61517e-34	3.06084e-32	1444.01	1350.6	632.261	548.124	No	TMA10	hypothetical protein that associates with ribosomes; protein abundance increases in response to DNA replication stress; TMA10 has a paralog, STF2, that arose from the whole genome duplication Tma10p
YJL105W	1.23445	0.000820985	0.00274691	7.574	9.036	3.348	3.658	No	SET4	hypothetical protein, contains a SET domain; SET4 has a paralog, SET3, that arose from the whole genome duplication Set4p
YBR013C	1.2302	1.60955e-08	1.36473e-07	31.025	34.28	11.959	15.76	No	YBR013C	hypothetical protein; haploid deletion mutant exhibits synthetic phenotype with alpha-synuclein; SWAT-GFP fusion protein localizes to the endoplasmic reticulum while mCherry fusion protein localizes to both the endoplasmic reticulum and vacuole hypothetical protein
YLR363C	1.22679	4.6522e-14	8.26084e-13	50.806	48.06	20.551	21.556	No	NMD4	Protein that may be involved in nonsense-mediated mRNA decay; interacts with Nam7p, relocalizes from nucleus to cytoplasmic foci upon DNA replication stress Nmd4p
YDR381W	1.22632	2.22875e-47	3.33856e-45	373.565	366.034	157.122	157.869	No	YRA1	Nuclear polyadenylated RNA-binding protein; required for export of poly(A)+ mRNA from the nucleus; proposed to couple mRNA export with 3' end processing via its interactions with Mex67p and Pcf11p; interacts with DBP2; inhibits the helicase activity of Dbp2; functionally redundant with Yra2p, another REF family member RNA-binding protein YRA1
YKL167C	1.22518	2.57554e-25	1.25386e-23	148.608	153.225	68.224	60.508	No	MRP49	Mitochondrial ribosomal protein of the large subunit; not essential for mitochondrial translation mitochondrial 54S ribosomal protein MRP49
YGL247W	1.22043	7.57247e-12	1.05329e-10	40.105	38.614	17.336	16.338	No	BRR6	Essential nuclear envelope integral membrane protein; interacts and functions with Apq12p and Brl1p in lipid homeostasis; mutants are defective in nuclear pore complex biogenesis, nuclear envelope morphology, mRNA nuclear export, and are sensitive to sterol biosynthesis inhibitors and membrane fluidizing agents; exhibits synthetic lethal genetic interactions with genes involved in lipid metabolis…
YLR313C	1.21407	1.66323e-06	9.55419e-06	17.18	18.491	7.331	7.971	No	SPH1	Protein involved in shmoo formation and bipolar bud site selection; localizes to sites of polarized growth in a cell cycle dependent- and Spa2p-dependent manner, interacts with MAPKKs Mkk1p, Mkk2p, and Ste7p; SPH1 has a paralog, SPA2, that arose from the whole genome duplication Sph1p
YPR200C	1.20908	0.000405334	0.00145631	9.3	12.199	4.931	4.294	No	ARR2	Arsenate reductase required for arsenate resistance; converts arsenate to arsenite which can then be exported from cells by Arr3p Arr2p
YDL211C	1.20457	2.81575e-05	0.000128714	13.476	15.028	5.567	6.73	No	YDL211C	hypothetical protein; green fluorescent protein (GFP)-fusion protein localizes to the vacuole; YDL211C has a paralog, TDA7, that arose from the whole genome duplication hypothetical protein
YOR284W	1.20425	1.23031e-08	1.06956e-07	29.422	30.621	11.56	14.383	No	HUA2	Cytoplasmic hypothetical protein; computational analysis of large-scale protein-protein interaction data suggests a possible role in actin patch assembly Hua2p
YHR199C-A	1.18742	2.44821e-21	8.72101e-20	241.892	205.132	101.52	94.088	No	NBL1	Subunit of the conserved chromosomal passenger complex (CPC); complex regulates mitotic chromosome segregation; not required for the kinase activity of the complex; mediates the interaction of Sli15p and Bir1p; other complex members are Ipl1p, Sli15p, and Bir1p Nbl1p
YGL029W	1.18498	8.31481e-16	1.75924e-14	184.825	160.509	66.849	84.432	No	CGR1	Protein involved in nucleolar integrity and processing of pre-rRNA; has a role in processing rRNA for the 60S ribosome subunit; transcript is induced in response to cytotoxic stress but not genotoxic stress; relocalizes from nucleus to nucleolus upon DNA replication stress Cgr1p
YKR020W	1.17987	2.53103e-20	8.16921e-19	119.72	114.739	47.825	55.232	No	VPS51	Component of the GARP (Golgi-associated retrograde protein) complex; GARP is required for the recycling of proteins from endosomes to the late Golgi, and for mitosis after DNA damage induced checkpoint arrest; links the (VFT/GARP) complex to the SNARE Tlg1p; members of the GARP complex are Vps51p-Vps52p-Vps53p-Vps54p Vps51p
YPL256C	1.17905	6.02395e-18	1.57811e-16	92.846	102.036	39.973	45.701	No	CLN2	G1 cyclin involved in regulation of the cell cycle; activates Cdc28p kinase to promote the G1 to S phase transition; late G1 specific expression depends on transcription factor complexes, MBF (Swi6p-Mbp1p) and SBF (Swi6p-Swi4p); CLN2 has a paralog, CLN1, that arose from the whole genome duplication; cell cycle arrest phenotype of the cln1 cln2 cln3 triple null mutant is complemented by any of hum…
YMR197C	1.17721	1.03239e-24	4.82499e-23	141.226	131.563	60.172	60.017	No	VTI1	Protein involved in cis-Golgi membrane traffic; v-SNARE that interacts with two t-SNARES, Sed5p and Pep12p; required for multiple vacuolar sorting pathways; human homolog VTI1A can complement yeast null mutant v-SNARE protein VTI1
YOL159C	1.17678	1.28856e-11	1.73852e-10	53.608	46.41	22.855	21.267	No	CSS3	hypothetical protein, secreted when constitutively expressed; SWAT-GFP, seamless-GFP and mCherry fusion proteins localize to the cell periphery, SWAT-GFP fusion also localizes to the extracellular region, and mCherry fusion also localizes to the vacuole; deletion mutants are viable and have elevated levels of Ty1 retrotransposition and Ty1 cDNA Css3p
YLL002W	1.17401	9.24748e-05	0.000387395	11.839	12.207	5.178	5.497	No	RTT109	Histone acetyltransferase; critical for cell survival in presence of DNA damage during S phase, required for recovery after DSB repair; acetylates H3K56, H3K9; H3K56 acetylation activity required for expression homeostasis, buffering of mRNA synthesis rate against changes in gene dosage during S phase; involved in non-homologous end joining and regulation of Ty1 transposition; prevents hyper-ampl…
YPL124W	1.17137	6.14186e-07	3.90008e-06	20.053	21.38	9.408	8.848	No	SPC29	Inner plaque spindle pole body (SPB) component; links the central plaque component Spc42p to the inner plaque component Spc110p; required for SPB duplication Spc29p
YDL059C	1.17101	3.73825e-27	2.00356e-25	213.959	210.603	99.377	88.581	No	RAD59	Protein involved DNA double-strand break repair; repairs breaks in DNA during vegetative growth via recombination and single-strand annealing; anneals complementary single-stranded DNA; forms nuclear foci upon DNA replication stress; required for loading of Rad52p to DSBs; regulates replication fork progression in DNA ligase I-deficient cells; paralog of Rad52p Rad59p
YPR051W	1.168	6.49154e-19	1.84095e-17	87.224	86.991	36.616	40.56	No	MAK3	Catalytic subunit of the NatC type N-terminal acetyltransferase (NAT); involved in subcellular targeting of select N-terminally acetylated substrates to the Golgi apparatus (Arl3p and Grh1p) and the inner nuclear membrane (Trm1p); required for replication of dsRNA virus; human NatC ortholog, Naa60, functionally complements the null, requiring either auxiliary subunit Mak10p or co-expression of hu…
YJL194W	1.16738	0.000139265	0.000553837	18.039	21.876	6.553	11.071	No	CDC6	Essential ATP-binding protein required for DNA replication; component of the pre-replicative complex (pre-RC) which requires ORC to associate with chromatin and is in turn required for Mcm2-7p DNA association; homologous to S. pombe Cdc18p; relocalizes from nucleus to cytoplasm upon DNA replication stress; degraded in response to plasma membrane stress AAA family ATPase CDC6
YGR289C	1.16698	5.27164e-06	2.772e-05	17.785	17.354	8.364	7.24	No	MAL11	High-affinity maltose transporter (alpha-glucoside transporter); inducible; encoded in the MAL1 complex locus; broad substrate specificity that includes maltotriose; required for isomaltose utilization alpha-glucoside permease
YNL279W	1.16696	1.00029e-05	4.98182e-05	15.797	16.388	6.657	7.548	No	PRM1	Pheromone-regulated multispanning membrane protein; involved in membrane fusion during mating; predicted to have 5 transmembrane segments and a coiled coil domain; localizes to the shmoo tip; regulated by Ste12p pheromone-regulated protein PRM1
YBL078C	1.16241	2.04897e-25	1.01441e-23	284.756	299.654	139.824	120.313	No	ATG8	Component of autophagosomes and Cvt vesicles; regulator of Atg1p, targets it to autophagosomes; binds the Atg1p-Atg13p complex, triggering its vacuolar degradation; unique ubiquitin-like protein whose conjugation target is lipid phosphatidylethanolamine (PE); Atg8p-PE is anchored to membranes, is involved in phagophore expansion, and may mediate membrane fusion during autophagosome formation; dec…
YDL246C	1.15596	0.00017226	0.000671792	15.131	17.2	8.753	5.738	No	SOR2	Sorbitol dehydrogenase; protein sequence is 99% identical to the Sor1p sorbitol dehydrogenase L-iditol 2-dehydrogenase SOR2
YLR154C	1.14849	2.83064e-11	3.57936e-10	39.667	40.802	17.8	18.379	No	RNH203	Ribonuclease H2 subunit; required for RNase H2 activity; role in ribonucleotide excision repair; related to human AGS3 that causes Aicardi-Goutieres syndrome Rnh203p
YBR180W	1.14691	0.000887711	0.00293991	9.247	8.677	4.059	3.976	No	DTR1	Putative dityrosine transporter of the major facilitator superfamily; member of the 12-spanner drug:H(+) antiporter DHA1 family; required for spore wall synthesis; sequence similarity to QDR1 and QDR3, and the triple mutant dtr1 qdr1 qdr3 exhibits reduced dityrosine fluorescence relative to the single mutants; expressed during sporulation Dtr1p
YKR037C	1.14686	1.01846e-07	7.46528e-07	28.012	32.297	12.224	14.865	No	SPC34	Essential subunit of the Dam1 complex (aka DASH complex); complex couples kinetochores to the force produced by MT depolymerization thereby aiding in chromosome segregation; also localized to nuclear side of spindle pole body Spc34p
YFR027W	1.14412	3.23196e-06	1.75802e-05	19.536	18.08	8.175	8.838	No	ECO1	Acetyltransferase; required for establishment of sister chromatid cohesion; acetylates Mps3p to regulate nuclear organization; modifies Smc3p at replication forks and Mcd1p in response to dsDNA breaks; phosphorylated by three kinases (Cdc28p, Cdc7p, Mck1p) to generate pair of phosphates spaced precisely for recognition by ubiquitin ligase SCF-Cdc4; mutations in human homolog ESCO2 cause Roberts s…
YEL075C	1.14335	5.71536e-06	2.9754e-05	17.11	18.106	8.27	7.654	No	YEL075C	hypothetical protein
YJL187C	1.14295	1.25467e-09	1.26375e-08	33.021	34.434	14.614	15.789	No	SWE1	Protein kinase that regulates the G2/M transition; negative regulator of the Cdc28p kinase; morphogenesis checkpoint kinase; positive regulator of sphingolipid biosynthesis via Orm2p; phosphorylates a tyrosine residue in the N-terminus of Hsp90 in a cell-cycle associated manner, thus modulating the ability of Hsp90 to chaperone a selected clientele; localizes to the nucleus and to the daughter si…
YIR031C	1.13987	2.40951e-15	4.88762e-14	61.681	63.149	28.545	27.939	No	DAL7	Malate synthase; can accept butyryl-CoA as acyl-CoA donor in addition to traditional substrate acetyl-CoA; recycles glyoxylate generated during allantoin degradation; SWAT-GFP and mCherry fusion proteins localize to the cytosol; expression sensitive to nitrogen catabolite repression and induced by allophanate, an intermediate in allantoin degradation malate synthase DAL7
YDR405W	1.13874	1.25202e-26	6.41605e-25	189.615	193.429	81.795	91.489	No	MRP20	Mitochondrial ribosomal protein of the large subunit mitochondrial 54S ribosomal protein YmL41
YDR179C	1.13692	2.40408e-10	2.62027e-09	37.154	36.229	16.53	16.771	No	CSN9	Subunit of the Cop9 signalosome; Cop9 signalosome is required for deneddylation, or removal of the ubiquitin-like protein Rub1p from Cdc53p (cullin); involved in adaptation to pheromone signaling Csn9p
YLR410W-A	1.13445	3.67644e-08	2.93412e-07	42.417	47.034	23.453	17.252	No	YLR410W-A	Retrotransposon TYA Gag gene co-transcribed with TYB Pol; translated as TYA or TYA-TYB polyprotein; Gag is a nucleocapsid protein that is the structural constituent of virus-like particles (VLPs); similar to retroviral Gag gag protein
YNL260C	1.13429	7.83592e-18	2.02555e-16	108.538	102.105	50.698	45.027	No	LTO1	Essential protein that forms a complex with Rli1p and Yae1p; ortholog of human ORAOV1, which is overexpressed in solid tumors; inviability of null mutant under standard conditions is complemented by overexpression of ORAOV1; essential for growth under standard (aerobic) conditions but not under anaerobic conditions; may have a role in protection of ribosomal assembly and function from damage due …
YPR078C	1.13128	4.21065e-07	2.74232e-06	23.012	23.372	11.219	9.955	No	YPR078C	hypothetical protein; possible role in DNA metabolism and/or in genome stability; expression is heat-inducible hypothetical protein
YBR167C	1.13047	4.88554e-16	1.05319e-14	77.951	74.749	36.293	33.262	No	POP7	Subunit of RNase MRP, nuclear RNase P and telomerase; forms a soluble heterodimer with Pop6p that binds P3 domain of RNase MRP and RNase P RNAs; RNase MRP cleaves pre-rRNA, nuclear RNase P cleaves tRNA precursors to generate mature 5' ends and facilitates turnover of nuclear RNAs, while telomerase replenishes telomeric DNA ribonuclease P/MRP protein subunit POP7
YLR408C	1.12978	1.75234e-06	1.00364e-05	23.004	29.655	12.622	11.351	No	BLS1	Subunit of the BLOC-1 complex involved in endosomal maturation; green fluorescent protein (GFP)-fusion protein localizes to the endosome; YLR408C is not an essential gene Bls1p
YLR377C	1.12824	1.27581e-08	1.10093e-07	29.956	31.485	14.785	13.295	No	FBP1	Fructose-1,6-bisphosphatase; key regulatory enzyme in the gluconeogenesis pathway, required for glucose metabolism; undergoes either proteasome-mediated or autophagy-mediated degradation depending on growth conditions; glucose starvation results in redistribution to the periplasm; interacts with Vid30p fructose 1,6-bisphosphate 1-phosphatase
YOR074C	1.12676	2.21903e-09	2.1606e-08	33.082	32.562	15.249	14.739	No	CDC21	Thymidylate synthase; required for de novo biosynthesis of pyrimidine deoxyribonucleotides; expression is induced at G1/S; human homolog TYMSOS can complement yeast cdc21 temperature-sensitive mutant at restrictive temperature thymidylate synthase
YDR274C	1.12181	2.6633e-18	7.27057e-17	161.857	157.465	65.806	80.254	No	YDR274C	hypothetical protein; conserved among S. cerevisiae strains; YDR274C is not an essential gene hypothetical protein
YDR480W	1.11993	2.72022e-11	3.46221e-10	44.904	47.761	20.02	22.461	Yes	DIG2	MAP kinase-responsive inhibitor of the Ste12p transcription factor; involved in the regulation of mating-specific genes and the invasive growth pathway; related regulators Dig1p and Dig2p bind to Ste12p; DIG2 has a paralog, DIG1, that arose from the whole genome duplication Dig2p
YGR287C	1.11888	0.00233868	0.00690725	7.793	7.771	3.746	3.418	No	IMA1	Major isomaltase (alpha-1,6-glucosidase/alpha-methylglucosidase); required for isomaltose utilization; preferred specificity for isomaltose, alpha-methylglucoside, and palatinose, but also exhibits alpha-1,2 glucosidase activity on sucrose and kojibiose, and can cleave the 1,3-alpha linkage of nigerose and turanose and the alpha-1,5 linkage of leucrose in vitro; member of the IMA isomaltase famil…
YDL219W	1.11813	1.5308e-15	3.18254e-14	68.555	72.278	33.306	31.453	No	DTD1	D-Tyr-tRNA(Tyr) deacylase; functions in protein translation, may affect nonsense suppression via alteration of the protein synthesis machinery; ubiquitous among eukaryotes D-tyrosyl-tRNA(Tyr) deacylase
YOR372C	1.11418	4.95312e-10	5.20434e-09	56.357	63.815	24.088	31.096	Yes	NDD1	Transcriptional activator essential for nuclear division; localized to the nucleus; essential component of the mechanism that activates the expression of a set of late-S-phase-specific genes; turnover is tightly regulated during cell cycle and in response to DNA damage Ndd1p
YPL144W	1.10338	8.36832e-11	9.8963e-10	74.527	67.423	36.786	29.171	No	POC4	Component of a heterodimeric Poc4p-Irc25p chaperone; involved in assembly of alpha subunits into the 20S proteasome; may regulate formation of proteasome isoforms with alternative subunits under different conditions; upregulates proteasome assembly in response to the unfolded protein response activated by mistargeting of proteins (UPRam) Poc4p
YJL118W	1.10284	1.05568e-11	1.43425e-10	49.685	48.223	21.508	23.847	No	YJL118W	hypothetical protein; may interact with ribosomes, based on co-purification experiments; YJL118W is a non-essential gene; deletion enhances the toxicity of heterologously expressed human alpha-synuclein hypothetical protein
YDR256C	1.09908	5.56164e-10	5.78133e-09	36.76	38.093	17.573	17.204	No	CTA1	Catalase A; breaks down hydrogen peroxide in the peroxisomal matrix formed by acyl-CoA oxidase (Pox1p) during fatty acid beta-oxidation catalase A
YNR051C	1.09706	1.80183e-26	9.1533e-25	190.719	189.454	84.583	92.365	No	BRE5	Ubiquitin protease cofactor; forms deubiquitination complex with Ubp3p that coregulates anterograde and retrograde transport between the endoplasmic reticulum and Golgi compartments; null is sensitive to brefeldin A Bre5p
YOL156W	1.09544	1.2023e-07	8.68216e-07	25.841	27.945	12.698	12.313	No	HXT11	Hexose transporter; capable of transporting a broad range of substrates including: glucose, fructose, mannose and galactose; polyol transporter that supports the growth on and uptake of xylitol with low affinity when overexpressed in a strain deleted for hexose family members; nearly identical in sequence to Hxt9p; has similarity to major facilitator superfamily (MFS) transporters; involved in pl…
YAR023C	1.09536	1.92268e-09	1.89735e-08	47.592	46.376	24.391	19.544	No	YAR023C	Putative integral membrane protein; member of DUP240 gene family DUP240 family protein
YBR077C	1.09161	1.10371e-18	3.07042e-17	120.718	111.995	56.351	52.488	No	SLM4	Component of the EGO and GSE complexes; essential for integrity and function of EGO; EGO is involved in the regulation of microautophagy and GSE is required for proper sorting of amino acid permease Gap1p; gene exhibits synthetic genetic interaction with MSS4 Slm4p
YER092W	1.09078	3.35402e-31	2.33264e-29	580.098	528.714	265.65	253.209	No	IES5	Non-essential INO80 chromatin remodeling complex subunit; deletion affects telomere maintenance via recombination Ies5p
YJR086W	1.08938	2.20808e-21	7.91388e-20	141.13	146.326	63.425	71.098	No	STE18	G protein gamma subunit; forms a dimer with Ste4p to activate the mating signaling pathway, forms a heterotrimer with Gpa1p and Ste4p to dampen signaling; C-terminus is palmitoylated and farnesylated, which are required for normal signaling Ste18p
YLL033W	1.08245	2.91354e-06	1.59821e-05	23.196	27.988	10.896	13.132	No	IRC19	hypothetical protein; YLL033W is not an essential gene but mutant is defective in spore formation; null mutant displays increased levels of spontaneous Rad52p foci Irc19p
YLR298C	1.08021	2.44776e-14	4.41351e-13	85.175	86.426	36.815	43.939	No	YHC1	Component of the U1 snRNP complex required for pre-mRNA splicing; putative ortholog of human U1C protein, which is involved in formation of a complex between U1 snRNP and the pre-mRNA 5' splice site Yhc1p
YMR180C	1.08008	2.05476e-11	2.66753e-10	49.974	51.728	25.292	22.73	No	CTL1	RNA 5'-triphosphatase, localizes to both the nucleus and cytoplasm; CTL1 has a paralog, CET1, that arose from the whole genome duplication polynucleotide 5'-phosphatase
YDL160C	1.07624	6.34488e-06	3.28315e-05	34.448	38.905	13.685	20.92	No	DHH1	Cytoplasmic DEAD-box helicase, stimulates mRNA decapping; coordinates distinct steps in mRNA function and decay, interacting with both decapping and deadenylase complexes; role in translational repression, mRNA decay, and possibly mRNA export; interacts and cooperates with Ngr1p to promote specific mRNA decay; ATP- and RNA-bound form promotes processing body (PB) assembly, while ATPase stimulatio…
YER048W-A	1.07219	8.09682e-20	2.5431e-18	296.971	251.09	128.102	131.616	No	ISD11	Cysteine desulfurase (Nfs1p) activator; essential for the formation of the persulfide intermediate at the desulfurase active site during pyridoxal phosphate-dependent desulfuration of cysteine; required for mitochondrial iron-sulfur cluster biosynthesis; exclusive to eukaryotes, implicated as eukaryotic supplement to the bacterium-derived Fe-S cluster (ISC) assembly apparatus; involved in regulat…
YOL107W	1.07047	4.17342e-08	3.29475e-07	29.816	29.484	13.732	14.335	No	YOL107W	hypothetical protein; green fluorescent protein (GFP)-fusion protein localizes to the cytoplasm and colocalizes in a punctate pattern with the early golgi/COPI vesicles; YOL107W is not an essential protein hypothetical protein
YPL056C	1.07024	1.55964e-14	2.84733e-13	68.538	69.517	31.447	34.023	No	LCL1	hypothetical protein; deletion mutant is fluconazole resistant and has long chronological lifespan Lcl1p
YDL003W	1.06642	2.60909e-07	1.78481e-06	25.385	26.971	12.556	12.362	No	MCD1	Essential alpha-kleisin subunit of the cohesin complex; required for sister chromatid cohesion in mitosis and meiosis; apoptosis induces cleavage and translocation of a C-terminal fragment to mitochondria; expression peaks in S phase kleisin alpha
YDR144C	1.06455	2.38714e-05	0.000110812	17.023	18.491	8.952	7.981	No	MKC7	GPI-anchored aspartyl protease; member of the yapsin family of proteases involved in cell wall growth and maintenance; shares functions with Yap3p and Kex2p; MKC7 has a paralog, YPS1, that arose from the whole genome duplication aspartyl protease
YIL063C	1.05706	2.56846e-17	6.35802e-16	90.394	94.043	42.77	45.489	No	YRB2	hypothetical protein; involved in nuclear processes of the Ran-GTPase cycle; involved in nuclear protein export; contains Ran Binding Domain and FxFG repeats; interacts with Srm1p, GTP-Gsp1p, Rna1p and Crm1p; relocalizes to the cytosol in response to hypoxia; not essential for viability Yrb2p
YER034W	1.05603	1.23377e-20	4.13916e-19	114.536	116.8	54.719	56.156	No	YER034W	hypothetical protein; non-essential gene; expression induced upon calcium shortage; protein abundance increases in response to DNA replication stress hypothetical protein
YKR083C	1.05593	6.97484e-06	3.56804e-05	20.009	22.816	10.859	9.762	No	DAD2	Essential subunit of the Dam1 complex (aka DASH complex); complex couples kinetochores to the force produced by MT depolymerization thereby aiding in chromosome segregation; is transferred to the kinetochore prior to mitosis Dad2p
YBR298C	1.05557	6.81269e-06	3.50042e-05	19.3	20.653	9.815	9.367	No	MAL31	Maltose permease; high-affinity maltose transporter (alpha-glucoside transporter); encoded in the MAL3 complex locus; member of the 12 transmembrane domain superfamily of sugar transporters; functional in genomic reference strain S288C maltose permease
YLR361C-A	1.05283	1.75783e-20	5.70515e-19	177.225	175.494	89.979	79.522	No	YLR361C-A	hypothetical protein
YMR118C	1.05282	3.38962e-08	2.7326e-07	38.476	37.075	19.858	16.472	No	SHH3	Putative mitochondrial inner membrane hypothetical protein; although similar to paralogous Sdh3p, Shh3p is not a stoichiometric subunit of either succinate dehydrogenase or of the TIM22 translocase; SHH3 has a paralog, SDH3, that arose from the whole genome duplication protein SHH3
YHR209W	1.05192	2.24936e-10	2.46082e-09	49.93	47.761	24.894	22.104	No	CRG1	S-AdoMet-dependent methyltransferase involved in lipid homeostasis; mediates resistance to a drug cantharidin S-adenosylmethionine-dependent methyltransferase
YDR078C	1.04854	6.88115e-07	4.30518e-06	30.307	27.441	15.031	12.804	No	SHU2	Component of Shu complex (aka PCSS complex); Shu complex also includes Psy3, Csm2, Shu1, and promotes error-free DNA repair, Shu complex mediates inhibition of Srs2p function; promotes formation of Rad51p filaments; important for both mitotic and meiotic homologous recombination, and contains a conserved SWIM domain that is necessary for both Shu2p
YJR022W	1.04798	3.52366e-07	2.33923e-06	56.428	46.094	21.072	28.218	No	LSM8	Lsm (Like Sm) protein; forms heteroheptameric complex (with Lsm2p, Lsm3p, Lsm4p, Lsm5p, Lsm6p, and Lsm7p) that is part of spliceosomal U6 snRNP and is also implicated in processing of pre-tRNA, pre-snoRNA, and pre-rRNA U4/U6-U5 snRNP complex subunit LSM8
YMR006C	1.04706	1.57426e-06	9.10579e-06	24.063	22.731	11.428	11.12	No	PLB2	Phospholipase B (lysophospholipase) involved in lipid metabolism; displays transacylase activity in vitro; overproduction confers resistance to lysophosphatidylcholine lysophospholipase
YCL067C	1.04309	2.13429e-14	3.86023e-13	122.426	104.156	55.203	54.452	No	HMLALPHA2	Silenced copy of ALPHA2 at HML; homeobox-domain protein that associates with Mcm1p in haploid cells to repress a-specific gene expression and interacts with a1p in diploid cells to repress haploid-specific gene expression homeodomain mating type protein alpha2
YCR039C	1.04309	2.13429e-14	3.86023e-13	122.426	104.156	55.203	54.452	No	MATALPHA2	Homeobox-domain protein; with Mcm1p, represses a-specific genes in haploids; acts with A1p to repress transcription of haploid-specific genes in diploids; one of two genes encoded by the MATalpha mating type cassette homeodomain mating type protein alpha2
YML058W	1.04241	3.83557e-45	5.21102e-43	1039.51	1043.13	511.66	495.751	No	SML1	Ribonucleotide reductase inhibitor; involved in regulating dNTP production; regulated by Mec1p and Rad53p during DNA damage and S phase; SML1 has a paralog, DIF1, that arose from the whole genome duplication ribonucleotide reductase inhibiting protein SML1
YOL146W	1.03936	1.50461e-14	2.75547e-13	75.963	73.099	36.805	35.409	No	PSF3	Subunit of the GINS complex (Sld5p, Psf1p, Psf2p, Psf3p); complex is localized to DNA replication origins and implicated in assembly of the DNA replication machinery DNA replication protein PSF3
YGR212W	1.03907	1.18852e-06	7.0634e-06	24.562	23.757	11.342	12.015	No	SLI1	N-acetyltransferase; confers resistance to the sphingolipid biosynthesis inhibitor myriocin (ISP-1) by converting it into N-acetyl-myriocin, co-operates with Ypk1p in mediating resistance to myriocin N-acetyltransferase
YER137C	1.03479	2.11614e-12	3.09836e-11	58.477	57.421	27.369	28.921	No	YER137C	hypothetical protein
YKL096W	1.03314	2.94497e-11	3.70787e-10	75.245	71.748	39.214	32.425	No	CWP1	Cell wall mannoprotein that localizes to birth scars of daughter cells; linked to a beta-1,3- and beta-1,6-glucan heteropolymer through a phosphodiester bond; required for propionic acid resistance Cwp1p
YDR515W	1.0316	3.80321e-07	2.50772e-06	29.326	33.117	14.026	16.347	No	SLF1	RNA binding protein that associates with polysomes; may be involved in regulating mRNA translation; involved in the copper-dependent mineralization of copper sulfide complexes on cell surface in cells cultured in copper salts; SLF1 has a paralog, SRO9, that arose from the whole genome duplication; protein abundance increases in response to DNA replication stress Slf1p
YKR035W-A	1.03134	1.0815e-22	4.41826e-21	150.719	147.677	73.203	72.234	No	DID2	Class E protein of the vacuolar protein-sorting (Vps) pathway; binds Vps4p and directs it to dissociate ESCRT-III complexes; forms a functional and physical complex with Ist1p; human ortholog may be altered in breast tumors Did2p
YFL040W	1.03034	0.00240473	0.0070754	8.73	8.959	4.287	4.332	No	YFL040W	Putative transporter; member of the sugar porter family; YFL040W is not an essential gene; may have a role in intracellular sterol transport hypothetical protein
YLR268W	1.02919	5.01084e-10	5.25553e-09	70.815	64.354	29.332	36.584	No	SEC22	R-SNARE protein; assembles into SNARE complex with Bet1p, Bos1p and Sed5p; cycles between the ER and Golgi complex; involved in anterograde and retrograde transport between the ER and Golgi; synaptobrevin homolog SNAP receptor SEC22
YIR028W	1.02902	0.000502914	0.00176458	12.058	12.182	6.306	5.593	No	DAL4	Allantoin permease; expression sensitive to nitrogen catabolite repression and induced by allophanate, an intermediate in allantoin degradation allantoin permease
YLR194C	1.02816	2.54484e-28	1.51703e-26	373.32	405.247	195.292	185.018	No	NCW2	Structural constituent of the cell wall; attached to the plasma membrane by a GPI-anchor; expression is upregulated in response to cell wall stress; null mutant is sensitive to the antifungal agent polyhexamethylene biguanide, resistant to zymolyase treatment and has increased chitin deposition Ncw2p
YER070W	1.02261	3.85143e-11	4.755e-10	93.267	108.986	44.345	54.76	No	RNR1	Major isoform of large subunit of ribonucleotide-diphosphate reductase; the RNR complex catalyzes rate-limiting step in dNTP synthesis, regulated by DNA replication and DNA damage checkpoint pathways via localization of small subunits; relative distribution to the nucleus increases upon DNA replication stress; RNR1 has a paralog, RNR3, that arose from the whole genome duplication ribonucleotide-d…
YNL012W	1.02203	2.17686e-05	0.000102065	18.424	18.516	9.351	8.79	No	SPO1	Meiosis-specific prospore protein; required for meiotic spindle pole body duplication and separation; required to produce bending force necessary for proper prospore membrane assembly during sporulation; has similarity to phospholipase B putative carboxylic ester hydrolase
YLR455W	1.02193	9.7123e-06	4.86197e-05	38.608	35.118	14.453	21.585	No	PDP3	Component of the NuA3b histone acetyltransferase complex; regulates interaction between NuA3b and H3K36me3 at the transcribed regions of genes; contains PWWP domain; deletion confers sensitivity to 4-(N-(S-glutathionylacetyl)amino) phenylarsenoxide (GSAO); protein abundance increases in response to DNA replication stress; relocalizes to the cytosol in response to hypoxia Pdp3p
YOR305W	1.01703	2.01742e-17	5.07344e-16	122.592	115.979	60.846	56.676	No	RRG7	hypothetical protein; green fluorescent protein (GFP)-fusion protein localizes to the mitochondrion; deletion confers sensitivity to 4-(N-(S-glutathionylacetyl)amino) phenylarsenoxide (GSAO); YOR305W is not an essential gene Rrg7p
YDL101C	1.01677	5.00194e-06	2.63969e-05	21.585	24.227	11.57	11.033	No	DUN1	Cell-cycle checkpoint S/T protein kinase; required for transient G2/M arrest after DNA damage, damage-induced transcription, and nuclear-to-cytoplasmic redistribution of Rnr2p-Rnr4p after genotoxic stress and iron deprivation; phosphorylates repair protein Rad55p, transcriptional repressor Sml1p, superoxide dismutase, and ribonucleotide reductase inhibitors Crt1p and Dif1p; functions in the Mec1p…
YDR111C	1.01675	1.50518e-13	2.51956e-12	112.154	109.208	59.499	49.658	No	ALT2	Catalytically inactive alanine transaminase; expression is repressed in the presence of alanine and repression is mediated by Nrg1p; ALT2 has a paralog, ALT1, that arose from the whole genome duplication alanine transaminase ALT2
YMR052W	1.01649	1.68098e-10	1.86698e-09	52.829	50.095	24.05	26.639	No	FAR3	hypothetical protein; involved in recovery from cell cycle arrest in response to pheromone, in a Far1p-independent pathway; interacts with Far7p, Far8p, Far9p, Far10p, and Far11p; localizes to the endoplasmic reticulum; protein abundance increases in response to DNA replication stress Far3p
YMR065W	1.01639	4.94807e-06	2.61599e-05	26.988	25.509	11.323	14.403	No	KAR5	Protein required for nuclear membrane fusion during karyogamy; localizes to the membrane with a soluble portion in the endoplasmic reticulum lumen, may form a complex with Jem1p and Kar2p; similar to zebrafish Brambleberry protein; expression of the gene is regulated by pheromone Kar5p
YPL255W	1.01602	7.24547e-06	3.69355e-05	21.69	21.525	10.015	11.293	No	BBP1	Protein required for the spindle pole body (SPB) duplication; localizes at the cytoplasmic side of the central plaque periphery of the SPB; forms a complex with a nuclear envelope protein Mps2p and SPB components Spc29p and Kar1p; required for mitotic functions of Cdc5p Bbp1p
YDL173W	1.01404	1.32442e-22	5.3731e-21	169.738	182.906	86.214	87.686	No	PAR32	hypothetical protein; hyperphosphorylated upon rapamycin treatment in a Tap42p-dependent manner; green fluorescent protein (GFP)-fusion protein localizes to the cytoplasm; PAR32 is not an essential gene Par32p
YPR168W	1.00796	1.52774e-19	4.72226e-18	147.934	147.609	69.314	77.057	No	NUT2	Subunit of the RNA polymerase II mediator complex; conserved from yeast to human; associates with core polymerase subunits to form the RNA polymerase II holoenzyme; required for transcriptional activation and has a role in basal transcription; protein abundance increases in response to DNA replication stress mediator complex subunit NUT2
YLR265C	1.00352	2.9587e-10	3.19496e-09	49.956	47.026	24.202	24.039	No	NEJ1	Protein involved in regulation of nonhomologous end joining; interacts with DNA ligase IV components Dnl4p and Lif1p; repressed by MAT heterozygosity; regulates cellular distribution of Lif1p Nej1p
YFL053W	1.002	0.0011982	0.00381672	11.874	10.643	5.975	5.276	No	DAK2	Dihydroxyacetone kinase; required for detoxification of dihydroxyacetone (DHA); involved in stress adaptation dihydroxyacetone kinase
YLR329W	1.0004	0.00237679	0.00700566	9.352	9.942	5.159	4.486	No	REC102	Protein involved in early stages of meiotic recombination; required for chromosome synapsis; forms a complex with Rec104p and Spo11p necessary during the initiation of recombination Rec102p
YJL048C	-1.00239	1.22564e-31	9.06354e-30	229.09	219.468	456.333	439.036	No	UBX6	UBX (ubiquitin regulatory X) domain-containing protein; interacts with Cdc48p, transcription is repressed when cells are grown in media containing inositol and choline; UBX6 has a paralog, UBX7, that arose from the whole genome duplication Ubx6p
YMR241W	-1.01064	2.35955e-24	1.07691e-22	120.14	115.09	226.313	245.883	No	YHM2	Citrate and oxoglutarate carrier protein; exports citrate from and imports oxoglutarate into the mitochondrion, causing net export of NADPH reducing equivalents; also associates with mt nucleoids and has a role in replication and segregation of the mt genome Yhm2p
YJR103W	-1.02007	1.03104e-21	3.83652e-20	69.808	67.534	137.33	140.213	No	URA8	Minor CTP synthase isozyme (see also URA7); catalyzes the ATP-dependent transfer of the amide nitrogen from glutamine to UTP, forming CTP, the final step in de novo biosynthesis of pyrimidines; involved in phospholipid biosynthesis; capable of forming cytoplasmic filaments termed cytoophidium, especially during conditions of glucose depletion; URA8 has a paralog, URA7, that arose from the whole g…
YLR231C	-1.02084	5.44627e-15	1.04662e-13	41.778	39.332	79.585	84.403	No	BNA5	Kynureninase; required for the de novo biosynthesis of NAD from tryptophan via kynurenine; expression regulated by Hst1p kynureninase
YCL036W	-1.02175	1.62125e-07	1.14805e-06	15.587	15.584	33.619	29.44	No	GFD2	hypothetical protein; identified as a high-copy suppressor of a dbp5 mutation; GFD2 has a paralog, YDR514C, that arose from the whole genome duplication Gfd2p
YGR087C	-1.02259	4.6647e-31	3.16874e-29	241.069	247.217	513.253	475.033	No	PDC6	Minor isoform of pyruvate decarboxylase; decarboxylates pyruvate to acetaldehyde, involved in amino acid catabolism; transcription is glucose- and ethanol-dependent, and is strongly induced during sulfur limitation indolepyruvate decarboxylase 6
YLR106C	-1.02637	3.75404e-08	2.98789e-07	15.131	15.67	31.466	31.029	No	MDN1	Huge dynein-related AAA-type ATPase (midasin); forms extended pre-60S particle with the Rix1 complex (Rix1p-Ipi1p-Ipi3p); acts in removal of ribosomal biogenesis factors at successive steps of pre-60S assembly and export from nucleus AAA family ATPase midasin
YDL112W	-1.02713	6.13292e-09	5.58077e-08	18.284	17.277	35.79	36.276	No	TRM3	2'-O-ribose methyltransferase; catalyzes the ribose methylation of the guanosine nucleotide at position 18 of tRNAs tRNA (guanosine(18)-2'-O)-methyltransferase
YJL056C	-1.0337	1.2649e-14	2.36088e-13	48.862	53.258	96.399	111.697	Yes	ZAP1	Zinc-regulated transcription factor; binds to zinc-responsive promoters to induce transcription of certain genes in presence of zinc, represses other genes in low zinc; regulates its own transcription; contains seven zinc-finger domains Zap1p
YDR457W	-1.03442	1.11363e-06	6.67263e-06	12.706	11.9	26.43	23.857	No	TOM1	E3 ubiquitin ligase of the hect-domain class; has a role in mRNA export from the nucleus and may regulate transcriptional coactivators; involved in degradation of excess histones; interacts with Dia2p and is required for Dia2p degradation; required to target Cdc6p for ubiquitin-mediated destruction during G1 phase E3 ubiquitin-protein ligase TOM1
YAR035W	-1.03503	0.00882561	0.0219308	3.135	3.018	6.344	6.21	No	YAT1	Outer mitochondrial carnitine acetyltransferase; minor ethanol-inducible enzyme involved in transport of activated acyl groups from the cytoplasm into the mitochondrial matrix; phosphorylated carnitine O-acetyltransferase YAT1
YGR248W	-1.03668	2.40633e-07	1.66364e-06	14.273	12.943	27.805	27.9	No	SOL4	6-phosphogluconolactonase; protein abundance increases in response to DNA replication stress; SOL4 has a paralog, SOL3, that arose from the whole genome duplication 6-phosphogluconolactonase SOL4
YHR029C	-1.03968	2.97038e-18	8.07114e-17	63.468	63.567	137.178	123.105	No	YHI9	hypothetical protein; null mutant is defective in unfolded protein response; possibly involved in a membrane regulation metabolic pathway; member of the PhzF superfamily, though most likely not involved in phenazine production Yhi9p
YKL034W	-1.03982	2.1534e-09	2.1002e-08	17.863	18.2	37.374	36.565	No	TUL1	Subunit of the DSC ubiquitin ligase complex; golgi-localized RING-finger ubiquitin ligase (E3) involved in sorting polar transmembrane domain containing membrane proteins to multivesicular bodies for delivery to the vacuole; proposed involvement in the quality control of misfolded TMD containing proteins; ortholog of fission yeast dsc1 ubiquitin-protein ligase TUL1
YBR097W	-1.04096	0.000333648	0.00122359	5.806	6.01	11.532	12.67	No	VPS15	Serine/threonine protein kinase involved in vacuolar protein sorting; functions as a membrane-associated complex with Vps34p; active form recruits Vps34p to the Golgi membrane; interacts with the GDP-bound form of Gpa1p; myristoylated; a fraction is localized, with Vps34p, to nuclear pores at nucleus-vacuole junctions and may facilitate transcription elongation for genes positioned at the nuclear…
YDL222C	-1.04625	0.000793987	0.0026612	13.678	13.404	36.407	19.351	No	FMP45	Integral membrane protein localized to mitochondria; required for sporulation and maintaining sphingolipid content; similar to SUR7; FMP45 has a paralog, YNL194C, that arose from the whole genome duplication Fmp45p
YAL062W	-1.04794	4.43167e-10	4.6817e-09	38.678	36.844	87.466	68.287	No	GDH3	NADP(+)-dependent glutamate dehydrogenase; synthesizes glutamate from ammonia and alpha-ketoglutarate; rate of alpha-ketoglutarate utilization differs from Gdh1p; expression regulated by nitrogen and carbon sources; GDH3 has a paralog, GDH1, that arose from the whole genome duplication glutamate dehydrogenase (NADP(+)) GDH3
YOR264W	-1.06538	1.68013e-19	5.0335e-18	56.681	52.54	112.9	114.739	No	DSE3	Daughter cell-specific protein, may help establish daughter fate; relocalizes from bud neck to cytoplasm upon DNA replication stress Dse3p
YGR281W	-1.06668	2.6496e-08	2.17096e-07	13.967	15.037	30.575	29.931	No	YOR1	Plasma membrane ATP-binding cassette (ABC) transporter; multidrug transporter mediates export of many different organic anions including oligomycin; homolog of human cystic fibrosis transmembrane receptor (CFTR) ATP-binding cassette transporter YOR1
YBR183W	-1.07179	2.88938e-17	7.06266e-16	62.829	58.686	135.054	119.514	No	YPC1	Alkaline ceramidase; also has reverse (CoA-independent) ceramide synthase activity; catalyzes both breakdown and synthesis of phytoceramide; overexpression confers fumonisin B1 resistance; YPC1 has a paralog, YDC1, that arose from the whole genome duplication phytoceramidase
YJR147W	-1.07365	1.56484e-21	5.74954e-20	54.86	54.335	113.213	115.807	Yes	HMS2	Protein with similarity to heat shock transcription factors; overexpression suppresses the pseudohyphal filamentation defect of a diploid mep1 mep2 homozygous null mutant; HMS2 has a paralog, SKN7, that arose from the whole genome duplication Hms2p
YGL257C	-1.07585	4.07917e-20	1.30221e-18	61.384	56.139	122.545	124.193	No	MNT2	Mannosyltransferase; involved in adding the 4th and 5th mannose residues of O-linked glycans alpha-1,3-mannosyltransferase MNT2
YPR061C	-1.08006	2.00735e-16	4.47594e-15	40.044	37.537	79.651	83.758	No	JID1	Probable Hsp40p co-chaperone; has a DnaJ-like domain and appears to be involved in ER-associated degradation of misfolded proteins containing a tightly folded cytoplasmic domain; inhibits replication of Brome mosaic virus in S. cerevisiae Jid1p
YDR070C	-1.08899	1.03299e-07	7.56232e-07	35.219	32.408	85.047	58.342	No	FMP16	hypothetical protein; may be involved in responding to conditions of stress; the authentic, non-tagged protein is detected in highly purified mitochondria in high-throughput studies; protein abundance increases in response to DNA replication stress Fmp16p
YMR272C	-1.08998	5.26179e-30	3.45386e-28	254.712	229.453	524.804	502.249	No	SCS7	Sphingolipid alpha-hydroxylase; functions in the alpha-hydroxylation of sphingolipid-associated very long chain fatty acids, has both cytochrome b5-like and hydroxylase/desaturase domains, not essential for growth fatty acid alpha-hydroxylase
YPL247C	-1.0935	4.43528e-15	8.66586e-14	30.744	29.937	63.814	65.302	No	YPL247C	hypothetical protein; green fluorescent protein (GFP)-fusion protein localizes to the cytoplasm and nucleus; similar to the petunia WD repeat protein an11; overexpression causes a cell cycle delay or arrest hypothetical protein
YLL040C	-1.09812	5.91523e-05	0.000257119	7.259	6.967	16.577	13.844	No	VPS13	Protein involved in prospore membrane morphogenesis; peripheral membrane protein that localizes to the prospore membrane and at numerous membrane contact sites; involved in sporulation, vacuolar protein sorting, prospore membrane formation during sporulation, and protein-Golgi retention; required for mitochondrial integrity; contains a PH-like domain; homologous to human CHAC and COH1 which are i…
YCL027W	-1.09875	2.38187e-07	1.64869e-06	11.165	11.712	23.405	25.474	No	FUS1	Membrane protein localized to the shmoo tip; required for cell fusion; expression regulated by mating pheromone; proposed to coordinate signaling, fusion, and polarization events required for fusion; potential Cdc28p substrate Fus1p
YPR013C	-1.09899	2.93303e-13	4.74646e-12	35.578	32.04	76.418	68.017	No	CMR3	Putative zinc finger protein; YPR013C is not an essential gene Cmr3p
YIL083C	-1.10082	8.50214e-22	3.20449e-20	50.167	51.018	107.684	108.529	No	CAB2	Subunit of the CoA-Synthesizing Protein Complex (CoA-SPC); subunits of this complex are: Cab2p, Cab3p, Cab4p, Cab5p, Sis2p and Vhs3p; probable phosphopantothenoylcysteine synthetase (PPCS), which catalyzes the second step of coenzyme A biosynthesis from pantothenate; null mutant lethality is complemented by human homolog PPCS and by E. coli coaBC (encoding a bifunctional enzyme with PPCS activity…
YML103C	-1.10321	1.03315e-10	1.21198e-09	18.065	18.337	39.043	38.933	No	NUP188	Subunit of the inner ring of the nuclear pore complex (NPC); contributes to NPC organization and nucleocytoplasmic transport; homologous to human NUP188 Nup188p
YDR093W	-1.10501	1.24102e-08	1.07568e-07	14.019	14.199	31.447	29.094	No	DNF2	Aminophospholipid translocase (flippase); type 4 P-type ATPase; involved in phospholipid translocation, contributing to endocytosis, protein transport, and cellular polarization; localizes primarily to the plasma membrane; localizes to the shmoo tip where it has a redundant role in the cellular response to mating pheromone; DNF2 has a paralog, DNF1, that arose from the whole genome duplication am…
YJR127C	-1.1098	3.24746e-13	5.18352e-12	30.902	28.082	66.327	60.489	Yes	RSF2	Zinc-finger protein; involved in transcriptional control of both nuclear and mitochondrial genes, many of which specify products required for glycerol-based growth, respiration, and other functions; RSF2 has a paralog, TDA9, that arose from the whole genome duplication; relocalizes from nucleus to cytoplasm upon DNA replication stress Rsf2p
YEL033W	-1.11048	0.000979425	0.00320729	5.412	4.18	11.276	9.512	No	MTC7	hypothetical protein; predicted metabolic role based on network analysis derived from ChIP experiments, a large-scale deletion study and localization of transcription factor binding sites; null mutant is sensitive to temperature oscillation in a cdc13-1 mutant Mtc7p
YMR058W	-1.11255	2.4157e-36	2.27622e-34	156.55	162.765	333.238	354.527	No	FET3	Ferro-O2-oxidoreductase; multicopper oxidase that oxidizes ferrous (Fe2+) to ferric iron (Fe3+) for subsequent cellular uptake by transmembrane permease Ftr1p; required for high-affinity iron uptake and involved in mediating resistance to copper ion toxicity, belongs to class of integral membrane multicopper oxidases; protein abundance increases in response to DNA replication stress ferroxidase F…
YPL187W	-1.11615	1.1484e-13	1.96744e-12	95.99	97.976	178.156	240.799	No	MF(ALPHA)1	Mating pheromone alpha-factor, made by alpha cells; interacts with mating type a cells to induce cell cycle arrest and other responses leading to mating; also encoded by MF(ALPHA)2, although MF(ALPHA)1 produces most alpha-factor; binds copper(II) ions Mf(alpha)1p
YPL014W	-1.11817	8.85365e-24	3.94832e-22	396.192	328.369	771.468	796.086	No	CIP1	Cyclin-dependent kinase inhibitor; interacts with and inhibits the Cdc28p/Cln2p, G1/S phase cyclin-dependent kinase complex but not S-phase, or M-phase complexes; overexpression blocks cells in G1 phase and stabilizes the Cdc28p inhibitor Sic1p, while disruption accelerates the G1/S phase transition; phosphorylated during S phase in a Cdc28p-dependent manner; green fluorescent protein (GFP)-fusio…
YOR137C	-1.11916	6.0978e-11	7.37543e-10	23.555	25.33	47.825	57.909	No	SIA1	Protein of unassigned function; involved in activation of the Pma1p plasma membrane H+-ATPase by glucose; contains peptide signal for membrane localization Sia1p
YGL026C	-1.11996	9.37982e-29	5.7681e-27	225.841	227.487	522.973	458.512	No	TRP5	Tryptophan synthase; catalyzes the last step of tryptophan biosynthesis; regulated by the general control system of amino acid biosynthesis tryptophan synthase TRP5
snR82	-1.1207	1.57374e-22	6.34055e-21	51.279	51.993	109.353	114.354	No	snR82	- -
YGL062W	-1.12133	7.65555e-34	6.29911e-32	149.939	162.253	328.705	347.827	No	PYC1	Pyruvate carboxylase isoform; cytoplasmic enzyme that converts pyruvate to oxaloacetate; differentially regulated than isoform Pyc2p; mutations in the human homolog are associated with lactic acidosis; PYC1 has a paralog, PYC2, that arose from the whole genome duplication pyruvate carboxylase 1
YKL174C	-1.12491	4.64516e-13	7.23654e-12	28.8	27.894	65.787	57.514	No	TPO5	Protein involved in excretion of putrescine and spermidine; putative polyamine transporter in the Golgi or post-Golgi vesicles Tpo5p
YPR156C	-1.12502	1.84286e-28	1.10989e-26	304.248	272.555	654.878	598.571	No	TPO3	Polyamine transporter of the major facilitator superfamily; member of the 12-spanner drug:H(+) antiporter DHA1 family; specific for spermine; localizes to the plasma membrane; TPO3 has a paralog, TPO2, that arose from the whole genome duplication spermine transporter
YDL182W	-1.12774	4.42196e-42	5.47219e-40	586.692	570.397	1200.02	1319.58	No	LYS20	Homocitrate synthase isozyme and functions in DNA repair; catalyzes the condensation of acetyl-CoA and alpha-ketoglutarate to form homocitrate, which is the first step in the lysine biosynthesis pathway; LYS20 has a paralog, LYS21, that arose from the whole genome duplication homocitrate synthase LYS20
YGR065C	-1.13205	6.35175e-12	8.91994e-11	60.788	72.39	124.849	165.889	No	VHT1	High-affinity plasma membrane H+-biotin (vitamin H) symporter; mutation results in fatty acid auxotrophy; 12 transmembrane domain containing major facilitator subfamily member; mRNA levels negatively regulated by iron deprivation and biotin Vht1p
YKL062W	-1.13941	7.38554e-27	3.88705e-25	65.622	64.499	140.478	145.026	Yes	MSN4	Stress-responsive transcriptional activator; activated in stochastic pulses of nuclear localization in response to various stress conditions; binds DNA at stress response elements of responsive genes, inducing gene expression; involved in diauxic shift stress-responsive transcriptional activator MSN4
YBR147W	-1.14066	8.09976e-14	1.4083e-12	28.914	29.501	68.499	59.93	No	RTC2	Putative vacuolar membrane transporter for cationic amino acids; likely contributes to amino acid homeostasis by exporting cationic amino acids from the vacuole; positive regulation by Lys14p suggests that lysine may be the primary substrate; member of the PQ-loop family, with seven transmembrane domains; similar to mammalian PQLC2 vacuolar transporter; RTC2 has a paralog, YPQ1, that arose from t…
YNR001C	-1.14248	2.97693e-35	2.5957e-33	155.421	152.678	350.346	327.301	No	CIT1	Citrate synthase; catalyzes the condensation of acetyl coenzyme A and oxaloacetate to form citrate; the rate-limiting enzyme of the TCA cycle; nuclear encoded mitochondrial protein; CIT1 has a paralog, CIT2, that arose from the whole genome duplication citrate (Si)-synthase CIT1
YMR271C	-1.14291	9.96169e-33	7.86435e-31	91.025	94.65	204.823	203.724	No	URA10	Minor orotate phosphoribosyltransferase (OPRTase) isozyme; catalyzes the fifth enzymatic step in the de novo biosynthesis of pyrimidines, converting orotate into orotidine-5'-phosphate; URA10 has a paralog, URA5, that arose from the whole genome duplication orotate phosphoribosyltransferase URA10
YOR306C	-1.14512	9.04137e-23	3.74608e-21	316.043	316.769	767.693	626.259	No	MCH5	Plasma membrane riboflavin transporter; facilitates the uptake of vitamin B2; required for FAD-dependent processes; sequence similarity to mammalian monocarboxylate permeases, however mutants are not deficient in monocarboxylate transport Mch5p
YJL198W	-1.14518	1.20552e-14	2.25984e-13	26.296	28.296	61.851	58.419	No	PHO90	Low-affinity phosphate transporter; acts upstream of Pho81p in regulation of the PHO pathway; deletion of pho84, pho87, pho89, pho90, and pho91 causes synthetic lethality; transcription independent of Pi and Pho4p activity; overexpression results in vigorous growth; PHO90 has a paralog, PHO87, that arose from the whole genome duplication SPX domain-containing inorganic phosphate transporter
YJL217W	-1.14579	8.32474e-27	4.30382e-25	133.985	118.022	271.397	284.325	No	REE1	Cytoplasmic protein involved in the regulation of enolase (ENO1); mRNA expression is induced by calcium shortage, copper deficiency (via Mac1p) and the presence of galactose (via Gal4p); mRNA expression is also regulated by the cell cycle Ree1p
YOR153W	-1.1492	4.68131e-14	8.28734e-13	28.52	29.749	68.594	60.267	No	PDR5	Plasma membrane ATP-binding cassette (ABC) transporter; multidrug transporter actively regulated by Pdr1p; also involved in steroid transport, cation resistance, and cellular detoxification during exponential growth; PDR5 has a paralog, PDR15, that arose from the whole genome duplication ATP-binding cassette multidrug transporter PDR5
YBL049W	-1.14956	2.1667e-17	5.38632e-16	134.44	132.392	330.555	259.053	No	MOH1	hypothetical protein, essential for stationary phase survival; not required for growth on nonfermentable carbon sources; possibly linked with vacuolar transport Moh1p
YCL030C	-1.14973	2.86107e-49	4.64288e-47	336.245	354.04	771.041	754.736	No	HIS4	Multifunctional enzyme containing phosphoribosyl-ATP pyrophosphatase; phosphoribosyl-AMP cyclohydrolase, and histidinol dehydrogenase activities; catalyzes the second, third, ninth and tenth steps in histidine biosynthesis trifunctional histidinol dehydrogenase/phosphoribosyl-AMP cyclohydrolase/phosphoribosyl-ATP diphosphatase
YMR320W	-1.15293	8.82453e-22	3.30467e-20	126.025	107.593	269.775	247.856	No	YMR320W	hypothetical protein; conserved among S. cerevisiae strains; YMR320W is not an essential gene hypothetical protein
YFR017C	-1.15763	2.74943e-07	1.86552e-06	34.028	32.827	91.373	57.215	No	IGD1	Cytoplasmic protein that inhibits Gdb1p glycogen debranching activity; required for normal intracellular accumulation of glycogen; phosphorylated in vivo; expression increases during wine fermentation; protein abundance increases in response to DNA replication stress; IGD1 has a paralog, YOL024W, that arose from the whole genome duplication Igd1p
YMR056C	-1.15935	1.81825e-09	1.80038e-08	20.053	17.926	46.355	38.115	No	AAC1	Mitochondrial inner membrane ADP/ATP translocator; exchanges cytosolic ADP for mitochondrially synthesized ATP; phosphorylated; Aac1p is a minor isoform while Pet9p is the major ADP/ATP translocator; relocalizes from mitochondrion to cytoplasm upon DNA replication stress ADP/ATP carrier protein AAC1
YBL015W	-1.16086	9.49082e-16	1.99444e-14	31.629	31.707	74.435	66.66	No	ACH1	Protein with CoA transferase activity; particularly for CoASH transfer from succinyl-CoA to acetate; has minor acetyl-CoA-hydrolase activity; phosphorylated; required for acetate utilization and for diploid pseudohyphal growth acetyl-CoA hydrolase
YIL111W	-1.16185	6.06429e-21	2.07179e-19	85.675	72.475	173.035	179.56	No	COX5B	Subunit Vb of cytochrome c oxidase; cytochrome c oxidase is the terminal member of the mitochondrial inner membrane electron transport chain; Cox5Bp is predominantly expressed during anaerobic growth while its isoform Va (Cox5Ap) is expressed during aerobic growth; COX5B has a paralog, COX5A, that arose from the whole genome duplication cytochrome c oxidase subunit Vb
YHR099W	-1.16726	3.05118e-07	2.0465e-06	9.291	9.54	21.736	20.468	No	TRA1	Subunit of SAGA and NuA4 histone acetyltransferase complexes; interacts with acidic activators (e.g., Gal4p) which leads to transcription activation; similar to human TRRAP, which is a cofactor for c-Myc mediated oncogenic transformation histone acetyltransferase TRA1
YGR032W	-1.17185	3.85041e-25	1.85902e-23	113.696	107.276	264.275	231.74	No	GSC2	Catalytic subunit of 1,3-beta-glucan synthase; involved in formation of the inner layer of the spore wall; activity positively regulated by Rho1p and negatively by Smk1p; GSC2 has a paralog, FKS1, that arose from the whole genome duplication 1,3-beta-glucan synthase GSC2
YNR034W-A	-1.17297	2.15227e-13	3.54185e-12	158.88	156.645	414.805	293.576	No	EGO4	hypothetical protein; expression is regulated by Msn2p/Msn4p; YNR034W-A has a paralog, YCR075W-A, that arose from the whole genome duplication Ego4p
YBR067C	-1.17464	3.16617e-27	1.71266e-25	266.472	250.038	531.167	630.803	No	TIP1	Major cell wall mannoprotein with possible lipase activity; transcription is induced by heat- and cold-shock; member of the Srp1p/Tip1p family of serine-alanine-rich proteins putative lipase
YJL116C	-1.17653	1.23991e-20	4.13916e-19	486.657	425.182	1131.36	921.886	No	NCA3	Protein involved in mitochondrion organization; functions with Nca2p to regulate mitochondrial expression of subunits 6 (Atp6p) and 8 (Atp8p) of the Fo-F1 ATP synthase; SWAT-GFP, seamless-GFP and mCherry fusion proteins localize to the vacuole; member of the SUN family; expression induced in cells treated with the mycotoxin patulin; NCA3 has a paralog, UTH1, that arose from the whole genome dupli…
YGL168W	-1.18475	4.48814e-19	1.29801e-17	90.184	74.758	195.15	178.539	No	HUR1	hypothetical protein; reported null mutant phenotype of hydroxyurea sensitivity may be due to effects on overlapping PMR1 gene Hur1p
YJR111C	-1.18666	1.50566e-31	1.08594e-29	92.146	91.667	199.124	217.607	No	PXP2	Peroxisomal matrix protein with naturally active promoter; well-conserved in fungi; localized to peroxisomes under physiological growth conditions; levels of some amino acids are altered upon both knockout and overexpression, suggesting potential involvement of Pxp2p in amino acid metabolism or related cellular metabolic processes (needs further study); GFP-fusion protein displays inherent dual l…
YNR014W	-1.18829	3.23682e-10	3.47602e-09	21.314	17.952	47.721	41.359	No	YNR014W	hypothetical protein; expression is cell-cycle regulated, Azf1p-dependent, and heat-inducible; YNR014W has a paralog, YMR206W, that arose from the whole genome duplication hypothetical protein
YBL004W	-1.19418	9.23671e-09	8.2383e-08	11.165	11.84	26.942	25.522	No	UTP20	Component of the small-subunit (SSU) processome; SSU processome is involved in the biogenesis of the 18S rRNA Utp20p
YBL069W	-1.19431	6.61931e-29	4.15807e-27	134.063	123.869	309.075	279.068	No	AST1	Lipid raft associated protein; interacts with the plasma membrane ATPase Pma1p and has a role in its targeting to the plasma membrane by influencing its incorporation into lipid rafts; sometimes classified in the medium-chain dehydrogenase/reductases (MDRs) superfamily; AST1 has a paralog, AST2, that arose from the whole genome duplication Ast1p
YPL265W	-1.20346	1.18436e-13	2.01721e-12	37.014	45.812	86.508	103.456	No	DIP5	Dicarboxylic amino acid permease; mediates high-affinity and high-capacity transport of L-glutamate and L-aspartate; also a transporter for Gln, Asn, Ser, Ala, and Gly; relocalizes from plasma membrane to vacuole upon DNA replication stress Dip5p
YCR024C-B	-1.20553	1.51255e-15	3.15583e-14	313.81	225.769	636.775	603.587	No	YCR024C-B	hypothetical protein; identified by expression profiling and mass spectrometry hypothetical protein
YKL216W	-1.20624	4.20915e-23	1.76906e-21	112.225	108.26	228.797	278.144	No	URA1	Dihydroorotate dehydrogenase; catalyzes the fourth enzymatic step in the de novo biosynthesis of pyrimidines, converting dihydroorotic acid into orotic acid dihydroorotate dehydrogenase
YOR328W	-1.20658	1.29071e-07	9.26331e-07	9.86	9.737	24.135	21.103	No	PDR10	ATP-binding cassette (ABC) transporter; multidrug transporter involved in the pleiotropic drug resistance network; regulated by Pdr1p and Pdr3p ATP-binding cassette multidrug transporter PDR10
snR9	-1.21018	1.79586e-19	5.35276e-18	54.457	50.351	111.193	130.402	No	snR9	- -
YMR323W	-1.21156	3.05825e-18	8.27143e-17	52.137	49.3	126.983	107.181	No	ERR3	Enolase, a phosphopyruvate hydratase; catalyzes the conversion of 2-phosphoglycerate to phosphoenolpyruvate; complements the growth defect of an ENO1 ENO2 double mutant in glucose phosphopyruvate hydratase ERR3
YLR452C	-1.2137	1.65207e-08	1.39673e-07	12.242	12.293	25.52	31.222	No	SST2	GTPase-activating protein for Gpa1p; regulates desensitization to alpha factor pheromone; also required to prevent receptor-independent signaling of the mating pathway; member of the RGS (regulator of G-protein signaling) family GTPase-activating protein SST2
snR33	-1.22426	4.31839e-25	2.05106e-23	203.74	214.091	434.616	538.034	No	snR33	- -
YDR046C	-1.22563	2.64207e-50	4.40999e-48	274.397	264.579	640.653	615.13	No	BAP3	Amino acid permease; involved in uptake of cysteine, leucine, isoleucine and valine; BAP3 has a paralog, BAP2, that arose from the whole genome duplication amino acid transporter BAP3
YPL087W	-1.22792	4.22042e-16	9.19989e-15	44.343	42.82	112.312	91.19	No	YDC1	Alkaline dihydroceramidase, involved in sphingolipid metabolism; preferentially hydrolyzes dihydroceramide to a free fatty acid and dihydrosphingosine; has a minor reverse activity; YDC1 has a paralog, YPC1, that arose from the whole genome duplication alkaline dihydroceramidase
YJL052W	-1.24289	1.07929e-43	1.40116e-41	4264.32	3756.99	9420.54	9498.23	No	TDH1	Glyceraldehyde-3-phosphate dehydrogenase (GAPDH), isozyme 1; involved in glycolysis and gluconeogenesis; tetramer that catalyzes the reaction of glyceraldehyde-3-phosphate to 1,3 bis-phosphoglycerate; detected in the cytoplasm and cell wall; protein abundance increases in response to DNA replication stress; GAPDH-derived antimicrobial peptides secreted by S. cerevisiae are active against a wide v…
YGL196W	-1.25106	3.78696e-23	1.61485e-21	111.445	98.343	267.613	229.853	No	DSD1	D-serine dehydratase (aka D-serine ammonia-lyase); converts D-serine to pyruvate and ammonia by a reaction dependent on pyridoxal 5'-phosphate and zinc; may play a role in D-serine detoxification; L-serine is not a substrate D-serine ammonia-lyase DSD1
YMR266W	-1.25145	1.60729e-19	4.88952e-18	28.853	28.484	68.319	67.825	No	RSN1	Membrane hypothetical protein; overexpression suppresses NaCl sensitivity of sro7 mutant cells by restoring sodium pump (Ena1p) localization to the plasma membrane Rsn1p
YDL039C	-1.254	2.40185e-36	2.27622e-34	131.848	119.928	303.679	294.828	No	PRM7	Pheromone-regulated protein; predicted to have one transmembrane segment; promoter contains Gcn4p binding elements; in W303 strain one continuous open reading frame comprising of YDL037C, the intergenic region and YDL039C encodes the IMI1 pheromone-regulated protein PRM7
YKL065W-A	-1.25518	0.000133164	0.000531744	11.804	7.377	27.692	18.013	No	YKL065W-A	hypothetical protein; SWAT-GFP fusion protein localizes to the endoplasmic reticulum (ER) while mCherry fusion localizes to both the ER and vacuole hypothetical protein
YER024W	-1.2655	1.32607e-30	8.90451e-29	54.808	57.703	132.929	136.574	No	YAT2	Carnitine acetyltransferase; has similarity to Yat1p, which is a carnitine acetyltransferase associated with the mitochondrial outer membrane carnitine O-acetyltransferase YAT2
YOL058W	-1.26633	3.13414e-47	4.46576e-45	493.084	526.244	1156.9	1286	No	ARG1	Arginosuccinate synthetase; catalyzes the formation of L-argininosuccinate from citrulline and L-aspartate in the arginine biosynthesis pathway; potential Cdc28p substrate argininosuccinate synthase
YPR160W	-1.26999	8.90692e-09	7.9563e-08	13.152	13.079	35.459	27.505	No	GPH1	Glycogen phosphorylase required for the mobilization of glycogen; non-essential; regulated by cyclic AMP-mediated phosphorylation; phosphorylation by Cdc28p may coordinately regulate carbohydrate metabolism and the cell cycle; expression is regulated by stress-response elements and by the HOG MAP kinase pathway glycogen phosphorylase
YGL255W	-1.27071	1.41521e-80	4.59313e-78	1459.41	1464.87	3529.58	3499.61	No	ZRT1	High-affinity zinc transporter of the plasma membrane; responsible for the majority of zinc uptake; transcription is induced under low-zinc conditions by the Zap1p transcription factor high-affinity Zn(2+) transporter ZRT1
YNL140C	-1.28076	2.04158e-17	5.09698e-16	22.89	24.44	55.981	58.477	No	YNL140C	hypothetical protein; expressed at both mRNA and protein levels; partially overlaps THO2/YNL139C hypothetical protein
YLR152C	-1.28585	1.718e-32	1.3206e-30	63.345	59.977	148.558	151.072	No	YLR152C	hypothetical protein; YLR152C is not an essential gene hypothetical protein
snR44	-1.28844	7.54755e-05	0.000322316	11.532	21.158	30.034	49.494	No	snR44	- -
snR10	-1.2945	1.90805e-05	9.06355e-05	11.226	14.225	22.305	39.848	No	snR10	- -
YER150W	-1.29615	3.01699e-36	2.79766e-34	1709.1	1476.52	4068.99	3725.82	No	SPI1	GPI-anchored cell wall protein involved in weak acid resistance; basal expression requires Msn2p/Msn4p; expression is induced under conditions of stress and during the diauxic shift; SPI1 has a paralog, SED1, that arose from the whole genome duplication Spi1p
YOL126C	-1.30097	2.02347e-17	5.07344e-16	24.527	28.142	66.441	62.944	No	MDH2	Cytoplasmic malate dehydrogenase; one of three isozymes that catalyze interconversion of malate and oxaloacetate; involved in the glyoxylate cycle and gluconeogenesis during growth on two-carbon compounds; interacts with Pck1p and Fbp1 malate dehydrogenase MDH2
YGR044C	-1.30173	5.20749e-34	4.34602e-32	78.363	71.774	182.897	185.866	Yes	RME1	Zinc finger protein involved in control of meiosis; prevents meiosis by repressing IME1 expression and promotes mitosis by activating CLN2 expression; directly repressed by a1-alpha2 regulator; mediates cell type control of sporulation; relocalizes from nucleus to cytoplasm upon DNA replication stress Rme1p
YNL269W	-1.304	7.81332e-08	5.85198e-07	11.025	13.421	25.397	34.745	No	BSC4	hypothetical protein; protein-coding gene that evolved de novo via a series of point mutations in noncoding sequence; ORF exhibits genomic organization compatible with a translational readthrough-dependent mode of expression; readthrough is increased upon depletion of Sup35p; may be involved in DNA repair pathway during stationary phase and contribute to robustness of cells when shifted to a nutr…
YKL209C	-1.31608	1.08258e-12	1.64271e-11	23.888	26.902	54.454	71.406	No	STE6	Plasma membrane ATP-binding cassette (ABC) transporter; required for the export of a-factor, catalyzes ATP hydrolysis coupled to a-factor transport; contains 12 transmembrane domains and two ATP binding domains; expressed only in MATa cells; human homolog ABCB1 mediates multidrug resistance in many chemotherapy-resistant tumors by effluxing toxic compounds from the cell ATP-binding cassette a-fac…
YML123C	-1.31698	1.577e-20	5.14684e-19	79.913	91.077	235.104	189.197	No	PHO84	High-affinity inorganic phosphate (Pi) transporter; also low-affinity manganese transporter; regulated by Pho4p and Spt7p; mutation confers resistance to arsenate; exit from the ER during maturation requires Pho86p; cells overexpressing Pho84p accumulate heavy metals but do not develop symptoms of metal toxicity phosphate transporter PHO84
YOR382W	-1.32228	4.00051e-70	1.16855e-67	994.487	963.804	2491.29	2387.28	No	FIT2	Mannoprotein that is incorporated into the cell wall; incorporated via a glycosylphosphatidylinositol (GPI) anchor; involved in the retention of siderophore-iron in the cell wall Fit2p
YOR273C	-1.34118	8.81892e-34	7.15557e-32	110.902	104.079	287.68	255.029	No	TPO4	Polyamine transporter of the major facilitator superfamily; member of the 12-spanner drug:H(+) antiporter DHA1 family; recognizes spermine, putrescine, and spermidine; localizes to the plasma membrane Tpo4p
YMR171C	-1.35352	4.49615e-42	5.47219e-40	125.412	115.586	315.011	298.631	No	EAR1	Specificity factor required for Rsp5p-dependent ubiquitination; also required for sorting of specific cargo proteins at the multivesicular body; mRNA is targeted to the bud via the mRNA transport system involving She2p Ear1p
YGR286C	-1.35779	1.0256e-16	2.37761e-15	28.459	30.578	66.953	83.614	No	BIO2	Biotin synthase; catalyzes the conversion of dethiobiotin to biotin, which is the last step of the biotin biosynthesis pathway; complements E. coli bioB mutant biotin synthase
YBR179C	-1.36225	1.80758e-19	5.36034e-18	23.38	24.74	63.861	59.391	No	FZO1	Mitofusin; integral membrane protein involved in mitochondrial outer membrane tethering and fusion; role in mitochondrial genome maintenance; efficient tethering and degradation of Fzo1p requires an intact N-terminal GTPase domain; targeted for destruction by the ubiquitin ligase SCF-Mdm30p and the cytosolic ubiquitin-proteasome system mitofusin
YER152C	-1.36337	3.36602e-23	1.45662e-21	103.774	89.889	271.757	224.741	No	YER152C	Protein with 2-aminoadipate transaminase activity; shares amino acid similarity with the aminotransferases Aro8p and Aro9p; YER152C is not an essential gene 2-aminoadipate transaminase
YNL234W	-1.366	3.86697e-23	1.63702e-21	38.976	36.178	101.937	90.998	No	YNL234W	hypothetical protein with similarity to globins; has a functional heme-binding domain; mutant has aneuploidy tolerance; transcription induced by stress conditions; may be involved in glucose signaling or metabolism; regulated by Rgt1 hypothetical protein
YOR010C	-1.36779	9.88468e-20	3.07161e-18	23.24	22.184	58.883	58.024	No	TIR2	Putative cell wall mannoprotein; member of the Srp1p/Tip1p family of serine-alanine-rich proteins; transcription is induced by cold shock and anaerobiosis; TIR2 has a paralog, TIR3, that arose from the whole genome duplication putative GPI-anchored mannoprotein
YLL057C	-1.37703	9.8515e-12	1.34468e-10	56.217	52.087	170.417	109.867	No	JLP1	Fe(II)-dependent sulfonate/alpha-ketoglutarate dioxygenase; involved in sulfonate catabolism for use as a sulfur source; contains sequence that resembles a J domain (typified by the E. coli DnaJ protein); induced by sulphur starvation sulfonate dioxygenase
YMR102C	-1.37823	5.51096e-16	1.1793e-14	19.939	19.696	55.023	47.675	No	YMR102C	hypothetical protein; transcription is activated by paralogous transcription factors Yrm1p and Yrr1p along with genes involved in multidrug resistance; mutant shows increased resistance to azoles; not an essential gene; YMR102C has a paralog, DGR2, that arose from the whole genome duplication hypothetical protein
YOL081W	-1.38519	2.81961e-10	3.06174e-09	10.771	10.062	29.029	25.05	No	IRA2	GTPase-activating protein; negatively regulates RAS by converting it from the GTP- to the GDP-bound inactive form, required for reducing cAMP levels under nutrient limiting conditions; IRA2 has a paralog, IRA1, that arose from the whole genome duplication; defects in human homolog NF1 are associated with neurofibromatosis Ras GTPase activating protein IRA2
YOL030W	-1.38953	8.81811e-42	1.05133e-39	65.753	67.628	170.247	177.759	No	GAS5	1,3-beta-glucanosyltransferase; has similarity to Gas1p; localizes to the cell wall 1,3-beta-glucanosyltransferase
YGL007W	-1.40071	1.28703e-13	2.17307e-12	13.748	13.011	36.303	34.071	No	BRP1	hypothetical protein; conserved among S. cerevisiae strains; located in the upstream region of PMA1; deletion leads to polyamine resistance due to downregulation of PMA1 Brp1p
YBR046C	-1.40242	1.02189e-37	1.02929e-35	71.611	69.338	176.126	195.089	No	ZTA1	NADPH-dependent quinone reductase; GFP-tagged protein localizes to the cytoplasm and nucleus; has similarity to E. coli quinone oxidoreductase and to human zeta-crystallin NADPH:quinone reductase
YLR461W	-1.40963	0.0114833	0.0275392	1.708	1.992	3.158	6.672	No	PAU4	Member of the seripauperin multigene family; encoded mainly in subtelomeric regions; SWAT-GFP fusion protein localizes to the endoplasmic reticulum and vacuole, while mCherry fusion localizes to just the vacuole; active during alcoholic fermentation; regulated by anaerobiosis; negatively regulated by oxygen; repressed by heme seripauperin PAU4
YHL028W	-1.41542	1.66493e-19	5.01367e-18	40.569	40.965	94.569	122.123	No	WSC4	Endoplasmic reticulum (ER) membrane protein; involved in the translocation of soluble secretory proteins and insertion of membrane proteins into the ER membrane; may also have a role in the stress response but has only partial functional overlap with WSC1-3 Wsc4p
YBR066C	-1.42655	7.17861e-22	2.75904e-20	24.151	26.338	69.978	65.293	Yes	NRG2	Transcriptional repressor; mediates glucose repression and negatively regulates filamentous growth; activated in stochastic pulses of nuclear localization in response to low glucose Nrg2p
YER060W	-1.43566	9.85928e-23	4.05619e-21	51.988	48.411	149.355	121.314	No	FCY21	Putative purine-cytosine permease; very similar to Fcy2p but cannot substitute for its function purine-cytosine permease
YDR345C	-1.43764	2.06947e-56	4.16892e-54	1386.78	1281.72	3771.37	3429.83	No	HXT3	Low affinity glucose transporter of the major facilitator superfamily; expression is induced in low or high glucose conditions; HXT3 has a paralog, HXT5, that arose from the whole genome duplication hexose transporter HXT3
YOR388C	-1.43955	3.24737e-15	6.45618e-14	14.492	14.789	37.185	41.831	No	FDH1	NAD(+)-dependent formate dehydrogenase; may protect cells from exogenous formate formate dehydrogenase (NAD+)
YCR050C	-1.4491	6.81863e-14	1.19265e-12	17.408	16.995	52.216	41.446	No	YCR050C	Non-essential hypothetical protein; deletion mutant is synthetically sick or lethal with alpha-synuclein hypothetical protein
YIL015W	-1.45844	5.46659e-19	1.56548e-17	45.867	49.932	111.8	150.35	No	BAR1	Aspartyl protease; secreted into the periplasmic space of mating type a cell; helps cells find mating partners; cleaves and inactivates alpha factor allowing cells to recover from alpha-factor-induced cell cycle arrest aspartyl protease BAR1
YGR197C	-1.46004	7.99078e-22	3.03131e-20	31.182	29.236	89.381	76.374	No	SNG1	Protein involved in resistance to nitrosoguanidine and 6-azauracil; expression is regulated by transcription factors involved in multidrug resistance; SNG1 has a paralog, YJR015W, that arose from the whole genome duplication Sng1p
YHR162W	-1.46962	1.64047e-40	1.87914e-38	685.44	645.317	2002.31	1668.56	No	MPC2	Highly conserved subunit of the mitochondrial pyruvate carrier (MPC); expressed during growth on fermentable carbon sources, and heterodimerizes with Mpc1p to form the fermentative isoform of MPC; MPC localizes to the mitochondrial inner membrane and mediates pyruvate uptake; MPC2 paralog, MPC3, heterodimerizes with Mpc1p to form the respiratory MPC isoform mitochondrial pyruvate carrier
YBR132C	-1.4991	8.52897e-07	5.25039e-06	4.124	4.967	12.423	13.286	No	AGP2	Plasma membrane regulator of polyamine and carnitine transport; has similarity to transporters but lacks transport activity; may act as a sensor that transduces environmental signals; has a positive or negative regulatory effect on transcription of many transporter genes Agp2p
YOL047C	-1.50504	8.94639e-12	1.22976e-10	14.991	14.584	48.508	35.226	No	LDS2	Protein Involved in spore wall assembly; localizes to lipid droplets found on or outside of the prospore membrane; shares similarity with Lds1p and Rrt8p, and a strain mutant for all 3 genes exhibits reduced dityrosine fluorescence relative to the single mutants; green fluorescent protein (GFP)-fusion protein localizes to the cytoplasm in a punctate pattern Lds2p
YMR034C	-1.51382	1.1264e-12	1.70478e-11	16.025	18.191	55.962	41.234	No	RCH1	Putative transporter; localizes to the plasma membrane in response to high levels of extracellular calcium; member of the SLC10 carrier family; identified in a transposon mutagenesis screen as a gene involved in azole resistance; YMR034C is not an essential gene Rch1p
YAL061W	-1.51559	0.000203762	0.000781088	42.251	43.82	156.723	88.081	No	BDH2	Putative medium-chain alcohol dehydrogenase with similarity to BDH1; transcription induced by constitutively active PDR1 and PDR3 putative dehydrogenase BDH2
YPL223C	-1.5175	1.18478e-06	7.04834e-06	153.626	156.893	536.544	348.212	No	GRE1	Hydrophilin essential in desiccation-rehydration process; stress induced (osmotic, ionic, oxidative, heat shock and heavy metals); regulated by the HOG pathway; GRE1 has a paralog, SIP18, that arose from the whole genome duplication Gre1p
YDR384C	-1.53625	4.49874e-31	3.09195e-29	36.042	33.57	104.441	96.659	No	ATO3	Plasma membrane protein, putative ammonium transporter; regulation pattern suggests a possible role in export of ammonia from the cell; phosphorylated in mitochondria; member of the TC 9.B.33 YaaH family of putative transporters putative ammonium permease ATO3
YCR021C	-1.53721	3.14592e-46	4.37582e-44	1007.24	846.748	2772.43	2589.51	No	HSP30	Negative regulator of the H(+)-ATPase Pma1p; stress-responsive protein; hydrophobic plasma membrane localized; induced by heat shock, ethanol treatment, weak organic acid, glucose limitation, and entry into stationary phase Hsp30p
YNL066W	-1.54545	6.34979e-67	1.76645e-64	121.673	116.996	339.962	354.181	No	SUN4	Cell wall protein related to glucanases; possibly involved in cell wall septation; member of the SUN family; SUN4 has a paralog, SIM1, that arose from the whole genome duplication putative glucosidase SUN4
YCR005C	-1.56161	2.2851e-60	5.13445e-58	566.631	660.542	1770.11	1837.83	No	CIT2	Citrate synthase, peroxisomal isozyme involved in glyoxylate cycle; catalyzes condensation of acetyl coenzyme A and oxaloacetate to form citrate; expression is controlled by Rtg1p and Rtg2p transcription factors; SCF-Ucc1 regulates level of Cit2p to maintain citrate homeostasis; oxaloacetate-dependent positive feedback loop inhibits Cit2p ubiquitination; CIT2 has a paralog, CIT1, that arose from …
YFR022W	-1.573	4.25795e-21	1.48065e-19	105.132	85.118	322.124	241.801	No	ROG3	Alpha-arrestin involved in ubiquitin-dependent endocytosis; contributes to desensitization of agonist-occupied alpha-factor receptor Ste2p by Rsp5p-independent internalization; PPXY motif-mediated binding of the ubiquitin ligase Rsp5p is not required for adaptation; mutation suppresses the temperature sensitivity of an mck1 rim11 double mutant; SWAT-GFP and mCherry fusion proteins localize to the…
YNL195C	-1.57553	1.79418e-09	1.77956e-08	12.382	12.772	45.833	28.834	No	YNL195C	hypothetical protein; shares a promoter with YNL194C; the authentic, non-tagged protein is detected in highly purified mitochondria in high-throughput studies; YNL195C has a paralog, HBT1, that arose from the whole genome duplication hypothetical protein
YER188W	-1.59026	0.0110889	0.0267913	1.804	0.863	4.95	3.11	No	YER188W	hypothetical protein; conserved across S. cerevisiae strains; large-scale analyses show mRNA expression increases under anaerobic conditions and two-hybrid interactions with Sst2p hypothetical protein
YGR234W	-1.60301	7.70476e-63	2.04596e-60	114.65	121.048	340.237	373.021	No	YHB1	Nitric oxide oxidoreductase; flavohemoglobin that plays role in oxidative and nitrosative stress responses; protects against nitration of cellular targets and against cell growth inhibition under aerobic or anaerobic conditions; yeast flavohemoglobin Yhb1p and human homolog neuroglobin NGB protect cells against alpha-synuclein cytotoxicity and aggregate formation; protein increases in abundance, …
YKL043W	-1.61903	2.44605e-40	2.69619e-38	35.946	35.417	106.613	111.87	Yes	PHD1	Transcriptional activator that enhances pseudohyphal growth; physically interacts with the Tup1-Cyc8 complex and recruits Tup1p to its targets; regulates expression of FLO11, an adhesin required for pseudohyphal filament formation; similar to StuA, an A. nidulans developmental regulator; potential Cdc28p substrate; PHD1 has a paralog, SOK2, that arose from the whole genome duplication Phd1p
YCL026C-A	-1.62431	2.13071e-06	1.20383e-05	4.238	3.907	10.166	14.739	No	FRM2	Type II nitroreductase, using NADH as reductant; mutants are defective in fatty acid mediated repression of genes involved in fatty acid biosynthesis indicative of a role in lipid signaling; involved in the oxidative stress response; transcription induction by cadmium and selenite indicates a possible role in the metal stress response; expression induced in cells treated with the mycotoxin patuli…
YNL327W	-1.63461	1.62746e-38	1.72865e-36	125.578	125.835	343.831	434.088	No	EGT2	Glycosylphosphatidylinositol (GPI)-anchored cell wall endoglucanase; required for proper cell separation after cytokinesis; expression is activated by Swi5p and tightly regulated in a cell cycle-dependent manner Egt2p
YMR319C	-1.64584	1.7017e-58	3.68198e-56	170.071	151.344	517.103	485.151	No	FET4	Low-affinity Fe(II) transporter of the plasma membrane Fet4p
YER124C	-1.64644	2.43514e-97	1.18551e-94	188.398	187.001	577.759	593.131	No	DSE1	Daughter cell-specific protein; may regulate cross-talk between the mating and filamentation pathways; deletion affects cell separation after division and sensitivity to alpha-factor and drugs affecting the cell wall; relocalizes from bud neck to cytoplasm upon DNA replication stress Dse1p
YNR067C	-1.65773	1.80909e-52	3.20264e-50	119.326	106.755	371.172	339.74	No	DSE4	Daughter cell-specific secreted protein with similarity to glucanases; degrades cell wall from the daughter side causing daughter to separate from mother endo-1,3(4)-beta-glucanase
YLL056C	-1.68076	9.61789e-18	2.46437e-16	62.356	59.191	235.938	152.093	No	YLL056C	hypothetical protein; transcription is activated by paralogous transcription factors Yrm1p and Yrr1p and genes involved in pleiotropic drug resistance (PDR); expression is induced in cells treated with the mycotoxin patulin; SWAT-GFP and mCherry fusion proteins localize to the endoplasmic reticulum and vacuole respectively hypothetical protein
snR30	-1.68424	1.16772e-16	2.68756e-15	19.448	18.67	50.784	71.242	No	snR30	- -
YNL065W	-1.69643	1.85667e-41	2.16934e-39	41.384	38.999	122.545	136.978	No	AQR1	Plasma membrane transporter of the major facilitator superfamily; member of the 12-spanner drug:H(+) antiporter DHA1 family; confers resistance to short-chain monocarboxylic acids and quinidine; involved in the excretion of excess amino acids; AQR1 has a paralog, QDR1, that arose from the whole genome duplication; relocalizes from plasma membrane to cytoplasm upon DNA replication stress Aqr1p
YPL119C-A	-1.69714	1.36646e-06	8.02299e-06	7.119	4.984	24.628	14.585	No	YPL119C-A	hypothetical protein; identified by expression profiling and mass spectrometry hypothetical protein
YJL130C	-1.7134	1.9837e-47	3.04968e-45	46.427	42.957	149.848	142.109	No	URA2	Bifunctional carbamoylphosphate synthetase/aspartate transcarbamylase; catalyzes the first two enzymatic steps in the de novo biosynthesis of pyrimidines; both activities are subject to feedback inhibition by UTP bifunctional carbamoylphosphate synthetase/aspartate transcarbamylase
YGL032C	-1.73051	5.31396e-44	7.05549e-42	107.487	106.131	314.575	391.862	No	AGA2	Adhesion subunit of a-agglutinin of a-cells; C-terminal sequence acts as a ligand for alpha-agglutinin (Sag1p) during agglutination, modified with O-linked oligomannosyl chains, linked to anchorage subunit Aga1p via two disulfide bonds Aga2p
YJL079C	-1.76072	4.68975e-124	3.04417e-121	301.096	313.366	1039.85	1034.59	No	PRY1	Sterol binding protein involved in the export of acetylated sterols; secreted glycoprotein and member of the CAP protein superfamily (cysteine-rich secretory proteins (CRISP), antigen 5, and pathogenesis related 1 proteins); sterol export function is redundant with that of PRY2; may be involved in detoxification of hydrophobic compounds; PRY1 has a paralog, PRY2, that arose from the whole genome …
YOR009W	-1.77561	1.3103e-14	2.43782e-13	6.909	7.343	23.453	25.089	No	TIR4	Cell wall mannoprotein; expressed under anaerobic conditions and required for anaerobic growth; transcription is also induced by cold shock; member of the Srp1p/Tip1p family of serine-alanine-rich proteins Tir4p
YNR044W	-1.80548	1.05403e-20	3.58002e-19	19.545	22.919	62.866	84.904	No	AGA1	Anchorage subunit of a-agglutinin of a-cells; highly O-glycosylated protein with N-terminal secretion signal and C-terminal signal for addition of GPI anchor to cell wall, linked to adhesion subunit Aga2p via two disulfide bonds; AGA1 has a paralog, FIG2, that arose from the whole genome duplication Aga1p
YOR383C	-1.8506	1.87929e-10	2.0754e-09	421.035	313.383	1480.99	1157.96	No	FIT3	Mannoprotein that is incorporated into the cell wall; incorporated via a glycosylphosphatidylinositol (GPI) anchor; involved in the retention of siderophore-iron in the cell wall Fit3p
YGR088W	-1.891	1.39141e-32	1.08381e-30	31.541	30.732	128.595	101.665	No	CTT1	Cytosolic catalase T; has a role in protection from oxidative damage by hydrogen peroxide catalase T
snR81	-1.89282	8.94207e-06	4.49953e-05	2.548	2.556	11.959	6.912	No	snR81	- -
YNL024C	-1.93577	3.05451e-22	1.19906e-20	10.464	11.609	38.199	45.749	No	EFM6	Putative S-adenosylmethionine-dependent lysine methyltransferase; responsible for modifying Lys-390 in translational elongation factor EF-1 alpha (eEF1A); has seven beta-strand methyltransferase motif; green fluorescent protein (GFP)-fusion protein localizes to the cytoplasm putative protein-lysine N-methyltransferase
YPR127W	-1.94238	1.24721e-51	2.143e-49	71.822	67.91	292.668	242.349	No	YPR127W	Putative pyridoxine 4-dehydrogenase; differentially expressed during alcoholic fermentation; expression activated by transcription factor YRM1/YOR172W; green fluorescent protein (GFP)-fusion protein localizes to both the cytoplasm and the nucleus pyridoxine 4-dehydrogenase
YLL055W	-1.9505	6.02641e-28	3.52063e-26	36.025	36.708	163.21	116.732	No	YCT1	High-affinity cysteine-specific transporter; has similarity to the Dal5p family of transporters; green fluorescent protein (GFP)-fusion protein localizes to the endoplasmic reticulum; YCT1 is not an essential gene Yct1p
YBR158W	-1.98459	4.04459e-81	1.38991e-78	85.324	80.767	309.312	345.766	No	AMN1	Protein required for daughter cell separation; multiple mitotic checkpoints, and chromosome stability; contains 12 degenerate leucine-rich repeat motifs; expression is induced by the Mitotic Exit Network (MEN) Amn1p
YGL028C	-1.98601	9.84738e-118	5.75284e-115	160.412	161.346	607.973	661.707	No	SCW11	Cell wall protein with similarity to glucanases; may play a role in conjugation during mating based on its regulation by Ste12p putative glucan endo-1,3-beta-D-glucosidase
YMR195W	-1.99256	1.2711e-55	2.3954e-53	1169.4	941.954	4484.21	3887.53	No	ICY1	hypothetical protein; required for viability in rich media of cells lacking mitochondrial DNA; mutants have an invasive growth defect with elongated morphology; induced by amino acid starvation; ICY1 has a paralog, ICY2, that arose from the whole genome duplication Icy1p
YER187W	-2.00465	1.91435e-08	1.60224e-07	3.643	2.436	11.93	12.342	No	YER187W	hypothetical protein; induced in respiratory-deficient cells hypothetical protein
YMR244W	-2.03062	4.25112e-25	2.03566e-23	22.846	21.209	104.726	74.612	No	YMR244W	hypothetical protein; SWAT-GFP fusion protein localizes to the endoplasmic reticulum and vacuole, while mCherry fusion localizes to just the vacuole hypothetical protein
YKR042W	-2.06427	7.96199e-177	1.55047e-173	912.481	867.692	3703.47	3714.62	No	UTH1	Mitochondrial inner membrane protein; role in mitophagy is disputed; implicated in cell wall biogenesis, the oxidative stress response, life span during starvation, and cell death; SUN family member; UTH1 has a paralog, NCA3, that arose from the whole genome duplication SUN family protein UTH1
YHR136C	-2.06705	6.65773e-06	3.42682e-05	2.399	2.035	12.063	6.393	No	SPL2	Protein with similarity to cyclin-dependent kinase inhibitors; downregulates low-affinity phosphate transport during phosphate limitation by targeting Pho87p to the vacuole; upstream region harbors putative hypoxia response element (HRE) cluster; overproduction suppresses a plc1 null mutation; promoter shows an increase in Snf2p occupancy after heat shock; GFP-fusion protein localizes to the cyto…
YGR035C	-2.08549	0.000302918	0.00111861	1.235	1.231	6.838	3.398	No	YGR035C	hypothetical protein, potential Cdc28p substrate; transcription is activated by paralogous transcription factors Yrm1p and Yrr1p along with genes involved in multidrug resistance; YGR035C has a paralog, YLR346C, that arose from the whole genome duplication hypothetical protein
YGL256W	-2.08645	4.26783e-91	1.7809e-88	246.7	238.335	940.586	1112.32	No	ADH4	Alcohol dehydrogenase isoenzyme type IV; dimeric enzyme demonstrated to be zinc-dependent despite sequence similarity to iron-activated alcohol dehydrogenases; transcription is induced in response to zinc deficiency alcohol dehydrogenase ADH4
YBL039W-B	-2.09815	5.4522e-11	6.63623e-10	5.709	5.728	17.848	30.923	No	YBL039W-A	hypothetical protein; mCherry fusion protein localizes to the vacuole hypothetical protein
YLL052C	-2.10308	3.09648e-56	6.02989e-54	36.436	30.732	143.304	144.314	No	AQY2	Water channel that mediates water transport across cell membranes; only expressed in proliferating cells; controlled by osmotic signals; may be involved in freeze tolerance; disrupted by a stop codon in many S. cerevisiae strains Aqy2p
YJR047C	-2.11055	1.00244e-17	2.55731e-16	6.13	5.155	24.866	23.693	No	ANB1	Translation elongation factor eIF-5A; previously thought to function in translation initiation; undergoes an essential hypusination modification; expressed under anaerobic conditions; ANB1 has a paralog, HYP2, that arose from the whole genome duplication; human EIF5A complements the inviability of the yeast hyp2 anb1 double null mutant translation elongation factor eIF-5A
YPL058C	-2.137	1.93563e-40	2.17461e-38	20.648	22.739	85.285	104.697	No	PDR12	Plasma membrane ATP-binding cassette (ABC) transporter; weak-acid-inducible multidrug transporter required for weak organic acid resistance; induced by sorbate and benzoate and regulated by War1p; mutants exhibit sorbate hypersensitivity ATP-binding cassette multidrug transporter PDR12
snR37	-2.18356	0.00913652	0.0225785	5.455	4.719	10.252	35.65	No	snR37	- -
LSR1	-2.30425	3.87297e-09	3.61436e-08	5.534	5.984	16.615	40.059	No	LSR1	- -
YHR143W	-2.31277	3.6586e-131	2.67169e-128	378.653	335.396	1703.13	1832.5	No	DSE2	Daughter cell-specific secreted protein with similarity to glucanases; degrades cell wall from the daughter side causing daughter to separate from mother; expression is repressed by cAMP Dse2p
YPL095C	-2.33023	1.02786e-90	4.00316e-88	77.899	79.237	358.094	429.197	No	EEB1	Acyl-coenzymeA:ethanol O-acyltransferase; responsible for the major part of medium-chain fatty acid ethyl ester biosynthesis during fermentation; possesses short-chain esterase activity; may be involved in lipid metabolism and detoxification; EEB1 has a paralog, EHT1, that arose from the whole genome duplication medium-chain fatty acid ethyl ester synthase/esterase
YLL053C	-2.45383	6.60249e-154	9.64294e-151	66.559	64.2	360.171	353.391	No	YLL053C	Putative protein; in the Sigma 1278B strain background YLL053C is contiguous with AQY2 which encodes an aquaporin hypothetical protein
YLR286C	-2.47651	7.56742e-137	8.84177e-134	425.816	383.029	2362.91	2122.08	No	CTS1	Endochitinase; required for cell separation after mitosis; transcriptional activation during the G1 phase of the cell cycle is mediated by transcription factor Ace2p Cts1p
YIL057C	-2.5323	0.000539348	0.00187664	0.919	0.615	6.619	2.137	No	RGI2	hypothetical protein; involved in energy metabolism under respiratory conditions; expression induced under carbon limitation and repressed under high glucose; RGI2 has a paralog, RGI1, that arose from the whole genome duplication Rgi2p
YDR343C	-2.58557	2.37247e-37	2.34915e-35	28.66	22.782	181.674	125.935	No	HXT6	High-affinity glucose transporter; member of the major facilitator superfamily, nearly identical to Hxt7p, expressed at high basal levels relative to other HXTs, repression of expression by high glucose requires SNF3; HXT6 has a paralog, HXT1, that arose from the whole genome duplication hexose transporter HXT6
YBR157C	-2.79944	8.38527e-108	4.45334e-105	29.72	28.099	186.074	214.988	No	ICS2	hypothetical protein; null mutation does not confer any obvious defects in growth, spore germination, viability, or carbohydrate utilization Ics2p
YMR107W	-2.99423	1.20329e-10	1.39477e-09	15.403	22.372	189.536	109.713	No	SPG4	Protein required for high temperature survival during stationary phase; not required for growth on nonfermentable carbon sources Spg4p
YGR236C	-3.03697	1.24309e-10	1.42675e-09	13.275	10.096	123.948	66.958	No	SPG1	Protein required for high temperature survival during stationary phase; not required for growth on nonfermentable carbon sources; the authentic, non-tagged protein is detected in highly purified mitochondria in high-throughput studies Spg1p
YGR052W	-3.15843	6.27629e-82	2.29163e-79	18.52	13.609	143.835	141.743	No	FMP48	hypothetical protein; the authentic, non-tagged protein is detected in highly purified mitochondria in high-throughput studies; induced by treatment with 8-methoxypsoralen and UVA irradiation protein kinase FMP48
YPL036W	-3.29474	1.21918e-93	5.47879e-91	8.52	9.044	87.855	83.922	No	PMA2	Plasma membrane H+-ATPase; isoform of Pma1p, involved in pumping protons out of the cell; regulator of cytoplasmic pH and plasma membrane potential H(+)-exporting P2-type ATPase PMA2
RDN25-1	-3.36614	0.000322678	0.00118533	207.05	234.001	797.064	3745.64	No	RDN25-1	- -
RDN25-2	-3.36614	0.000322678	0.00118533	207.05	234.001	797.064	3745.64	No	RDN25-2	- -
YMR175W	-3.42047	1.15164e-132	9.61124e-130	36.156	42.367	461.521	375.313	No	SIP18	Phospholipid-binding hydrophilin; essential to overcome desiccation-rehydration process; expression is induced by osmotic stress; SIP18 has a paralog, GRE1, that arose from the whole genome duplication Sip18p
RDN18-1	-3.69967	0.000100781	0.00041786	151.305	171.288	712.49	3474.93	No	RDN18-1	- -
RDN18-2	-3.69967	0.000100781	0.00041786	151.305	171.288	712.49	3474.93	No	RDN18-2	- -
snR190	-4.40107	0.000181732	0.000705742	14.886	7.454	69.722	402.943	No	snR190	- -
YOL154W	-4.4022	0	0	84.195	86.854	1738.29	1865.26	No	ZPS1	Putative GPI-anchored protein; transcription is induced under low-zinc conditions, as mediated by the Zap1p transcription factor, and at alkaline pH Zps1p
YGL258W	-4.47316	1.18059e-186	3.44851e-183	14.054	13.917	270.136	348.202	No	VEL1	hypothetical protein; highly induced in zinc-depleted conditions and has increased expression in NAP1 deletion mutants; VEL1 has a paralog, YOR387C, that arose from a single-locus duplication Vel1p
YOR387C	-4.59346	5.19987e-136	5.06294e-133	7.881	10.173	186.236	247.808	No	YOR387C	hypothetical protein; regulated by the metal-responsive Aft1p transcription factor; highly inducible in zinc-depleted conditions; localizes to the soluble fraction; SWAT-GFP and mCherry fusion proteins localize to the endoplasmic reticulum and vacuole respectively; YOR387C has a paralog, VEL1, that arose from a single-locus duplication hypothetical protein
SCR1	-5.35589	4.86102e-08	3.78137e-07	3.503	3.804	54.037	243.302	No	SCR1	- -
YLR154W-C	-5.57304	1.49653e-06	8.734e-06	25.429	19.294	287.737	1843.81	No	TAR1	Protein potentially involved in regulation of respiratory metabolism; located in the mitochondria; interacts genetically with RPO41 and physically with Coq5p; encoded within the 25S rRNA gene on the opposite strand Tar1p
YMR175W-A	-9.92816	1.56385e-06	9.05452e-06	0	0	4.846	16.809	No	YMR175W-A	hypothetical protein
YCR096C	-10.1188	1.04487e-11	1.42287e-10	0	0	13.741	10.937	No	HMRA2	Silenced copy of a2 at HMR; similarity to Alpha2p; required along with a1p for inhibiting expression of the HO endonuclease in a/alpha HO/HO diploid cells with an active mating-type interconversion system homeodomain mating type protein a2
snR32	-10.554	3.89622e-06	2.08823e-05	0	0	6.278	27.226	No	snR32	- -
snR7-S	-13.3725	6.39564e-09	5.79277e-08	0	0	43.178	193.096	No	snR7-S	- -

## Sheet: R238K vs. WT
Gene ID	log2(Fold_change)	p-value	FDR p-value correction	mRNA expression level at hyperosmotic stress				YEASTRACT 2019 TF	Gene	Gene Function
				Spt15 mutant strain R238K		Wild type strain BY4741
				Duplicate#1	Duplicate#2	Duplicate#1	Duplicate#2
YOR343W-A	9.39598	1.48932e-09	1.7765e-08	5.64	14.676	0	0	No	YOR343C-A	Retrotransposon TYA Gag gene co-transcribed with TYB Pol; translated as TYA or TYA-TYB polyprotein; Gag is a nucleocapsid protein that is the structural constituent of virus-like particles (VLPs); similar to retroviral Gag gag protein
YDR210W-A	8.84287	1.63331e-08	1.7008e-07	4.268	9.583	0	0	No	YDR210W-A	Retrotransposon TYA Gag gene co-transcribed with TYB Pol; translated as TYA or TYA-TYB polyprotein; Gag is a nucleocapsid protein that is the structural constituent of virus-like particles (VLPs); similar to retroviral Gag gag protein
YER038W-A	8.80374	0.000315736	0.00152649	11.409	2.151	0	0	No	FMP49	Mitochondrial hypothetical protein; almost completely overlaps ORF HVG1/YER039C Fmp49p
YDR034C-C	8.42099	5.34871e-08	5.1719e-07	5.164	5.193	0	0	No	YDR034C-C	Retrotransposon TYA Gag gene co-transcribed with TYB Pol; translated as TYA or TYA-TYB polyprotein; Gag is a nucleocapsid protein that is the structural constituent of virus-like particles (VLPs); similar to retroviral Gag gag protein
YLR412C-A	7.79842	1.19575e-06	9.28058e-06	3.814	2.886	0	0	No	YLR412C-A	hypothetical protein
YGR109W-A	6.28253	1.40973e-14	3.16835e-13	14.056	11.745	0.36	0	No	YGR109W-A	Retrotransposon TYA Gag gene co-transcribed with TYB Pol; translated as TYA or TYA-TYB polyprotein; Gag is a nucleocapsid protein that is the structural constituent of virus-like particles (VLPs); similar to retroviral Gag gag protein
YKR034W	3.58288	1.97971e-30	2.50519e-28	27.054	32.728	2.693	2.445	Yes	DAL80	Negative regulator of genes in multiple nitrogen degradation pathways; expression is regulated by nitrogen levels and by Gln3p; member of the GATA-binding family, forms homodimers and heterodimers with Gzf3p; DAL80 has a paralog, GZF3, that arose from the whole genome duplication Dal80p
ETS1-1	3.11827	0.00383207	0.0136431	413.482	74.159	30.499	26.706	No	ETS1-1	- -
ETS1-2	3.11827	0.00383207	0.0136431	413.482	74.159	30.499	26.706	No	ETS1-2	- -
YML116W	2.96076	7.4436e-54	7.22153e-51	922.268	1325.76	152.332	143.833	No	ATR1	Multidrug efflux pump of the major facilitator superfamily; required for resistance to aminotriazole and 4-nitroquinoline-N-oxide; ATR1 has a paralog, YMR279C, that arose from the whole genome duplication; protein abundance increases in response to DNA replication stress borate transporter
YDL022C-A	2.62865	7.42265e-09	8.09125e-08	9.562	13.372	1.394	2.416	No	YDL022C-A	hypothetical protein; SWAT-GFP and mCherry fusion proteins localize to the cytosol; partially overlaps the verified gene DIA3; identified by fungal homology and RT-PCR; mRNA identified as translated by ribosome profiling data hypothetical protein
YGR142W	2.62646	1.19437e-29	1.36322e-27	1442.57	1626.96	188.189	321.13	No	BTN2	v-SNARE binding protein; facilitates specific protein retrieval from a late endosome to the Golgi; modulates arginine uptake, possible role in mediating pH homeostasis between the vacuole and plasma membrane H(+)-ATPase; contributes to prion curing; preferentially expressed after severe ethanol stress Btn2p
RDN37-1	2.53465	0.0114238	0.0352961	234.951	65.991	15.401	37.556	No	RDN37-1	- -
RDN37-2	2.53465	0.0114238	0.0352961	234.951	65.991	15.401	37.556	No	RDN37-2	- -
YDR258C	2.4458	3.82599e-40	1.06053e-37	713.345	959.35	143.959	170.731	No	HSP78	Oligomeric mitochondrial matrix chaperone; cooperates with Ssc1p in mitochondrial thermotolerance after heat shock; able to prevent the aggregation of misfolded proteins as well as resolubilize protein aggregates chaperone ATPase HSP78
YMR186W	2.43752	1.48642e-87	8.65242e-84	1082.41	1169.55	205.269	220.524	No	HSC82	Cytoplasmic chaperone of the Hsp90 family; plays a role in determining prion variants; redundant in function and nearly identical with Hsp82p, and together they are essential; expressed constitutively at 10-fold higher basal levels than HSP82 and induced 2-3 fold by heat shock; contains two acid-rich unstructured regions that promote the solubility of chaperone-substrate complexes; HSC82 has a pa…
YMR189W	2.43219	4.61413e-31	5.96863e-29	509.013	779.653	119.918	125.021	No	GCV2	P subunit of the mitochondrial glycine decarboxylase complex; glycine decarboxylase is required for the catabolism of glycine to 5,10-methylene-THF; expression is regulated by levels of 5,10-methylene-THF in the cytoplasm glycine decarboxylase subunit P
YMR009W	2.30426	7.64116e-29	8.23688e-27	594.994	877.324	165.42	140.338	No	ADI1	Acireductone dioxygenease involved in methionine salvage pathway; transcribed as polycistronic mRNA with YMR010W and regulated post-transcriptionally by RNase III (Rnt1p) cleavage; ADI1 mRNA is induced in heat shock conditions; human ortholog ADI1 can complement yeast adi1 mutant acireductone dioxygenase (Ni2+-requiring)
YIR032C	2.28781	1.59331e-13	3.02106e-12	36	51.906	11.494	7.095	No	DAL3	Ureidoglycolate lyase; converts ureidoglycolate to glyoxylate and urea in the third step of allantoin degradation; expression is sensitive to nitrogen catabolite repression; this enzyme is sometimes referred to 'ureidoglycolate hydrolase' but should not be confused with the Arabidopsis thaliana ureidoglycolate hydrolase enzyme which converts ureidoglycolate to glyoxylate, ammonia and carbon dioxi…
YNR068C	2.25927	4.51335e-28	4.30692e-26	179.816	258.893	46.355	47.636	No	BUL3	hypothetical protein; exhibits homology to C-terminal end of Bul1p; expressed as a readthrough product of BSC5, the readthrough locus being termed BUL3; the BUL3 readthrough product is involved in ubiquitin-mediated sorting of plasma membrane proteins and interacts with WW domains of Rsp5p in vitro, but in a functionally different way than the non-readthrough form hypothetical protein
YMR082C	2.23613	0.0172303	0.049825	2.69	1.237	0.474	0.404	No	YMR082C	hypothetical protein; conserved among S. cerevisiae strains; YMR082C is not an essential gene hypothetical protein
YML122C	2.22008	2.65224e-24	1.69656e-22	54	64.72	14.187	11.986	No	YML122C	hypothetical protein; conserved among S. cerevisiae strains; YML122C is not an essential gene hypothetical protein
YMR254C	2.20675	2.9988e-10	3.88775e-09	42.861	35.213	5.434	11.822	No	YMR254C	hypothetical protein; conserved across S. cerevisiae strains hypothetical protein
YMR096W	2.18869	1.31761e-25	9.46891e-24	1816.26	2758.24	554.563	474.609	No	SNZ1	Protein involved in vitamin B6 biosynthesis; member of a stationary phase-induced gene family; coregulated with SNO1; interacts with Sno1p and with Yhr198p, perhaps as a multiprotein complex containing other Snz and Sno proteins pyridoxine biosynthesis protein SNZ1
YKR039W	2.18596	1.9151e-26	1.5483e-24	48.122	48.863	10.612	11.216	No	GAP1	General amino acid permease; Gap1p senses the presence of amino acid substrates to regulate localization to the plasma membrane when needed; essential for invasive growth amino acid permease GAP1
YOR383C	2.1812	2.39983e-07	2.12301e-06	4323.18	7342.76	1480.99	1157.96	No	FIT3	Mannoprotein that is incorporated into the cell wall; incorporated via a glycosylphosphatidylinositol (GPI) anchor; involved in the retention of siderophore-iron in the cell wall Fit3p
YLR134W	2.1519	0.000261359	0.00128278	325.999	673.557	139.027	91.835	No	PDC5	Minor isoform of pyruvate decarboxylase; key enzyme in alcoholic fermentation, decarboxylates pyruvate to acetaldehyde, regulation is glucose- and ethanol-dependent, repressed by thiamine, involved in amino acid catabolism indolepyruvate decarboxylase 5
YMR062C	2.14404	1.12834e-47	5.97096e-45	1620.56	2002.66	418.589	421.63	No	ARG7	Mitochondrial ornithine acetyltransferase; catalyzes the fifth step in arginine biosynthesis; also possesses acetylglutamate synthase activity, regenerates acetylglutamate while forming ornithine glutamate N-acetyltransferase
YMR095C	2.12656	6.1766e-30	7.49041e-28	320.5	432.94	94.275	82.641	No	SNO1	Protein of unconfirmed function; involved in pyridoxine metabolism; expression is induced during stationary phase; forms a putative glutamine amidotransferase complex with Snz1p, with Sno1p serving as the glutaminase putative pyridoxal 5'-phosphate synthase
YEL065W	2.09849	4.51626e-22	2.22789e-20	77.186	98.797	18.597	23.443	No	SIT1	Ferrioxamine B transporter; member of the ARN family of transporters that specifically recognize siderophore-iron chelates; transcription is induced during iron deprivation and diauxic shift; potentially phosphorylated by Cdc28p siderophore transporter
YPR158W	2.08485	4.16757e-35	8.08648e-33	292.732	349.164	70.073	84.952	No	CUR1	Sorting factor, central regulator of spatial protein quality control; physically and functionally interacts with chaperones to promote sorting and deposition of misfolded proteins into cytosolic compartments; involved in destabilization of [URE3] prions; CUR1 has a paralog, BTN2, that arose from the whole genome duplication Cur1p
YPL240C	2.07944	4.82693e-39	1.17073e-36	1581.41	2021.17	420.998	452.803	No	HSP82	Hsp90 chaperone; redundant in function with Hsc82p; required for pheromone signaling, negative regulation of Hsf1p; docks with Tom70p for mitochondrial preprotein delivery; promotes telomerase DNA binding, nucleotide addition; protein abundance increases in response to DNA replication stress; contains two acid-rich unstructured regions that promote solubility of chaperone-substrate complexes; HSP…
YBR098W	2.07183	4.23687e-20	1.65522e-18	62.914	84.723	16.719	19.264	No	MMS4	Subunit of structure-specific Mms4p-Mus81p endonuclease; cleaves branched DNA; involved in recombination, DNA repair, and joint molecule formation/resolution during meiotic recombination; phosphorylation of the non-catalytic subunit Mms4p by Cdc28p and Cdc5p during mitotic cell cycle activates the function of Mms4p-Mus81p Mms4p
YDR214W	2.04297	1.11258e-28	1.13619e-26	407.388	563.049	121.758	119.822	No	AHA1	Co-chaperone that binds Hsp82p and activates its ATPase activity; plays a role in determining prion variants; similar to Hch1p; expression is regulated by stresses such as heat shock; protein abundance increases in response to DNA replication stress Aha1p
YOR027W	2.01769	1.29495e-33	2.15369e-31	689.597	883.286	187.004	211.195	No	STI1	Hsp90 cochaperone; regulates spatial organization of amyloid-like proteins in the cytosol, thereby buffering the proteotoxicity caused by amyloid-like proteins; interacts with the Ssa group of the cytosolic Hsp70 chaperones and activates Ssa1p ATPase activity; interacts with Hsp90 chaperones and inhibits their ATPase activity; homolog of mammalian Hop Hsp90 cochaperone STI1
YMR056C	2.01585	2.47068e-21	1.14142e-19	139.3	193.648	46.355	38.115	No	AAC1	Mitochondrial inner membrane ADP/ATP translocator; exchanges cytosolic ADP for mitochondrially synthesized ATP; phosphorylated; Aac1p is a minor isoform while Pet9p is the major ADP/ATP translocator; relocalizes from mitochondrion to cytoplasm upon DNA replication stress ADP/ATP carrier protein AAC1
YMR303C	1.97296	1.81268e-33	2.931e-31	234.767	278.393	71.865	62.222	No	ADH2	Glucose-repressible alcohol dehydrogenase II; catalyzes the conversion of ethanol to acetaldehyde; involved in the production of certain carboxylate esters; regulated by ADR1 alcohol dehydrogenase ADH2
YBR294W	1.96974	1.15994e-40	3.376e-38	839.313	995.866	253.416	226.772	No	SUL1	High affinity sulfate permease of the SulP anion transporter family; sulfate uptake is mediated by specific sulfate transporters Sul1p and Sul2p, which control the concentration of endogenous activated sulfate intermediates sulfate permease
YAL005C	1.96395	4.0514e-34	7.36976e-32	2120.47	2628.46	572.923	674.791	No	SSA1	ATPase involved in protein folding and NLS-directed nuclear transport; member of HSP70 family; required for ubiquitin-dependent degradation of short-lived proteins; forms chaperone complex with Ydj1p; localized to nucleus, cytoplasm, cell wall; 98% identical to paralog Ssa2p with different functional specificity in propagation of yeast [URE3] prions, vacuolar-mediated degradations of gluconeogene…
YIR017C	1.94975	1.64857e-31	2.18098e-29	672.775	882.873	203.742	209.154	Yes	MET28	bZIP transcriptional activator in the Cbf1p-Met4p-Met28p complex; participates in the regulation of sulfur metabolism Met28p
YML130C	1.92058	1.99161e-49	1.44915e-46	909.53	1029.83	268.362	256.579	No	ERO1	Thiol oxidase required for oxidative protein folding in the ER; essential for maintaining ER redox balance; feedback regulated via reduction and oxidation of regulatory bonds; reduced Pdi1p activates Ero1p by direct reduction of Ero1p regulatory bonds; depletion of thiol substrates and accumulation of oxidized Pdi1p results in inactivation of Ero1p by both Pdi1p-mediated oxidation and autonomous …
YMR108W	1.92007	1.31751e-49	1.0956e-46	2739.97	2922.88	712.111	820.77	No	ILV2	Acetolactate synthase; catalyses the first common step in isoleucine and valine biosynthesis and is the target of several classes of inhibitors, localizes to the mitochondria; expression of the gene is under general amino acid control acetolactate synthase catalytic subunit
YJL133C-A	1.91165	1.91334e-23	1.13649e-21	7331.65	10692.3	2544.97	2367.66	No	YJL133C-A	hypothetical protein; the authentic, non-tagged protein is detected in highly purified mitochondria in high-throughput studies hypothetical protein
YNR069C	1.8784	1.29526e-21	6.08041e-20	64.956	79.051	20.219	19.919	No	BSC5	hypothetical protein; shows homology with N-terminal end of Bul1p; ORF exhibits genomic organization compatible with a translational readthrough-dependent mode of expression; readthrough expression includes YNR068C and the locus for this readthrough is termed BUL3; Bul3p is involved in ubiquitin-mediated sorting of plasma membrane proteins; readthrough and shortened forms of Bul3p interact with R…
YMR300C	1.85856	6.95175e-47	2.89044e-44	409.344	436.171	114.313	124.549	No	ADE4	Phosphoribosylpyrophosphate amidotransferase (PRPPAT); catalyzes first step of the 'de novo' purine nucleotide biosynthetic pathway; also known as amidophosphoribosyltransferase amidophosphoribosyltransferase
YNL018C	1.85707	0.000643763	0.0029299	5.175	5.338	1.1	1.82	No	YNL018C	hypothetical protein; YNL018C has a paralog, YNL034W, that arose from a segmental duplication hypothetical protein
YMR120C	1.84592	2.01772e-25	1.41508e-23	901.049	1234.95	310.165	299.112	No	ADE17	Enzyme of 'de novo' purine biosynthesis; contains both 5-aminoimidazole-4-carboxamide ribonucleotide transformylase and inosine monophosphate cyclohydrolase activities; ADE17 has a paralog, ADE16, that arose from the whole genome duplication; ade16 ade17 mutants require adenine and histidine bifunctional phosphoribosylaminoimidazolecarboxamide formyltransferase/IMP cyclohydrolase ADE17
YMR220W	1.84335	3.52047e-56	5.12317e-53	486.324	494.128	141.208	138.672	No	ERG8	Phosphomevalonate kinase; an essential cytosolic enzyme that acts in the biosynthesis of isoprenoids and sterols, including ergosterol, from mevalonate phosphomevalonate kinase
YAR029W	1.8355	9.63942e-19	3.32018e-17	372.63	506.653	108.111	144.458	No	YAR029W	Member of DUP240 gene family but contains no transmembrane domains; green fluorescent protein (GFP)-fusion protein localizes to the cytoplasm in a punctate pattern DUP240 family protein
YLL056C	1.8204	1.54434e-13	2.94983e-12	542.917	793.114	235.938	152.093	No	YLL056C	hypothetical protein; transcription is activated by paralogous transcription factors Yrm1p and Yrr1p and genes involved in pleiotropic drug resistance (PDR); expression is induced in cells treated with the mycotoxin patulin; SWAT-GFP and mCherry fusion proteins localize to the endoplasmic reticulum and vacuole respectively hypothetical protein
YHL050C	1.80952	1.36424e-16	3.79965e-15	38.885	44.774	12.291	12.169	No	YHL050C	hypothetical protein; potential Cdc28p substrate hypothetical protein
YMR069W	1.80203	1.17005e-19	4.33812e-18	55.102	49.666	14.529	16.116	No	NAT4	N alpha-acetyl-transferase; involved in acetylation of the N-terminal residues of histones H4 and H2A Nat4p
YMR002W	1.80085	8.60059e-49	5.56267e-46	909.616	859.974	245.877	274.052	No	MIX17	Mitochondrial intermembrane space protein; required for normal oxygen consumption; contains twin cysteine-x9-cysteine motifs; protein abundance increases in response to DNA replication stress Mix17p
YLL061W	1.79607	6.29284e-22	3.05255e-20	145.426	178.182	52.68	42.957	No	MMP1	High-affinity S-methylmethionine permease; required for utilization of S-methylmethionine as a sulfur source; has similarity to S-adenosylmethionine permease Sam3p S-methylmethionine permease MMP1
YMR252C	1.78538	2.63077e-42	9.57108e-40	275.175	257.5	81.662	76.586	No	YMR252C	hypothetical protein; green fluorescent protein (GFP)-fusion protein localizes to mitochondria; YMR252C is not an essential gene hypothetical protein
YDR171W	1.77339	1.1377e-25	8.27822e-24	918.476	1101.29	267.414	338.036	No	HSP42	Small heat shock protein (sHSP) with chaperone activity; forms barrel-shaped oligomers that suppress unfolded protein aggregation; involved in cytoskeleton reorganization after heat shock; protein abundance increases and forms cytoplasmic foci in response to DNA replication stress heat shock protein HSP42
YKL121W	1.76708	3.63376e-11	5.28803e-10	70.93	121.908	29.806	28.401	No	DGR2	hypothetical protein; null mutant is resistant to 2-deoxy-D-glucose and displays abnormally elongated buds; DGR2 has a paralog, YMR102C, that arose from the whole genome duplication Dgr2p
YMR058W	1.75909	3.47283e-33	5.46361e-31	1025.72	1245.84	333.238	354.527	No	FET3	Ferro-O2-oxidoreductase; multicopper oxidase that oxidizes ferrous (Fe2+) to ferric iron (Fe3+) for subsequent cellular uptake by transmembrane permease Ftr1p; required for high-affinity iron uptake and involved in mediating resistance to copper ion toxicity, belongs to class of integral membrane multicopper oxidases; protein abundance increases in response to DNA replication stress ferroxidase F…
YCL025C	1.74745	4.86108e-34	8.57465e-32	661.311	729.318	229.319	195.146	No	AGP1	Low-affinity amino acid permease with broad substrate range; involved in uptake of asparagine, glutamine, and other amino acids; expression regulated by SPS plasma membrane amino acid sensor system (Ssy1p-Ptr3p-Ssy5p); AGP1 has a paralog, GNP1, that arose from the whole genome duplication amino acid transporter AGP1
YDR253C	1.73554	7.717e-30	8.98414e-28	328.635	399.666	112.711	111.494	Yes	MET32	Zinc-finger DNA-binding transcription factor; involved in transcriptional regulation of the methionine biosynthetic genes; targets strong transcriptional activator Met4p to promoters of sulfur metabolic genes; feedforward loop exists in the regulation of genes controlled by Met4p and Met32p; lack of such a loop for MET31 may account for the differential actions of Met32p and Met31p; MET32 has a p…
YMR141C	1.7291	3.68782e-21	1.65158e-19	112.225	134.31	41.471	34.861	No	YMR141C	hypothetical protein; conserved among S. cerevisiae strains; YMR141C is not an essential gene hypothetical protein
YGR211W	1.7259	5.77783e-26	4.36789e-24	514.578	546.167	142.536	185.856	No	ZPR1	Essential protein with two zinc fingers; present in nucleus of growing cells, relocates to cytoplasm in starved cells via a process mediated by Cpr1p; binds translation elongation factor eEF-1 (Tef1p); relative distribution to nucleus increases upon DNA replication stress; human ZPR1 gene can complement yeast by allowing growth during down-regulation of yeast zpr1 zinc finger-containing protein Z…
YMR045C	1.72158	2.70363e-23	1.57378e-21	180.908	230.923	63.643	64.494	No	YMR045C	Retrotransposon TYA Gag and TYB Pol genes; transcribed/translated as one unit; polyprotein is processed to make a nucleocapsid-like protein (Gag), reverse transcriptase (RT), protease (PR), and integrase (IN); similar to retroviral genes gag-pol fusion protein
YMR272C	1.71106	3.60715e-41	1.10512e-38	1539.63	1741.94	524.804	502.249	No	SCS7	Sphingolipid alpha-hydroxylase; functions in the alpha-hydroxylation of sphingolipid-associated very long chain fatty acids, has both cytochrome b5-like and hydroxylase/desaturase domains, not essential for growth fatty acid alpha-hydroxylase
YML131W	1.70049	7.56169e-24	4.64255e-22	466.779	613.172	169.052	171.617	No	YML131W	hypothetical protein; similar to medium chain dehydrogenase/reductases; expression induced by stresses including osmotic shock, DNA damaging agents, and other chemicals; GFP-fusion protein localizes to the cytoplasm; protein abundance increases in response to DNA replication stress hypothetical protein
YDL020C	1.69526	4.15812e-35	8.08648e-33	565.099	617.339	174.438	199.594	Yes	RPN4	Transcription factor that stimulates expression of proteasome genes; Rpn4p levels are in turn regulated by the 26S proteasome in a negative feedback control mechanism; RPN4 is transcriptionally regulated by various stress responses; relative distribution to the nucleus increases upon DNA replication stress stress-regulated transcription factor RPN4
YLL062C	1.69265	7.6963e-22	3.70249e-20	118.664	141.754	44.098	38.596	No	MHT1	S-methylmethionine-homocysteine methyltransferase; functions along with Sam4p in the conversion of S-adenosylmethionine (AdoMet) to methionine to control the methionine/AdoMet ratio S-adenosylmethionine-homocysteine S-methyltransferase MHT1
YML100W	1.6884	1.64087e-18	5.5532e-17	104.618	80.744	30.262	28.584	No	TSL1	Large subunit of trehalose 6-phosphate synthase/phosphatase complex; Tps1p-Tps2p complex converts uridine-5'-diphosphoglucose and glucose 6-phosphate to trehalose; contributes to survival to acute lethal heat stress; mutant has aneuploidy tolerance; protein abundance increases in response to DNA replication stress; TSL1 has a paralog, TPS3, that arose from the whole genome duplication trehalose 6…
YHR029C	1.68035	3.36571e-12	5.62983e-11	300.803	512.113	137.178	123.105	No	YHI9	hypothetical protein; null mutant is defective in unfolded protein response; possibly involved in a membrane regulation metabolic pathway; member of the PhzF superfamily, though most likely not involved in phenazine production Yhi9p
YKR053C	1.6767	1.75459e-25	1.24554e-23	99.583	105.739	34.368	31.53	No	YSR3	Dihydrosphingosine 1-phosphate phosphatase; membrane protein involved in sphingolipid metabolism; YSR3 has a paralog, LCB3, that arose from the whole genome duplication sphinganine kinase YSR3
YNL142W	1.66846	1.4189e-19	5.1946e-18	104.618	87.453	33.439	28.42	No	MEP2	Ammonium permease involved in regulation of pseudohyphal growth; belongs to a ubiquitous family of cytoplasmic membrane proteins that transport only ammonium (NH4+); expression is under the nitrogen catabolite repression regulation ammonium permease MEP2
YMR018W	1.66602	0.00018888	0.000953574	6.547	8.435	2.162	2.609	No	PEX9	hypothetical protein with similarity to human PEX5Rp; transcription increases during colony development similar to genes involved in peroxisome biogenesis; YMR018W is not an essential gene; PEX5Rp is also known as peroxin protein 5 related protein hypothetical protein
YER174C	1.66224	2.08001e-24	1.34531e-22	223.498	233.207	65.237	82.42	No	GRX4	Glutathione-dependent oxidoreductase; hydroperoxide and superoxide-radical responsive; monothiol glutaredoxin subfamily member along with Grx3p and Grx5p; protects cells from oxidative damage; with Grx3p, binds to Aft1p in iron-replete conditions, promoting its dissociation from promoters; mutant has increased aneuploidy tolerance; transcription regulated by Yap5p; GRX4 has a paralog, GRX3, that …
YKR069W	1.6579	3.35721e-42	1.14955e-39	605.053	629.118	208.323	192.335	No	MET1	S-adenosyl-L-methionine uroporphyrinogen III transmethylase; involved in the biosynthesis of siroheme, a prosthetic group used by sulfite reductase; required for sulfate assimilation and methionine biosynthesis uroporphyrinogen-III C-methyltransferase
YML102W	1.65565	6.42566e-28	5.84434e-26	112.992	109.427	37.147	35.178	No	CAC2	Subunit of chromatin assembly factor I (CAF-1), with Rlf2p and Msi1p; chromatin assembly by CAF-1 is important for multiple processes including silencing at telomeres, mating type loci, and rDNA; maintenance of kinetochore structure, deactivation of the DNA damage checkpoint after DNA repair, chromatin dynamics during transcription; and repression of divergent transcription; relocalizes to the cy…
YMR185W	1.6554	4.14735e-21	1.82892e-19	64.459	65.099	20.826	21.315	No	RTP1	Protein required for the nuclear import and biogenesis of RNA pol II; conflicting evidence on whether null mutant is viable with elongated buds, or inviable; interacts with Rpb2, Rpb3, Nup116p, Nup100p and components of the R2TP complex (Rvb1p, Rvb2p, Pih1p); similar to human TMCO7 gene Rtp1p
YBR047W	1.64848	3.43183e-15	8.08773e-14	288.259	433.263	113.09	123.009	No	FMP23	hypothetical protein; proposed to be involved in iron or copper homeostasis; the authentic, non-tagged protein is detected in highly purified mitochondria in high-throughput studies Fmp23p
YLR346C	1.64813	8.31536e-11	1.15522e-09	26.438	25.15	7.691	9.107	No	CIS1	hypothetical protein found in mitochondria; expression is regulated by transcription factors involved in pleiotropic drug resistance, Pdr1p and Yrr1p; not an essential gene; YLR346C has a paralog, YGR035C, that arose from the whole genome duplication Cis1p
YLL057C	1.63076	5.75796e-15	1.33534e-13	425.485	421.652	170.417	109.867	No	JLP1	Fe(II)-dependent sulfonate/alpha-ketoglutarate dioxygenase; involved in sulfonate catabolism for use as a sulfur source; contains sequence that resembles a J domain (typified by the E. coli DnaJ protein); induced by sulphur starvation sulfonate dioxygenase
YML097C	1.62284	8.93358e-29	9.28613e-27	138.144	136.929	43.709	47.732	No	VPS9	Guanine nucleotide exchange factor (GEF) and ubiquitin receptor; involved in vesicle-mediated vacuolar transport, including Golgi-endosome trafficking and sorting through the multivesicular body (MVB); stimulates the intrinsic guanine nucleotide exchange activity of Rab family members (Vps21p/Ypt52p/Ypt53p); partially redundant with GEF MUK1; required for localization of the CORVET complex to end…
YBR013C	1.61403	1.07739e-08	1.14653e-07	33.213	49.331	11.959	15.76	No	YBR013C	hypothetical protein; haploid deletion mutant exhibits synthetic phenotype with alpha-synuclein; SWAT-GFP fusion protein localizes to the endoplasmic reticulum while mCherry fusion protein localizes to both the endoplasmic reticulum and vacuole hypothetical protein
YHR219W	1.61283	6.26653e-08	6.00946e-07	31.646	53.566	15.325	13.382	No	YHR219W	hypothetical protein with similarity to helicases; located in the telomere region on the right arm of chromosome VIII hypothetical protein
YMR259C	1.59898	5.0183e-17	1.46792e-15	50.607	48.797	16.757	16.8	No	TRM732	Protein involved in 2'-O-methylation of C32 of substrate tRNAs; interacts with 2'-O-ribose methyltransferase Trm7p; green fluorescent protein (GFP)-fusion protein localizes to the cytoplasm; non-essential gene; yeast null mutant can be functionally complemented by human THADA, mutations in which have been implicated in epithelial thyroid adenomas, type 2 diabetes, and polycystic ovary syndrome (P…
YOR183W	1.59898	2.4314e-06	1.79154e-05	21.252	19.735	8.867	5.025	No	FYV12	hypothetical protein; required for survival upon exposure to K1 killer toxin Fyv12p
YLL026W	1.59686	4.48455e-18	1.41873e-16	603.173	846.657	245.905	245.623	No	HSP104	Disaggregase; heat shock protein that cooperates with Ydj1p (Hsp40) and Ssa1p (Hsp70) to refold and reactivate previously denatured, aggregated proteins; responsive to stresses including: heat, ethanol, and sodium arsenite; involved in [PSI+] propagation; protein becomes more abundant and forms cytoplasmic foci in response to DNA replication stress; potentiated Hsp104p variants decrease TDP-43 pr…
YHR130C	1.59453	0.00170882	0.00684586	5.618	4.78	1.631	1.887	No	YHR130C	hypothetical protein; conserved among S. cerevisiae strains; YHR130C is not an essential gene hypothetical protein
YLR156W	1.59105	1.14772e-05	7.45631e-05	14.802	24.415	7.757	5.632	No	YLR156W	hypothetical protein; exhibits a two-hybrid interaction with Jsn1p in a large-scale analysis; YLR156W has a paralog, YLR159W, that arose from a segmental duplication hypothetical protein
YLR159W	1.59105	1.14772e-05	7.45631e-05	14.802	24.415	7.757	5.632	No	YLR159W	hypothetical protein; YLR156W, YLR159W, and YLR161W are three identical open reading frames in S288C encoded near the ribosomal DNA region of chromosome 12; YLR159W has a paralog, YLR156W, that arose from a segmental duplication hypothetical protein
YLR161W	1.59105	1.14772e-05	7.45631e-05	14.802	24.415	7.757	5.632	No	YLR161W	hypothetical protein; YLR156W, YLR159W, and YLR161W are three identical open reading frames in S288C encoded near the ribosomal DNA region of chromosome 12; YLR161W has a paralog, YLR157W-D, that arose from a segmental duplication hypothetical protein
YML081W	1.59095	8.36056e-29	8.84852e-27	133.974	134.277	46.431	44.777	Yes	TDA9	Transcription factor that regulates acetate production; green fluorescent protein (GFP)-fusion protein localizes to the nucleus; null mutant is sensitive to expression of the top1-T722A allele; not an essential gene; TDA9 has a paralog, RSF2, that arose from the whole genome duplication Tda9p
YLL024C	1.58998	2.11802e-23	1.24536e-21	1867.29	2095.59	592.724	756.026	No	SSA2	HSP70 family ATP-binding protein; involved in protein folding, vacuolar import of proteins; required for ubiquitin-dependent degradation of short-lived proteins; associated with chaperonin-containing T-complex; 98% identical to paralog Ssa1p with distinct functional specificity in propagation of yeast [URE3] prions and vacuolar-mediated degradation of gluconeogenesis enzymes; binds tRNA, has role…
YOL162W	1.58942	1.36037e-14	3.06927e-13	42.331	41.453	15.05	13.507	No	YOL162W	hypothetical protein; member of the Dal5p subfamily of the major facilitator family hypothetical protein
YHR125W	1.58202	0.00256831	0.00965148	14.424	7.979	2.096	5.468	No	YHR125W	hypothetical protein; conserved across S. cerevisiae strains hypothetical protein
YML053C	1.57451	1.25792e-21	5.95311e-20	101.647	89.258	31.864	33.676	No	YML053C	hypothetical protein; green fluorescent protein (GFP)-fusion protein localizes to the cytoplasm and the nucleus; overexpression causes a cell cycle delay or arrest; YML053C is not an essential gene hypothetical protein
YMR094W	1.5726	2.58165e-09	2.99358e-08	28.102	39.057	11.409	11.774	No	CTF13	Subunit of the CBF3 complex; CBF3 binds to the CDE III element of centromeres, bending the DNA upon binding, and may be involved in sister chromatid cohesion during mitosis Ctf13p
YJL034W	1.56811	1.37705e-28	1.38204e-26	582.451	669.991	204.804	227.956	No	KAR2	ATPase involved in protein import into the ER; also acts as a chaperone to mediate protein folding in the ER and may play a role in ER export of soluble proteins; regulates the unfolded protein response via interaction with Ire1p Hsp70 family ATPase KAR2
YLR216C	1.56545	1.25354e-41	4.05381e-39	444.144	442.835	152.2	154.712	No	CPR6	Peptidyl-prolyl cis-trans isomerase (cyclophilin); catalyzes the cis-trans isomerization of peptide bonds N-terminal to proline residues; plays a role in determining prion variants; binds to Hsp82p and contributes to chaperone activity; protein abundance increases in response to DNA replication stress peptidylprolyl isomerase CPR6
snR11	1.56543	9.63491e-23	5.00757e-21	623.842	794.941	240.984	250.513	No	snR11	- -
YOL118C	1.56271	8.95835e-11	1.24159e-09	257.964	404.112	131.886	98.093	No	YOL118C	hypothetical protein; conserved across S. cerevisiae strains hypothetical protein
YMR061W	1.55584	3.97004e-23	2.18015e-21	97.304	102.797	35.705	34.013	No	RNA14	Component of the cleavage and polyadenylation factor I (CF I); CF 1, composed of the CF 1A complex (Rna14p, Rna15p, Clp1p, Pcf11p) and Hrp1, is involved in cleavage and polyadenylation of mRNA 3' ends; bridges interaction between Rna15p and Hrp1p in the CF I complex; mutant displays reduced transcription elongation in the G-less-based run-on (GLRO) assay; required for gene looping and maintenance…
YNL281W	1.55249	1.84239e-22	9.49075e-21	543.242	690.985	214.392	217.001	No	HCH1	Heat shock protein regulator; binds to Hsp90p and may stimulate ATPase activity; originally identified as a high-copy number suppressor of a HSP90 loss-of-function mutation; role in regulating Hsp90 inhibitor drug sensitivity; GFP-fusion protein localizes to the cytoplasm and nucleus; protein abundance increases in response to DNA replication stress Hch1p
YMR041C	1.55048	1.33368e-20	5.54526e-19	107.492	126.064	41.31	40.445	No	ARA2	NAD-dependent arabinose dehydrogenase; involved in biosynthesis of dehydro-D-arabinono-1,4-lactone; similar to plant L-galactose dehydrogenase D-arabinose 1-dehydrogenase (NAD(P)(+)) ARA2
YHR071W	1.54976	7.85152e-20	3.02673e-18	7404.76	9966.85	3135.11	2947.96	No	PCL5	Cyclin; interacts with and phosphorylated by Pho85p cyclin-dependent kinase (Cdk), induced by Gcn4p at level of transcription, specifically required for Gcn4p degradation, may be sensor of cellular protein biosynthetic capacity Pcl5p
YMR042W	1.54862	3.80493e-32	5.53712e-30	352.221	383.085	133.043	124.511	Yes	ARG80	Transcription factor involved in regulating arginine-responsive genes; acts with Arg81p and Arg82p Arg80p
YMR206W	1.54517	5.29953e-08	5.14143e-07	19.21	21.573	6.43	7.846	No	YMR206W	hypothetical protein; not an essential gene; YMR206W has a paralog, YNR014W, that arose from the whole genome duplication hypothetical protein
YHL047C	1.54319	1.47477e-16	4.06854e-15	302.478	420.716	125.731	128.727	No	ARN2	Transporter; member of the ARN family of transporters that specifically recognize siderophore-iron chelates; responsible for uptake of iron bound to the siderophore triacetylfusarinine C siderophore transporter
YBL112C	1.54303	0.000490867	0.00229505	7.887	9.216	2.229	3.812	No	YBL112C	hypothetical protein; YBL112C is contained within TEL02L hypothetical protein
YMR123W	1.53716	2.50037e-35	5.1981e-33	318.684	324.493	116.618	110.483	No	PKR1	V-ATPase assembly factor; functions with other V-ATPase assembly factors in the ER to efficiently assemble the V-ATPase membrane sector (V0); protein abundance increases in response to DNA replication stress Pkr1p
YGL230C	1.53658	6.70496e-05	0.00037856	10.956	19.49	5.368	5.439	No	YGL230C	hypothetical protein; non-essential gene hypothetical protein
YMR265C	1.52365	2.74735e-23	1.5834e-21	196.153	220.036	79.092	69.317	No	YMR265C	hypothetical protein
YIL163C	1.51328	2.19e-16	5.90183e-15	150.569	198.217	64.639	60.787	No	YIL163C	hypothetical protein; mRNA identified as translated by ribosome profiling data hypothetical protein
YBR101C	1.50693	1.07428e-19	4.03446e-18	865.913	884.311	269.766	360.939	No	FES1	Hsp70 (Ssa1p) nucleotide exchange factor; required for the release of misfolded proteins from the Hsp70 system to the Ub-proteasome machinery for destruction; cytosolic homolog of Sil1p, which is the nucleotide exchange factor for BiP (Kar2p) in the endoplasmic reticulum; protein abundance increases in response to DNA replication stress Fes1p
YGR295C	1.49777	2.11092e-17	6.33384e-16	120.565	150.1	50.793	47.549	No	COS6	Endosomal protein involved in turnover of plasma membrane proteins; member of the DUP380 subfamily of conserved, often subtelomeric COS genes; required for the multivesicular vesicle body sorting pathway that internalizes plasma membrane proteins for degradation; Cos proteins provide ubiquitin in trans for nonubiquitinated cargo proteins Cos6p
YMR243C	1.49726	1.74504e-39	4.61722e-37	589.009	593.638	217.977	211.128	No	ZRC1	Vacuolar membrane zinc transporter; transports zinc from cytosol to vacuole for storage; also has role in resistance to zinc shock resulting from sudden influx of zinc into cytoplasm; human ortholog SLC30A10 functions as a Mn transporter and mutations in SLC30A10 cause neurotoxic accumulation of Mn in liver and brain; ZRC1 has a paralog, COT1, that arose from the whole genome duplication Zn(2+) t…
YAL067W-A	1.49558	0.00796429	0.025914	6.958	3.532	2.029	1.762	No	YAL067W-A	hypothetical protein; identified by gene-trapping, microarray-based expression analysis, and genome-wide homology searching hypothetical protein
YBR144C	1.48028	0.0147726	0.0436725	2.96	5.092	1.29	1.685	No	YBR144C	hypothetical protein; conserved across S. cerevisiae strains; YBR144C is not an essential gene hypothetical protein
YMR038C	1.48024	4.3472e-25	2.97707e-23	673.499	790.729	281.032	256.935	No	CCS1	Copper chaperone for superoxide dismutase Sod1p; involved in oxidative stress protection; Met-X-Cys-X2-Cys motif within N-terminus is involved in insertion of copper into Sod1p under conditions of copper deprivation; required for regulation of yeast copper genes in response to DNA-damaging agents; protein abundance increases in response to DNA replication stress; human homolog CCS can complement …
YMR162C	1.47197	1.71807e-13	3.2261e-12	42.342	43.314	15.392	16.193	No	DNF3	Trans-golgi network aminophospholipid translocase (flippase); type 4 P-type ATPase; involved in phospholipid translocation, contributing to the maintenance of membrane lipid asymmetry in post-Golgi secretory vesicles; role in protein trafficking between the Golgi and endosomal system; localizes to the trans-Golgi network; localizes to the shmoo tip where it has a redundant role in the cellular re…
YML022W	1.47148	1.26292e-33	2.15369e-31	338.089	325.953	125.409	119.889	No	APT1	Adenine phosphoribosyltransferase; catalyzes the formation of AMP from adenine and 5-phosphoribosylpyrophosphate; involved in the salvage pathway of purine nucleotide biosynthesis; APT1 has a paralog, APT2, that arose from the whole genome duplication adenine phosphoribosyltransferase APT1
YMR161W	1.46891	5.64117e-23	3.0689e-21	198.054	198.139	79.338	67.295	No	HLJ1	Co-chaperone for Hsp40p; anchored in the ER membrane; with its homolog Ydj1p promotes ER-associated protein degradation (ERAD) of integral membrane substrates; similar to E. coli DnaJ type I HSP40 co-chaperone HLJ1
YMR221C	1.46419	2.3255e-19	8.40792e-18	79.163	81.123	29.171	30.345	No	FMP42	hypothetical protein; the authentic, non-tagged protein is detected in highly purified mitochondria in high-throughput studies; physical interaction with Atg27p suggests a possible role in autophagy Fmp42p
YMR301C	1.46302	1.12568e-27	9.92819e-26	274.127	246.423	93.545	99.672	No	ATM1	Mitochondrial inner membrane ATP-binding cassette (ABC) transporter; exports mitochondrially synthesized precursors of iron-sulfur (Fe/S) clusters to the cytosol; human homolog ABCB7 can complement yeast null mutant ATP-binding cassette Fe/S cluster precursor transporter ATM1
YMR216C	1.45833	5.304e-28	4.90073e-26	221.554	206.887	77.328	82.218	No	SKY1	SR protein kinase (SRPK); involved in regulating proteins involved in mRNA metabolism and cation homeostasis; similar to human SRPK1 serine/threonine protein kinase SKY1
YNL301C	1.45626	6.61686e-21	2.87438e-19	117.173	126.889	47.673	43.535	No	RPL18B	Ribosomal 60S subunit protein L18B; homologous to mammalian ribosomal protein L18, no bacterial homolog; RPL18B has a paralog, RPL18A, that arose from the whole genome duplication ribosomal 60S subunit protein L18B
YGR154C	1.45577	8.22323e-17	2.32366e-15	113.932	141.041	48.015	47.299	No	GTO1	Omega-class glutathione transferase; induced under oxidative stress; putative peroxisomal localization omega-class glutathione transferase
YNR056C	1.45267	2.72953e-16	7.25506e-15	221.813	280.912	86.603	101.703	No	BIO5	Putative transmembrane protein involved in the biotin biosynthesis; responsible for uptake of 7-keto 8-aminopelargonic acid; BIO5 is in a cluster of 3 genes (BIO3, BIO4, and BIO5) that mediate biotin synthesis Bio5p
YML051W	1.44698	2.37397e-22	1.19128e-20	128.096	136.795	51.514	48.089	Yes	GAL80	Transcriptional regulator involved in the repression of GAL genes; involved in the repression of GAL genes in the absence of galactose; inhibits transcriptional activation by Gal4p; inhibition relieved by Gal3p or Gal1p binding transcription regulator GAL80
YML099C	1.44656	3.96063e-21	1.75991e-19	106.725	114.074	42.552	40.541	Yes	ARG81	Zinc finger transcription factor involved in arginine-responsive genes; Zn(2)-Cys(6) binuclear cluster domain type; involved in the regulation of arginine-responsive genes; acts with Arg80p and Arg82p Arg81p
YMR286W	1.43919	3.32699e-15	7.87252e-14	307.016	420.86	136.486	138.807	No	MRPL33	Mitochondrial ribosomal protein of the large subunit mitochondrial 54S ribosomal protein YmL33
YNL006W	1.4387	1.00769e-16	2.8337e-15	283.527	368.086	117.405	129.093	No	LST8	Protein required for the transport of Gap1p; required for the transport of amino acid permease Gap1p from the Golgi to the cell surface; component of the TOR signaling pathway; associates with both Tor1p and Tor2p; contains a WD-repeat TOR complex subunit LST8
YML007W	1.43598	3.60623e-22	1.79418e-20	213.969	236.762	90.766	80.032	Yes	YAP1	Basic leucine zipper (bZIP) transcription factor; required for oxidative stress tolerance; activated by H2O2 through the multistep formation of disulfide bonds and transit from the cytoplasm to the nucleus; Yap1p is degraded in the nucleus after the oxidative stress has passed; mediates resistance to cadmium; relative distribution to the nucleus increases upon DNA replication stress; YAP1 has a p…
YBR045C	1.43316	4.93769e-06	3.40145e-05	34.293	63.896	20.257	17.156	No	GIP1	Meiosis-specific regulatory subunit of the Glc7p protein phosphatase; regulates spore wall formation and septin organization, required for expression of some late meiotic genes and for normal localization of Glc7p protein phosphatase regulator GIP1
YMR107W	1.42871	0.013067	0.0395542	278.719	506.33	189.536	109.713	No	SPG4	Protein required for high temperature survival during stationary phase; not required for growth on nonfermentable carbon sources Spg4p
YDL239C	1.42275	2.06791e-07	1.86336e-06	19.891	22.387	8.791	7.394	No	ADY3	Protein required for spore wall formation; subunit of the leading edge protein (LEP) complex (Ssp1-Ady3-Don1-Irc10) that forms a ring-like structure at the leading edge of the prospore membrane during meiosis II; mediates assembly of the LEP complex, formation of the ring-like structure via interaction with spindle pole body components and prospore membrane maturation; potentially phosphorylated …
YMR059W	1.4214	1.526e-16	4.19002e-15	112.981	131.77	50.177	43.631	No	SEN15	Subunit of the tRNA splicing endonuclease; tRNA splicing endonuclease (Sen complex) is composed of Sen2p, Sen15p, Sen34p, and Sen54p; Sen complex also cleaves the CBP1 mRNA at the mitochondrial surface Sen15p
YMR181C	1.42043	1.10086e-31	1.49026e-29	1012.53	1105.49	395.326	415.391	No	YMR181C	hypothetical protein; mRNA transcribed as part of a bicistronic transcript with a predicted transcriptional repressor RGM1/YMR182C; mRNA is destroyed by nonsense-mediated decay (NMD); not an essential gene; YMR181C has a paralog, YPL229W, that arose from the whole genome duplication hypothetical protein
YML018C	1.41784	7.21045e-30	8.56572e-28	404.255	388.523	158.753	145.113	No	YML018C	hypothetical protein; green fluorescent protein (GFP)-fusion protein localizes to the membrane of the vacuole; physical interaction with Atg27p suggests a possible role in autophagy; YML018C is not an essential gene; relative distribution to the vacuolar membrane decreases upon DNA replication stress; YML018C has a paralog, THI74, that arose from the whole genome duplication hypothetical protein
YMR176W	1.41118	1.28044e-13	2.49279e-12	58.084	68.331	24.96	23.866	No	ECM5	Subunit of the Snt2C complex; physically associates with Snt2p and Rpd3p; along with Snt2p, recruits Rpd3p to a small number of promoters; also colocalizes with Snt2p, independently of Rpd3p, to promoters of stress response genes in response to oxidative stress; contains ATP/GTP-binding site motif A; null mutant exhibits increased cellular volume, large drooping buds with elongated necks; relativ…
YMR234W	1.40882	1.47724e-12	2.56687e-11	54.097	59.104	23.936	19.871	No	RNH1	Ribonuclease H1; able to bind double-stranded RNAs and RNA-DNA hybrids; associates with RNAse polymerase I. RNA-DNA hybrid ribonuclease
YMR138W	1.4082	2.27641e-18	7.36166e-17	85.57	91.565	34.833	33.609	No	CIN4	GTP-binding protein involved in beta-tubulin (Tub2p) folding; isolated as mutant with increased chromosome loss and sensitivity to benomyl; regulated by the GTPase-activating protein, Cin2p, the human retinitis pigmentosa 2 (RP2) homolog Arf family GTPase CIN4
[truncated: 534 more rows]

## Sheet: S118L vs. WT
Gene ID	log2(Fold_change)	p-value	FDR p-value correction	mRNA expression level at hyperosmotic stress				YEASTRACT 2019 TF	Gene	Gene Function
[truncated: 1,141 more rows]

[truncated: 1 more sheets: L214V vs. WT ]
