# Supplementary material for: Stress tolerance enhancement via SPT15 base editing in Saccharomyces cerevisiae
Source: Biotechnol Biofuels. 2021 Jul 6;14:155. doi: 10.1186/s13068-021-02005-w (PMC8259078; doi:10.1186/s13068-021-02005-w)
Supplement: Supplementary file 9 — Additional file 9: Dataset S5. Clustered TFs (A) and SDE-TFs (B) regulating SDEGs. [file 13068_2021_2005_MOESM9_ESM.xlsx]

## Sheet: Dataset S5A
Pairwise comparison	Culture condition	Transcription Factor	% in user set	% in scerevisiae	p-value	Target ORF/Genes
A140G vs. WT	Normal condition	Met32p	0.8381	0.0571	8.39147e-08	CTP1 COS2 AAD4 YDL242W YDL241W DHH1 MSH5 GCV1 SED1 VTC5 YDR344C UTR2 TIR1 YER137C SPI1 YER187W YFL067W YFL066C COS4 YFR018C YFR035C ERJ5 ADE5,7 TPN1 RPL9A YGL039W STF2 PDC6 TPC1 TPO2 YHB1 PAU12 WSC4 RIM4 YHL005C SRB2 YHR125W YHR130C SPO16 FLX1 POR2 LYS12 RGI2 DAL3 LYS1 YJL218W ELO1 RPS22A RPL39 FAR1 RBH2 ANB1 YJR124C YJR146W FRE2 CWP1 DAL80 GAP1 MTD1 YCT1 YLL053C YEH1 ALT1 YLR112W GAS2 INA1 ATG17…
		Met31p	0.8153	0.0565	1.77383e-06	YAL064W PHO3 LYS2 CTP1 COS2 AAD4 YDL242W YDL241W DHH1 MSH5 GCV1 SED1 VTC5 YHP1 UTR2 CYC7 TIR1 YER137C SPI1 YER187W YFL067W YFL066C COS4 THI5 YFR018C YFR035C ERJ5 TPN1 RPL9A YGL039W STF2 PDC6 CLB6 TPO2 YHB1 PAU12 WSC4 RIM4 SRB2 YHR130C SPO16 IMD2 POR2 LYS12 RGI2 DAL3 LYS1 YJL218W ELO1 RPL39 RBH2 ANB1 YJR124C FRE2 CWP1 PHD1 DAL80 GAP1 MTD1 YCT1 YLL053C YEH1 ALT1 YLR112W GAS2 INA1 ATG17 COS3 YML131W…
		Msn2p	0.6023	0.0651	7.16588e-09	YAL064W PHO3 LYS2 CTP1 AAD4 GCV1 ENA2 SED1 VTC5 YDR344C YHP1 UTR2 CYC7 TIR1 YER137C SPI1 YFL067W THI5 YFR018C YFR035C VEL1 ADE5,7 YGL039W STF2 PDC6 CLB6 TPO2 YHB1 WSC4 RIM4 YHR130C IMD2 SIM1 POR2 LYS12 RGI2 DAL3 LYS1 ELO1 RPS22A FAR1 ANB1 BNA2 CWP1 PHD1 DAL80 GAP1 MTD1 YCT1 YEH1 ALT1 YLR112W INA1 ATG17 YML131W ERO1 MSC1 RSC9 NDI1 TSL1 UTP14 RPM2 UFO1 COG8 DAK1 SML1 CYB2 YML053C AIM32 VPS71 SRC1 R…
		Bas1p	0.5966	0.0701	2.801e-12	YAL064W PHO3 CTP1 COS2 YCL021W-A AAD4 DHH1 MSH5 GCV1 SED1 VTC5 YHP1 UTR2 CYC7 TIR1 YER137C SPI1 YER187W YFL067W COS4 THI5 YFR018C ADE5,7 TPN1 RPL9A STF2 PDC6 TPC1 CLB6 TPO2 YHB1 WSC4 RIM4 SPO16 IMD2 SIM1 POR2 LYS12 RGI2 DAL3 LYS1 RPS22A RPL39 FAR1 ANB1 BNA2 YJR124C FRE2 CWP1 PHD1 DAL80 GAP1 MTD1 YCT1 YLL053C YEH1 ALT1 GAS2 INA1 ATG17 YML131W ERO1 MSC1 RSC9 NDI1 NGL3 VAN1 TSL1 ARG81 GIM5 UTP14 RPM…
		Sfp1p	0.5852	0.0627	5.49075e-07	PHO3 LYS2 YDL241W DHH1 GCV1 ENA2 SED1 YHP1 UTR2 CYC7 TIR1 YER137C SPI1 YER187W YFL067W YFL066C YFR018C ADE5,7 TPN1 RPL9A STF2 PDC6 TPC1 TPO2 YHB1 WSC4 RIM4 YHR125W YHR130C YHR139C-A IMD2 FLX1 POR2 LYS12 RGI2 DAL3 LYS1 YJL218W ELO1 RPS22A RPL39 RBH2 ANB1 YJR124C FRE2 CWP1 PHD1 GAP1 MTD1 YLL053C YEH1 ALT1 YLR112W GAS2 INA1 MSC1 NDI1 NGL3 COQ5 TSL1 RAD10 RPM2 DUS1 TCB3 COG8 POB3 SMA2 ORC1 MFT1 CYB2 …
	Hyperosmotic stress	Gcn4p	0.9296	0.1047	4.419e-12	SEO1 YAL065C YBR090C PHO5 AGP2 YBR138C ADH5 YSW1 SLI15 CDC28 SSE2 YBR184W COS111 DUR1,2 PBP2 GPX2 RIB5 SUL1 COS2 CHA1 VAC17 APA1 SPS22 GFD2 FRM2 AGP1 BUD3 YCR001W HCM1 YCR085W HMRA2 GIT1 YCR099C EMA35 AAD4 HO PRR2 YDL211C UGA3 CDC9 MSH5 YDL129W POL3 DUN1 RAD59 STP4 RTK1 GPM2 RPN4 MCD1 SNQ2 GCV1 YDR029W YDR034C-A ARO3 PST1 SHU2 PET100 AFR1 MSH6 SWI5 CTH1 HSP42 SCC2 AHA1 VHS1 MET32 HSP78 HXT6 MUS81…
		Yap1p	0.9223	0.1042	1.19506e-10	SEO1 YAL065C YBR090C PHO5 AGP2 YBR138C ADH5 YSW1 SLI15 CDC28 SSE2 YBR184W COS111 DUR1,2 PBP2 GPX2 RIB5 SUL1 COS2 CHA1 VAC17 APA1 SPS22 GFD2 FRM2 AGP1 BUD3 YCR001W HTL1 HCM1 YCR085W HMRA2 GIT1 YCR099C EMA35 AAD4 HO PRR2 YDL211C UGA3 CDC9 MSH5 POL3 DUN1 RAD59 STP4 RTK1 GPM2 RPN4 MCD1 SNQ2 GCV1 YDR029W YDR034C-A ARO3 PST1 SHU2 PET100 AFR1 MSH6 SWI5 CTH1 HSP42 SCC2 AHA1 YDR215C VHS1 MET32 HSP78 HXT6 …
		Pdr3p	0.89	0.1012	4.11911e-05	SEO1 YAL065C YBR090C PHO5 AGP2 YBR138C ADH5 YSW1 SLI15 CDC28 SSE2 YBR184W COS111 DUR1,2 PBP2 GPX2 RIB5 SUL1 COS2 CHA1 VAC17 APA1 SPS22 GFD2 FRM2 AGP1 BUD3 YCR001W HTL1 HCM1 YCR085W HMRA2 GIT1 YCR099C EMA35 HO PRR2 UGA3 CDC9 POL3 DUN1 RAD59 RTK1 GPM2 RPN4 MCD1 SNQ2 GCV1 YDR029W YDR034C-A ARO3 PST1 SHU2 PET100 AFR1 MSH6 CTH1 HSP42 SCC2 AHA1 VHS1 MET32 HSP78 HXT6 MUS81 YHP1 PAC11 MZM1 GIN4 GNP1 GRX2…
		Cbf1p	0.8138	0.1064	4.10224e-08	SEO1 YAL065C YBR090C PHO5 AGP2 YBR138C ADH5 SLI15 CDC28 SSE2 YBR184W COS111 DUR1,2 PBP2 GPX2 RIB5 SUL1 COS2 CHA1 APA1 GFD2 FRM2 AGP1 BUD3 YCR001W HTL1 HCM1 GIT1 YCR099C EMA35 AAD4 HO PRR2 YDL211C CDC9 MSH5 YDL129W DUN1 RAD59 STP4 RTK1 RPN4 MCD1 SNQ2 GCV1 YDR029W YDR034C-A ARO3 PST1 SHU2 MSH6 SWI5 CTH1 HSP42 SCC2 AHA1 VHS1 MET32 HSP78 HXT6 MUS81 YHP1 PAC11 GIN4 GNP1 GRX2 EUG1 RMD6 DSF1 SIT1 SOM1 E…
		Met31p	0.8094	0.1087	3.41725e-10	SEO1 YAL065C YBR090C PHO5 AGP2 YBR138C YSW1 SLI15 CDC28 SSE2 COS111 DUR1,2 PBP2 GPX2 RIB5 SUL1 COS2 CHA1 VAC17 APA1 SPS22 GFD2 FRM2 AGP1 BUD3 YCR001W HTL1 HCM1 HMRA2 GIT1 YCR099C EMA35 AAD4 HO PRR2 YDL211C UGA3 CDC9 MSH5 YDL129W POL3 DUN1 RAD59 STP4 RTK1 GPM2 RPN4 MCD1 SNQ2 GCV1 YDR029W YDR034C-A ARO3 PET100 MSH6 SWI5 CTH1 HSP42 SCC2 AHA1 VHS1 MET32 HSP78 HXT6 YHP1 PAC11 MZM1 GIN4 GRX2 EUG1 RMD6 …
		Met32p	0.7903	0.1044	1.1865e-05	SEO1 PHO5 AGP2 ADH5 YSW1 CDC28 SSE2 YBR184W COS111 DUR1,2 PBP2 GPX2 SUL1 COS2 CHA1 VAC17 APA1 SPS22 FRM2 AGP1 BUD3 HCM1 YCR085W GIT1 EMA35 AAD4 HO YDL211C CDC9 MSH5 YDL129W POL3 DUN1 RAD59 STP4 RTK1 GPM2 RPN4 MCD1 SNQ2 GCV1 YDR029W YDR034C-A ARO3 PST1 SHU2 PET100 AFR1 SWI5 CTH1 HSP42 SCC2 AHA1 VHS1 MET32 HSP78 HXT6 MUS81 PAC11 MZM1 GIN4 GNP1 RMD6 DSF1 SIT1 MTC7 ECM10 PXP1 PMI40 FIR1 HOM3 PIC2 FCY…
		Met28p	0.7361	0.1057	1.32665e-05	SEO1 YAL065C YBR090C PHO5 AGP2 YBR138C SLI15 CDC28 SSE2 YBR184W COS111 DUR1,2 PBP2 GPX2 RIB5 SUL1 COS2 VAC17 APA1 AGP1 BUD3 HTL1 HMRA2 AAD4 HO PRR2 YDL211C UGA3 CDC9 YDL129W POL3 DUN1 RAD59 STP4 RTK1 GPM2 RPN4 MCD1 SNQ2 GCV1 YDR029W YDR034C-A ARO3 SHU2 PET100 MSH6 SWI5 CTH1 HSP42 SCC2 AHA1 YDR215C VHS1 MET32 HSP78 HXT6 MUS81 YHP1 PAC11 MZM1 GIN4 GRX2 EUG1 RMD6 DSF1 SIT1 SOM1 ECM10 PXP1 PMI40 FIR1…
		Tec1p	0.6642	0.1186	2.63e-13	SEO1 YAL065C YBR090C PHO5 YBR138C YSW1 SLI15 SSE2 YBR184W DUR1,2 PBP2 GPX2 SUL1 COS2 CHA1 VAC17 SPS22 FRM2 AGP1 BUD3 HCM1 YCR085W GIT1 YCR099C EMA35 AAD4 PRR2 YDL211C CDC9 MSH5 YDL129W DUN1 RAD59 STP4 RTK1 GPM2 MCD1 SNQ2 GCV1 YDR034C-A PST1 SHU2 AFR1 MSH6 CTH1 HSP42 SCC2 YDR215C MET32 HXT6 MUS81 YHP1 PAC11 GIN4 GNP1 GRX2 EUG1 RMD6 MTC7 ECM10 PMI40 FIR1 FCY21 RNR1 TDA2 ALD5 SHC1 SSA4 SWI4 SPI1 PET…
		Msn2p	0.6584	0.1378	0	SEO1 YBR090C PHO5 AGP2 YBR138C ADH5 SSE2 DUR1,2 GPX2 SUL1 CHA1 APA1 SPS22 AGP1 HCM1 YCR085W HMRA2 GIT1 YCR099C AAD4 HO PRR2 UGA3 YDL129W DUN1 STP4 RTK1 GPM2 RPN4 MCD1 SNQ2 GCV1 YDR034C-A ARO3 PST1 SHU2 PET100 AFR1 CTH1 HSP42 AHA1 YDR215C VHS1 HSP78 HXT6 YHP1 GIN4 GNP1 GRX2 EUG1 DSF1 SIT1 MTC7 PMI40 HOM3 PIC2 FCY21 RNR1 ALD5 RAD51 SHC1 SSA4 SWI4 SPI1 PET122 DMC1 THI5 YFL040W MDJ1 YFR018C ULI1 MET1…
		Ste12p	0.6525	0.1163	4.1536e-11	SEO1 YAL065C YBR090C PHO5 AGP2 YBR138C YSW1 SLI15 SSE2 COS111 DUR1,2 GPX2 SUL1 CHA1 VAC17 APA1 SPS22 FRM2 AGP1 BUD3 YCR001W HCM1 YCR085W HMRA2 GIT1 YCR099C EMA35 AAD4 HO PRR2 UGA3 CDC9 MSH5 YDL129W POL3 DUN1 RAD59 STP4 RPN4 SNQ2 GCV1 YDR034C-A PST1 SHU2 PET100 AFR1 MSH6 SWI5 HSP42 SCC2 AHA1 YDR215C VHS1 HSP78 HXT6 YHP1 MZM1 GIN4 GNP1 RMD6 DSF1 SOM1 MTC7 ECM10 PXP1 FIR1 PIC2 FCY21 RNR1 TDA2 ALD5 Y…
		Bas1p	0.6026	0.1372	0	SEO1 YAL065C PHO5 ADH5 YSW1 SSE2 DUR1,2 GPX2 RIB5 COS2 CHA1 VAC17 APA1 SPS22 FRM2 AGP1 HTL1 HCM1 GIT1 AAD4 HO YDL211C UGA3 CDC9 MSH5 RAD59 GPM2 RPN4 SNQ2 GCV1 YDR034C-A ARO3 PST1 PET100 AFR1 SWI5 CTH1 HSP42 AHA1 MET32 HSP78 YHP1 GNP1 GRX2 EUG1 DSF1 SIT1 ECM10 PMI40 FIR1 HOM3 PIC2 FCY21 ALD5 SHC1 SSA4 SPR6 SPI1 TMT1 DMC1 COS4 THI5 AGP3 ALR2 YFL040W MDJ1 YFR018C CLG1 POX1 STR3 ATG1 TOS3 ARI1 YGL117…
		Sfp1p	0.5455	0.1133	1.1477e-06	PHO5 AGP2 YBR138C ADH5 CDC28 DUR1,2 PBP2 GPX2 RIB5 SUL1 CHA1 APA1 FRM2 AGP1 HMRA2 EMA35 HO PRR2 UGA3 POL3 RAD59 RTK1 RPN4 MCD1 SNQ2 GCV1 ARO3 SHU2 PET100 MSH6 SWI5 CTH1 HSP42 AHA1 MET32 HXT6 YHP1 PAC11 GIN4 GRX2 SIT1 MTC7 PXP1 HOM3 FCY21 ALD5 RAD51 SHC1 SSA4 SWI4 SPR6 SPI1 YER152C PET122 TMT1 AGP3 SMC1 YFR018C ECO1 MET10 CLG1 POX1 STR3 TOS3 ARI1 PCL10 MET13 YGL117W OLE1 ALK1 MSB2 YGR035C DBF2 CLB…
		Msn4p	0.5015	0.138	0	SEO1 YBR090C PHO5 SSE2 GPX2 SUL1 CHA1 SPS22 AGP1 HCM1 YCR085W HMRA2 GIT1 YCR099C EMA35 HO PRR2 UGA3 YDL129W DUN1 STP4 GPM2 RPN4 MCD1 SNQ2 GCV1 PST1 SHU2 AFR1 CTH1 HSP42 SCC2 AHA1 YDR215C VHS1 HSP78 HXT6 YHP1 PAC11 GNP1 GRX2 EUG1 DSF1 MTC7 PIC2 RNR1 ALD5 RAD51 SHC1 SSA4 SPI1 DMC1 THI5 YFL040W MDJ1 YFR018C ULI1 MET10 POX1 STR3 ATG1 RCK1 ARI1 MET13 YGL117W OLE1 YGL039W MSB2 YGR035C CLD1 BTN2 GTO1 CY…
	Thermal stress	Gcn4p	0.9262	0.0747	2.41494e-08	EHT1 YBR209W YBR284W PAU24 COS2 CHA1 FYV5 PDI1 GLK1 HIS4 YCR025C YCR050C HMRA2 YCR102C PAU3 RDS1 COS7 THI13 AAD4 YDL242W YDL241W ADY3 HO YDL218W UGA4 YDL124W KNH1 GAL3 YDR010C GCV1 EHD3 ENA2 HEM13 TPS2 SED1 HNT2 YDR366C PHO92 ARO10 DIT2 ECM11 ITR1 API2 FDC1 YDR541C YEL073C DSF1 SIT1 SDD1 CYC7 UTR5 MTC7 YEL014C TIR1 YER137C YER181C YFL067W THI5 DAK2 PAU5 HXT10 ERJ5 YGL258W-A VEL1 YGL230C SAP4 DSD1…
		Yap1p	0.9057	0.0732	2.20046e-05	EHT1 YBR284W PAU24 COS2 CHA1 FYV5 PDI1 GLK1 HIS4 YCL021W-A YCR025C YCR050C HMRA2 YCR102C PAU3 RDS1 COS7 THI13 AAD4 YDL242W YDL241W ADY3 HO YDL218W UGA4 YDL124W KNH1 YDR010C GCV1 EHD3 ENA2 HEM13 TPS2 SED1 HNT2 YDR366C PHO92 ARO10 DIT2 ECM11 ITR1 API2 FDC1 YDR541C YEL073C DSF1 SIT1 SDD1 CYC7 UTR5 MTC7 TIR1 YER137C YER189W YRF1-2 YFL067W YFL066C THI5 DAK2 PAU5 HXT10 ERJ5 YGL258W-A VEL1 YGL230C SAP4 …
		Met32p	0.834	0.0788	1.22111e-09	EHT1 YBR209W YBR284W PAU24 COS2 CHA1 FYV5 PDI1 GLK1 HIS4 YCR025C YCR050C YCR102C PAU3 RDS1 COS7 THI13 AAD4 YDL242W YDL241W ADY3 HO YDL218W UGA4 YDL124W KNH1 GAL3 YDR010C GCV1 HEM13 TPS2 SED1 HNT2 YDR366C PHO92 ARO10 DIT2 ECM11 ITR1 API2 FDC1 YDR541C YEL073C DSF1 SIT1 SDD1 UTR5 MTC7 YEL014C TIR1 YER137C YER189W YRF1-2 YFL067W YFL066C DAK2 PAU5 HXT10 ERJ5 YGL230C DSD1 YGL138C SCS3 YGL117W YGL081W Y…
		Tec1p	0.6475	0.0827	7.75733e-08	EHT1 YBR209W YBR284W PAU24 COS2 CHA1 FYV5 YCL021W-A YCR025C YCR050C RDS1 COS7 AAD4 YDL242W YDL241W ADY3 YDL218W KNH1 GAL3 GCV1 EHD3 HEM13 SED1 HNT2 YDR366C PHO92 ARO10 DIT2 ECM11 ITR1 API2 YDR541C YEL073C SDD1 CYC7 UTR5 MTC7 YEL014C YER137C YER181C YER189W YRF1-2 YFL067W DAK2 HXT10 ERJ5 VEL1 YGL230C SAP4 YGL138C SCS3 YGL081W YGL039W HOP2 KAP122 YGR035C BUD9 FMP48 YGR066C PDC6 CLB6 FHN1 ATF2 SLI1 …
		Ste12p	0.6475	0.0826	1.02143e-07	YBR209W PAU24 CHA1 FYV5 PDI1 GLK1 HIS4 YCL021W-A YCR025C HMRA2 YCR102C PAU3 RDS1 COS7 AAD4 YDL241W ADY3 HO YDL218W UGA4 KNH1 GAL3 YDR010C GCV1 EHD3 HEM13 SED1 HNT2 YDR366C ARO10 DIT2 ECM11 API2 YDR541C YEL073C DSF1 SDD1 CYC7 UTR5 MTC7 YEL014C TIR1 YER137C YER181C YFL066C DAK2 PAU5 HXT10 ERJ5 YGL230C SAP4 DSD1 YGL138C SOH1 SCS3 YGL117W YGL039W YGL034C HOP2 KAP122 BUD9 FMP48 YGR066C PDC6 CLB6 FHN1 …
		Msn2p	0.6127	0.0917	2.86e-13	EHT1 YBR284W CHA1 PDI1 GLK1 HIS4 YCR025C HMRA2 YCR102C COS7 THI13 AAD4 HO YDL218W UGA4 YDL124W KNH1 GAL3 YDR010C GCV1 EHD3 ENA2 TPS2 SED1 HNT2 PHO92 ARO10 ITR1 API2 YEL073C DSF1 SIT1 SDD1 CYC7 UTR5 MTC7 TIR1 YER137C YER189W YFL067W THI5 DAK2 YGL258W-A VEL1 YGL230C SAP4 SOH1 SCS3 YGL117W YGL039W YGR035C BUD9 FMP48 YGR066C PDC6 CLB6 ATF2 YHB1 MAL12 YHL049C COS8 YHL044W SPO11 DUR3 ECM12 YHR054C HXT1…
		Bas1p	0.6025	0.0981	0	YBR284W PAU24 COS2 CHA1 GLK1 HIS4 YCL021W-A YCR102C PAU3 RDS1 COS7 THI13 AAD4 ADY3 HO YDL218W UGA4 YDL124W KNH1 GAL3 GCV1 HEM13 TPS2 SED1 YDR366C ARO10 ITR1 YDR541C YEL073C DSF1 SIT1 SDD1 CYC7 YEL014C TIR1 YER137C YER181C YFL067W THI5 DAK2 PAU5 HXT10 YGL258W-A YGL230C SAP4 DSD1 YGL138C SCS3 YGL117W YGL081W KAP122 YGR035C FMP48 YGR066C PDC6 CLB6 YHB1 COS8 YHL044W SPO11 DUR3 ECM12 YHR022C YHI9 YHR0…
		Sfp1p	0.5492	0.0816	1.8735e-05	CHA1 PDI1 GLK1 HIS4 YCR050C HMRA2 YCR102C RDS1 YDL241W HO YDL218W UGA4 YDL124W KNH1 GAL3 GCV1 ENA2 HEM13 SED1 SIT1 SDD1 CYC7 MTC7 TIR1 YER137C YRF1-2 YFL067W YFL066C PAU5 HXT10 SAP4 SOH1 SCS3 YGL117W KAP122 YGR035C BUD9 PDC6 ATF2 YHB1 YHL050C YHL049C DUR3 ECM12 YHR022C YHI9 YHR054C HXT1 YHR130C SPL2 ARO9 GND1 YHR210C IMD2 YHR218W CSS1 POR2 RNR3 RGI2 MMF1 TIR3 DAL1 DAL4 DAL3 PAU15 YJL225C YJL218W …
		Sok2p	0.5102	0.1087	0	YBR209W YBR284W CHA1 FYV5 HIS4 YCR050C HMRA2 YCR102C THI13 AAD4 YDL242W YDL241W ADY3 HO YDL218W UGA4 YDL124W KNH1 GCV1 HEM13 TPS2 SED1 YDR366C ARO10 ITR1 YDR541C YEL073C DSF1 SIT1 UTR5 TIR1 YER137C YER189W YRF1-2 THI5 DAK2 PAU5 VEL1 SCS3 YGL081W YGL039W YGL034C HOP2 YGR035C BUD9 FMP48 YGR066C PDC6 FHN1 ATF2 YHB1 MAL12 YHL050C YHL049C COS8 PAU13 YHL044W SPO11 DUR3 YHR022C YHR054C HXT1 HXT5 SPL2 SP…
P169A vs. WT	Normal condition	Yap1p	0.9219	0.0704	1.47058e-07	YBR096W LYS2 ADH5 RTC2 CNS1 GDT1 PGI1 PDB1 ALG7 YBR285W CTP1 PAU24 FYV5 SPB1 SPS22 SRO9 HIS4 AGP1 YCL021W-A ILV6 PET18 HTL1 RPS14A BUD31 HCM1 RSA4 TRX3 HXT15 NOP6 CWC2 HEM3 GGC1 NRP1 LDB17 RPP1B RPP1A DBP10 PST2 ENA2 TPI1 MAK21 SED1 VTC5 DNF2 ALT2 HOM2 ATC1 SPR28 HTA1 RKM4 YDR274C BSC2 PHM6 DPP1 BFR2 GIC2 SSF2 HXT3 ESF1 YDR366C YRA1 RPP2B UTP5 DIT1 MRP20 STE14 UTP6 GUK1 HLR1 STL1 SDD1 PAU2 TCA17 …
		Pdr3p	0.9197	0.0707	6.73327e-08	YBR096W LYS2 ADH5 RTC2 CNS1 GDT1 PGI1 PDB1 ALG7 YBR285W CTP1 PAU24 FYV5 SPB1 SPS22 SRO9 HIS4 AGP1 YCL021W-A ILV6 PET18 HTL1 RPS14A BUD31 HCM1 RSA4 TRX3 HXT15 HEM3 GGC1 NRP1 LDB17 RPP1B RPP1A DBP10 PST2 ENA2 TPI1 MAK21 SED1 VTC5 DNF2 ALT2 HOM2 ATC1 SPR28 HTA1 RKM4 YDR274C BSC2 PHM6 DPP1 BFR2 GIC2 SSF2 HXT3 ESF1 YDR366C YRA1 RPP2B UTP5 DIT1 MRP20 STE14 UTP6 GUK1 HLR1 STL1 SDD1 PAU2 TCA17 CYC7 VMA3 …
		Gcn4p	0.9111	0.0694	1.39159e-05	YBR096W LYS2 ADH5 RTC2 CNS1 GDT1 PGI1 PDB1 ALG7 YBR285W CTP1 PAU24 FYV5 SPB1 SPS22 SRO9 HIS4 AGP1 ILV6 PET18 RPS14A BUD31 HCM1 RSA4 TRX3 HXT15 NOP6 CWC2 HEM3 GGC1 PAR32 NRP1 LDB17 RPP1B RPP1A DBP10 PST2 ENA2 TPI1 MAK21 SED1 STN1 VTC5 DNF2 ALT2 HOM2 ATC1 SPR28 HTA1 RKM4 YDR274C BSC2 PHM6 DPP1 BFR2 GIC2 SSF2 HXT3 ESF1 YDR366C YRA1 RPP2B UTP5 DIT1 MRP20 STE14 UTP6 GUK1 HLR1 STL1 SDD1 PAU2 TCA17 CYC7…
		Msn2p	0.6725	0.0951	0	LYS2 ADH5 RTC2 PGI1 ALG7 YBR285W CTP1 SPB1 SPS22 SRO9 HIS4 AGP1 RPS14A BUD31 HCM1 RSA4 TRX3 HXT15 NOP6 HEM3 GGC1 PAR32 NRP1 RPP1B PST2 ENA2 TPI1 MAK21 SED1 VTC5 DNF2 ALT2 HOM2 ATC1 SPR28 HTA1 BSC2 PHM6 BFR2 GIC2 HXT3 ESF1 YRA1 RPP2B DIT1 MRP20 UTP6 HLR1 STL1 SDD1 CYC7 VMA3 GTT3 ERG28 PIC2 SSA4 AVT6 NSA2 LCP5 YER137C YFL067W ACT1 HAC1 GSY1 YFR018C ULI1 CDC26 VEL1 ADH4 ADE5,7 SAP4 ARO8 SUT1 SOH1 SD…
		Ste12p	0.6421	0.0773	8.18136e-07	RTC2 CNS1 PGI1 PAU24 FYV5 SPB1 SPS22 SRO9 HIS4 AGP1 YCL021W-A ILV6 PET18 RPS14A BUD31 HCM1 HXT15 CWC2 HEM3 NRP1 LDB17 RPP1B RPP1A TPI1 SED1 VTC5 ALT2 SPR28 HTA1 YDR274C BSC2 PHM6 GIC2 SSF2 HXT3 ESF1 YDR366C YRA1 RPP2B DIT1 MRP20 STE14 HLR1 STL1 SDD1 PAU2 TCA17 CYC7 VMA3 SPC25 PIC2 SSA4 AVT6 YER137C RAD24 ISC10 YER188W YFL066C ZNF1 ACT1 HAC1 GSY1 YFR018C ULI1 CDC26 RSC8 ADH4 ADE5,7 SAP4 YGL204C AR…
		Sfp1p	0.6291	0.0883	1.8e-14	YBR096W LYS2 ADH5 RTC2 CNS1 GDT1 PGI1 YBR285W SRO9 HIS4 AGP1 ILV6 PET18 RPS14A BUD31 RSA4 TRX3 HXT15 NOP6 HEM3 GGC1 NRP1 RPP1B RPP1A PST2 ENA2 TPI1 MAK21 SED1 DNF2 ALT2 HOM2 ATC1 HTA1 BSC2 PHM6 DPP1 GIC2 SSF2 HXT3 YRA1 RPP2B UTP5 DIT1 STE14 GUK1 STL1 SDD1 CYC7 VMA3 GTT3 SPC25 ERG28 SSA4 AVT6 NSA2 YER137C RAD24 ISC10 YER188W YFL067W YFL066C ACT1 HAC1 GSY1 YFR018C RSC8 ADH4 ADE5,7 SAP4 YGL204C ARO8…
		Rap1p	0.5835	0.0973	0	ADH5 RTC2 CNS1 GDT1 PGI1 PDB1 ALG7 PAU24 SPB1 SRO9 HIS4 AGP1 YCL021W-A ILV6 PET18 RPS14A BUD31 HCM1 GGC1 PAR32 RPP1B RPP1A DBP10 PST2 ENA2 TPI1 SED1 ALT2 HOM2 SPR28 HTA1 YDR274C BSC2 PHM6 DPP1 BFR2 GIC2 SSF2 YDR366C YRA1 RPP2B DIT1 MRP20 UTP6 GUK1 STL1 SDD1 VMA3 GTT3 ERG28 PIC2 SSA4 AVT6 LCP5 RAD24 PDA1 YER188W ACT1 HAC1 GSY1 YFR018C VEL1 ADE5,7 SAP4 ARO8 SDS23 OLE1 RPL30 SCW11 LEU1 YGR018C YGR03…
		Msn4p	0.5336	0.0992	0	LYS2 RTC2 PGI1 ALG7 YBR285W SPS22 AGP1 RPS14A BUD31 HCM1 RSA4 TRX3 HXT15 NOP6 GGC1 PAR32 NRP1 PST2 MAK21 SED1 VTC5 DNF2 ALT2 SPR28 YDR274C BSC2 PHM6 BFR2 GIC2 HXT3 ESF1 YRA1 RPP2B DIT1 MRP20 UTP6 HLR1 STL1 CYC7 GTT3 SPC25 ERG28 PIC2 SSA4 AVT6 NSA2 LCP5 YER137C YFL067W ACT1 HAC1 GSY1 YFR018C ULI1 VEL1 ADH4 SAP4 SUT1 SOH1 SDS23 OLE1 SCW11 LEU1 YGR035C YGR050C LST7 YGR079W PDC6 YGR127W MTR3 CRH1 TDH…
		Cst6p	0.5336	0.0831	4.37967e-08	YBR096W ADH5 CNS1 GDT1 PGI1 PDB1 ALG7 YBR285W CTP1 SPB1 SPS22 SRO9 HIS4 AGP1 ILV6 PET18 RPS14A BUD31 RSA4 TRX3 HXT15 NOP6 NRP1 RPP1B RPP1A ENA2 TPI1 SED1 STN1 ALT2 HOM2 HTA1 RKM4 PHM6 DPP1 BFR2 GIC2 SSF2 HXT3 ESF1 RPP2B DIT1 MRP20 STE14 UTP6 GUK1 TCA17 VMA3 GTT3 ERG28 PIC2 NSA2 LCP5 YER137C YER188W ZNF1 ACT1 HAC1 YFR018C ULI1 ADH4 ADE5,7 SAP4 YGL204C TPN1 OLE1 RPL30 CGR1 SCW11 TRP5 LEU1 YGR045C Y…
		Bas1p	0.5315	0.0818	2.44078e-07	ADH5 RTC2 CNS1 GDT1 PGI1 ALG7 YBR285W CTP1 PAU24 SPS22 HIS4 AGP1 YCL021W-A HTL1 RPS14A HCM1 TRX3 NOP6 HEM3 PAR32 PST2 TPI1 SED1 VTC5 ATC1 SPR28 HTA1 YDR274C PHM6 BFR2 ESF1 YDR366C DIT1 STL1 SDD1 PAU2 TCA17 CYC7 GTT3 ERG28 PIC2 SSA4 YER137C YER188W YFL067W YFR018C CDC26 ADE5,7 SAP4 DSD1 TPN1 SUT1 SDS23 SCW11 LEU1 YGR035C YGR045C YGR079W PDC6 YGR127W CRH1 TDH3 SPG1 NOP19 WSC4 YHI9 YHR033W DOG1 YHR1…
		Tup1p	0.5011	0.0864	4.28807e-09	YBR096W ADH5 CNS1 GDT1 PGI1 ALG7 YBR285W CTP1 PAU24 SPB1 SRO9 HIS4 AGP1 ILV6 PET18 HTL1 RPS14A HCM1 RSA4 HEM3 PAR32 RPP1B RPP1A PST2 MAK21 STN1 VTC5 HOM2 ATC1 HTA1 BSC2 PHM6 DPP1 BFR2 SSF2 HXT3 YDR366C RPP2B UTP5 DIT1 UTP6 GUK1 PAU2 VMA3 SSA4 NSA2 LCP5 ISC10 YER188W YFL067W YFL066C ZNF1 ACT1 HAC1 GSY1 VEL1 ADH4 ADE5,7 YGL204C ARO8 SOH1 SDS23 OLE1 RPL30 CGR1 SCW11 TRP5 YGR035C YGR050C YGR079W PDC6…
	Hyperosmotic stress	Ste12p	0.7052	0.0781	8.8e-14	YAL065C YBR090C VPS15 AGP2 RTC2 ICS2 AMN1 FZO1 YPC1 YBR209W MAL31 HMLALPHA2 HIS4 FUS1 FRM2 CIT2 HSP30 MATALPHA2 BUD31 HMRA2 DTD1 DHH1 DUN1 RAD59 PRM7 YDR034W-B FMP16 SED1 SHU2 ALT2 MKC7 CSN9 AHA1 SPR28 YDR274C GIC2 HXT6 HXT3 YRA1 ATO3 DIT1 MRP20 TOM1 DIG2 LPP1 SPS1 STL1 YEL075C YEL073C PAU2 TCA17 MTC7 YER034W SPO73 ISD11 FCY21 RNR1 IES5 DSE1 YER135C YER137C SPI1 YER187W YER188W YFL066C DAK2 YFL04…
		Tec1p	0.6675	0.0741	4.62062e-09	YAL065C YBR090C VPS15 RTC2 ICS2 AMN1 FZO1 DTR1 YBR209W MAL31 FUS1 FRM2 CIT2 HSP30 YCR050C BUD31 YDL242W FMP45 YDL211C PAR32 DHH1 DUN1 RAD59 PRM7 MCD1 FMP16 SED1 SHU2 DNF2 ALT2 CSN9 SPR28 CTA1 YDR274C GIC2 HXT6 HXT3 ATO3 MRP20 TOM1 DIG2 SLF1 SPS2 SPS1 STL1 YEL075C YEL073C TCA17 MTC7 SPO73 FCY21 RNR1 DSE1 YER135C YER137C SPI1 YER188W DAK2 YFL040W YFL019C HXT10 IGD1 ROG3 ECO1 VEL1 MNT2 ZRT1 FZF1 BRR…
		Msn2p	0.6533	0.085	0	YBR090C VPS15 AGP2 RTC2 ICS2 AMN1 POP7 YPC1 MAL31 HIS4 FUS1 CIT2 HSP30 BUD31 HMRA2 FMP45 DTD1 PAR32 DUN1 PRM7 ERP3 MCD1 YDR034W-B BAP3 FMP16 SED1 SHU2 DNF2 ALT2 MKC7 AHA1 SPR28 CTA1 GIC2 HXT6 HXT3 YRA1 ATO3 DIT1 MRP20 TOM1 DIG2 LPP1 SLF1 STL1 YEL075C YEL073C MTC7 YAT2 SPO73 ISD11 FCY21 RNR1 IES5 DSE1 YER137C SPI1 DAK2 YFL040W IGD1 VEL1 ADH4 ZRT1 YGL242C PYC1 AGA2 CGR1 SCW11 BRP1 GSC2 YGR035C RME1…
		Bas1p	0.5778	0.0818	5.578e-12	YAL065C RTC2 ICS2 DTR1 YPC1 HIS4 FUS1 FRM2 CIT2 HTL1 SOR2 FMP45 YDL211C PAR32 DHH1 TRM3 RAD59 PRM7 BAP3 FMP16 SED1 MKC7 AHA1 SPR28 CTA1 YDR274C ATO3 DIT1 SPS2 SPS1 STL1 YEL075C YEL073C PAU2 TCA17 YAT2 YER034W FCY21 IES5 DSE1 YER137C SPI1 YER187W YER188W DAK2 YFL040W HXT10 IGD1 ROG3 ZRT1 DSD1 SAE2 AGA2 SCW11 GSC2 YGR035C FMP48 SPR3 VHT1 PDC6 CTT1 CLB6 BTN2 SNG1 TOS2 YHB1 SPG1 SOL4 YOR1 BIO2 WSC4 Y…
		Sfp1p	0.5519	0.0713	3.97264e-05	TIM12 AGP2 RTC2 ICS2 AMN1 POP7 FZO1 HMLALPHA2 HIS4 FUS1 FRM2 CIT2 HSP30 MATALPHA2 YCR050C BUD31 HMRA2 DTD1 DHH1 RAD59 PRM7 MCD1 YDR034W-B BAP3 FMP16 SED1 SHU2 DNF2 ALT2 CSN9 AHA1 GIC2 HXT6 HXT3 YRA1 ATO3 DIT1 SPS1 STL1 MTC7 SPO73 ISD11 FCY21 DSE1 YER137C SPI1 YER152C YER187W YER188W YFL066C HXT10 IGD1 ECO1 ADH4 ZRT1 PYC1 AGA2 CGR1 SCW11 TRP5 GSC2 YGR035C RME1 VHT1 PDC6 CTT1 BTN2 YHB1 SOL4 WSC4 YH…
		Msn4p	0.5283	0.0904	1e-15	YBR090C VPS15 RTC2 ICS2 AMN1 POP7 YPC1 MAL31 FUS1 CIT2 HSP30 YCR050C BUD31 HMRA2 SOR2 FMP45 PAR32 DUN1 PRM7 ERP3 MCD1 YDR034W-B BAP3 FMP16 SED1 SHU2 DNF2 ALT2 MKC7 AHA1 SPR28 CTA1 YDR274C GIC2 HXT6 HXT3 YRA1 ATO3 DIT1 MRP20 TOM1 LPP1 SLF1 STL1 YEL073C MTC7 YAT2 RNR1 IES5 DSE1 YER137C SPI1 DAK2 YFL040W IGD1 VEL1 ADH4 ZRT1 YGL242C PYC1 AGA2 SCW11 BRP1 GSC2 YGR035C FMP48 VHT1 PDC6 CTT1 BTN2 SNG1 YHB…
	Thermal stress	Ste12p	0.6497	0.0669	1.07647e-06	YAL065C YAL064W PHO5 IRA1 SSE2 YBR197C YBR209W YPT10 MAL32 HMLALPHA2 FYV5 GLK1 AGP1 YCL021W-A CIT2 HSP30 MATALPHA2 BUD31 HMRA2 GIT1 YCR101C ADH7 RDS1 COS7 HXT15 UGA4 RTN2 YDL186W INH1 RPP1A PRM7 GPD1 APC11 YDR042C FMP16 SED1 KGD2 HSP42 CSN9 MTH1 GCN2 RAD34 HXT6 ESF1 YDR366C DIT1 MRP20 TOM1 STL1 YDR541C YRF1-1 YEL075C PAU2 TCA17 CYC7 MTC7 GLC3 TIR1 PIC2 RGI1 IES5 SSA4 YER137C SPI1 YFL068W YFL066C …
		Tec1p	0.6371	0.0657	1.0549e-05	YAL065C YAL064W PHO5 SSE2 YBR197C YBR209W MAL32 COS2 FYV5 AGP1 YCL021W-A CIT2 HSP30 BUD31 GIT1 YCR101C ADH7 RDS1 COS7 YDL242W FMP45 RTN2 YDL186W RPP1A PRM7 YDR042C FMP16 SED1 KGD2 HSP42 CSN9 UPS3 CTA1 MTH1 GCN2 RAD34 HXT6 ESF1 YDR366C PHO92 MRP20 TOM1 EMI2 STL1 YDR541C YRF1-1 YEL075C TCA17 CYC7 MTC7 GLC3 RGI1 YER085C SSA4 YER137C SPI1 YER189W YFL068W YFL067W ZNF1 YFL051C HSP12 HXT10 GSY1 IGD1 CNN…
		Msn2p	0.6345	0.0767	1.05e-13	YAL064W PHO5 TPS1 IRA1 SSE2 MAL32 GLK1 AGP1 CIT2 HSP30 BUD31 HMRA2 GIT1 COS7 HXT15 FMP45 NOP6 UGA4 RTN2 INH1 PRM7 GPD1 PST2 ENA2 YDR042C FMP16 TPS2 SED1 HSP42 UPS3 CTA1 MTH1 HXT6 ESF1 PHO92 DIT1 MRP20 TOM1 EMI2 STL1 PAD1 YRF1-1 YEL075C SIT1 CYC7 MTC7 GLC3 TIR1 PIC2 RGI1 IES5 SSA4 YER137C SPI1 YER189W YFL067W HSP12 GSY1 IGD1 CDC26 HXK1 IRC7 ZRT1 POX1 PYC1 CGR1 PMC1 STF2 NQM1 PDC6 CTT1 BTN2 TRX2 MP…
		Msn4p	0.5964	0.0948	0	PHO5 TPS1 IRA1 SSE2 MAL32 GLK1 AGP1 CIT2 HSP30 BUD31 HMRA2 GIT1 COS7 HXT15 FMP45 NOP6 UGA4 RTN2 INH1 PRM7 GPD1 PST2 YDR042C FMP16 TPS2 SED1 HSP42 CTA1 MTH1 HXT6 ESF1 PHO92 DIT1 MRP20 TOM1 EMI2 STL1 YRF1-1 CYC7 MTC7 GLC3 TIR1 PIC2 RGI1 IES5 SSA4 YER137C SPI1 YER189W YFL067W YFL051C HSP12 GSY1 IGD1 HXK1 ZRT1 POX1 PYC1 STF2 NQM1 PDC6 CTT1 BTN2 TRX2 MPC3 SOL4 RIE1 ENO1 GND2 PXR1 COS6 ARN2 AIM17 CUP1-…
		Bas1p	0.5964	0.0784	1.44e-13	YAL065C YAL064W PHO5 TPS1 SSE2 MAL32 COS2 GLK1 AGP1 YCL021W-A YCL001W-A YCL001W-B CIT2 HTL1 GIT1 RDS1 COS7 FMP45 NOP6 UGA4 RTN2 YDL186W INH1 PRM7 GPD1 APC11 ATP16 PST2 YDR042C FMP16 TPS2 SED1 KGD2 CWC15 HSP42 CTA1 RAD34 ESF1 YDR366C DIT1 EMI2 STL1 YDR541C YEL075C SIT1 PAU2 TCA17 CYC7 GLC3 TIR1 PIC2 YER085C IES5 SSA4 YER137C SPI1 YFL067W DDI2 SNO3 HSP12 HXT10 IGD1 CDC26 CNN1 HXK1 IRC7 ZRT1 POX1 PM…
		Sok2p	0.5457	0.0938	0	YAL064W PHO5 TPS1 IRA1 SSE2 YBR209W YPT10 MAL32 FYV5 CIT2 HSP30 HMRA2 GIT1 HXT15 YDL242W FMP45 UGA4 RTN2 INH1 PRM7 GPD1 APC11 ATP16 PST2 YDR042C FMP16 TPS2 SED1 KGD2 HSP42 MTH1 HXT6 YDR366C DIT1 EMI2 STL1 PAD1 YDR541C YRF1-1 YEL075C SIT1 GLC3 TIR1 PIC2 RGI1 SSA4 YER137C SPI1 YER189W YFL068W SNO3 YFL051C HSP12 GSY1 IGD1 CDC26 HXK1 IRC7 YGL260W ZRT1 POX1 PYC1 CGR1 PMC1 STF2 NQM1 PDC6 CTT1 SPG1 SOL4…
		Ixr1p	0.5254	0.085	4e-15	YAL064W PHO5 SSE2 YPT10 MAL32 COS2 GLK1 AGP1 YCL021W-A HTL1 HSP30 MATALPHA2 BUD31 HMRA2 ADH7 RDS1 COS7 RTN2 INH1 YDL085C-A PRM7 PST2 YDR042C FMP16 TPS2 SED1 KGD2 CWC15 UPS3 CTA1 MTH1 RAD34 YDR366C DIT1 STL1 SIT1 PAU2 TCA17 CYC7 GLC3 TIR1 PIC2 IES5 SSA4 YER137C SPI1 DDI2 ZNF1 YFL051C HSP12 GSY1 IGD1 HXK1 YFR054C IRC7 ZRT1 FZF1 YGL149W PYC1 CGR1 PMC1 STF2 YGR025W ERV1 NQM1 PDC6 CTT1 TRX2 SPG1 SOL4 …
		Rap1p	0.5	0.0712	1.26361e-06	YAL064W PHO5 TPS1 YBR197C HMLALPHA2 GLK1 AGP1 YCL021W-A CIT2 HSP30 MATALPHA2 BUD31 HMRA2 GIT1 ADH7 FMP45 RTN2 YDL186W RPP1A GPD1 APC11 PST2 ENA2 YDR042C FMP16 SED1 KGD2 CSN9 UPS3 CTA1 MTH1 RAD34 HXT6 YDR366C DIT1 MRP20 EMI2 STL1 YDR541C YRF1-1 YEL075C TIR1 PIC2 IES5 SSA4 YER189W YFL051C HSP12 GSY1 IGD1 HXK1 YFR054C ZRT1 PYC1 STF2 NQM1 PDC6 CTT1 BTN2 MPC3 SOL4 ENO1 GND2 PXR1 PAU12 COS6 YHL049C COS…
R238K vs. WT	Normal condition	Yap1p	0.9194	0.1304	3.203e-12	SEO1 PHO3 RXT2 YBR096W CYC8 LYS2 TKL2 RTC2 SSE2 SWD3 GDT1 RPS9B RPL21A NGR1 MET8 PBP2 SHM1 PAF1 SSH1 CTP1 PCA1 COS2 HMLALPHA2 CHA1 HBN1 YCL021W-A YCL002C RPS14A MATALPHA2 RRT12 SSK22 HMRA2 YCR099C YCR102C AAD4 YDL242W YDL241W SSB1 HO RTN2 DHH1 MSH5 RPP1B YDL124W TMA17 RPS16B RPL13A RPP1A RPL31A BDF2 PEX19 RPS29B RAD59 DIA3 GPM2 RPN4 MED2 RPL4B ENA5 ENA2 TPI1 CDC34 RPS13 FMP16 SED1 DNF2 MKC7 SWI5 …
		Gcn4p	0.9136	0.1292	6.32418e-10	SEO1 PHO3 RXT2 YBR096W CYC8 LYS2 TKL2 RTC2 SSE2 SWD3 GDT1 RPS9B RPL21A NGR1 MET8 PBP2 SHM1 PAF1 SSH1 CTP1 PCA1 COS2 CHA1 YCL002C RPS14A YCR041W RRT12 SSK22 HMRA2 YCR099C YCR102C AAD4 YDL242W YDL241W SSB1 HO RTN2 YDL186W PAR32 DHH1 MSH5 RPP1B YDL124W TMA17 RPS16B RPL13A RPP1A RPL31A BDF2 PEX19 RPS29B RAD59 DIA3 GPM2 RPN4 MED2 RPL4B ENA5 ENA2 TPI1 CDC34 RPS13 FMP16 SED1 DNF2 MKC7 SWI5 CDC37 STB3 HS…
		Pdr3p	0.9019	0.1288	1.24505e-08	SEO1 PHO3 RXT2 YBR096W CYC8 LYS2 TKL2 RTC2 SSE2 SWD3 GDT1 RPS9B RPL21A NGR1 MET8 PBP2 SHM1 PAF1 SSH1 CTP1 PCA1 COS2 HMLALPHA2 CHA1 HBN1 YCL021W-A YCL002C RPS14A MATALPHA2 YCR041W RRT12 SSK22 HMRA2 YCR099C YCR102C YDL241W SSB1 HO RTN2 YDL186W DHH1 RPP1B YDL124W TMA17 RPS16B RPL13A RPP1A RPL31A PEX19 RPS29B RAD59 DIA3 GPM2 RPN4 MED2 RPL4B ENA5 ENA2 TPI1 CDC34 RPS13 FMP16 SED1 DNF2 MKC7 CDC37 STB3 H…
		Rpn4p	0.889	0.1304	4.60903e-10	SEO1 PHO3 RXT2 YBR096W CYC8 LYS2 TKL2 RTC2 SSE2 SWD3 GDT1 RPS9B RPL21A NGR1 MET8 PBP2 SHM1 PAF1 SSH1 CTP1 PCA1 COS2 HMLALPHA2 CHA1 HBN1 YCL021W-A YCL002C RPS14A MATALPHA2 RRT12 SSK22 HMRA2 YCR099C YCR102C YDL242W YDL241W SSB1 RTN2 DHH1 MSH5 RPP1B YDL124W TMA17 RPS16B RPL13A RPP1A RPL31A PEX19 RPS29B DIA3 GPM2 RPN4 MED2 RPL4B ENA5 ENA2 TPI1 CDC34 RPS13 FMP16 SED1 DNF2 MKC7 CDC37 STB3 HSP42 FMN1 YD…
		Cbf1p	0.8283	0.136	3.5e-13	SEO1 PHO3 RXT2 YBR096W CYC8 LYS2 RTC2 SSE2 SWD3 GDT1 RPS9B RPL21A NGR1 MET8 PBP2 SHM1 PAF1 SSH1 CTP1 PCA1 COS2 CHA1 YCL002C RPS14A MATALPHA2 SSK22 YCR099C YCR102C AAD4 YDL242W YDL241W SSB1 HO RTN2 PAR32 DHH1 MSH5 RPP1B YDL124W TMA17 RPS16B RPL13A RPP1A RPL31A BDF2 PEX19 RPS29B RAD59 DIA3 RPN4 MED2 RPL4B ENA5 ENA2 CDC34 RPS13 FMP16 SED1 MKC7 SWI5 CDC37 STB3 HSP42 FMN1 YDR249C MET32 CTA1 HSP78 HDA2…
		Met32p	0.8189	0.1357	2.232e-12	SEO1 CYC8 TKL2 RTC2 SSE2 SWD3 GDT1 RPS9B RPL21A MET8 PBP2 SHM1 PAF1 SSH1 CTP1 PCA1 COS2 CHA1 YCL002C RPS14A MATALPHA2 YCR041W RRT12 SSK22 YCR102C AAD4 YDL242W YDL241W SSB1 HO RTN2 YDL186W DHH1 MSH5 RPP1B YDL124W TMA17 RPS16B RPL13A RPP1A RPL31A BDF2 PEX19 RPS29B RAD59 GPM2 RPN4 MED2 RPL4B ENA5 TPI1 CDC34 FMP16 SED1 DNF2 SWI5 CDC37 STB3 HSP42 FMN1 MET32 CTA1 HSP78 HDA2 GIC2 ASP1 HXT7 YDR344C TRP4 …
		Pdr1p	0.8037	0.1319	6.10414e-08	SEO1 PHO3 RXT2 YBR096W CYC8 TKL2 RTC2 SSE2 SWD3 GDT1 RPS9B RPL21A NGR1 PBP2 SHM1 PAF1 SSH1 CTP1 PCA1 COS2 HMLALPHA2 CHA1 HBN1 YCL021W-A YCL002C RPS14A MATALPHA2 RRT12 SSK22 HMRA2 YCR099C YCR102C YDL241W SSB1 RTN2 DHH1 MSH5 RPP1B YDL124W TMA17 RPS16B RPL13A RPP1A RPL31A PEX19 RPS29B DIA3 GPM2 RPN4 MED2 RPL4B ENA5 ENA2 TPI1 CDC34 RPS13 SED1 CDC37 STB3 HSP42 FMN1 YDR249C MET32 CTA1 HSP78 HDA2 GIC2 S…
		Met31p	0.7874	0.1327	3.9665e-08	SEO1 PHO3 RXT2 LYS2 TKL2 SSE2 SWD3 GDT1 RPL21A NGR1 MET8 PBP2 PAF1 SSH1 CTP1 COS2 HMLALPHA2 CHA1 YCL002C RPS14A MATALPHA2 SSK22 HMRA2 YCR099C YCR102C AAD4 YDL242W YDL241W SSB1 HO RTN2 PAR32 DHH1 MSH5 YDL124W TMA17 RPS16B RPL13A RPP1A RPL31A BDF2 PEX19 RPS29B RAD59 DIA3 GPM2 RPN4 RPL4B ENA5 TPI1 CDC34 RPS13 SED1 DNF2 MKC7 SWI5 CDC37 STB3 HSP42 FMN1 YDR249C MET32 CTA1 HSP78 HDA2 GIC2 ASP1 HXT7 TRP4…
		Met28p	0.7477	0.1347	1.35698e-08	SEO1 PHO3 RXT2 YBR096W CYC8 LYS2 RTC2 SSE2 GDT1 RPS9B RPL21A NGR1 MET8 PBP2 SHM1 PAF1 SSH1 CTP1 PCA1 COS2 YCL002C RPS14A MATALPHA2 YCR041W HMRA2 YCR102C AAD4 YDL241W SSB1 HO RTN2 PAR32 DHH1 YDL124W TMA17 RPS16B RPP1A RPL31A BDF2 PEX19 RPS29B RAD59 GPM2 RPN4 MED2 RPL4B ENA5 ENA2 TPI1 CDC34 RPS13 FMP16 SED1 MKC7 SWI5 CDC37 STB3 HSP42 YDR215C FMN1 YDR249C MET32 HSP78 HDA2 GIC2 SUM1 ASP1 HXT7 YDR344C…
		Sfp1p	0.6227	0.1623	0	PHO3 RXT2 YBR096W LYS2 TKL2 RTC2 SWD3 GDT1 RPS9B RPL21A MET8 PBP2 SSH1 PCA1 HMLALPHA2 CHA1 RPS14A MATALPHA2 RRT12 SSK22 HMRA2 YCR102C YDL241W SSB1 HO RTN2 DHH1 RPP1B YDL124W TMA17 RPS16B RPL13A RPP1A RPL31A BDF2 RPS29B RAD59 DIA3 RPN4 MED2 RPL4B ENA5 ENA2 TPI1 RPS13 FMP16 SED1 DNF2 SWI5 HSP42 FMN1 MET32 HDA2 GIC2 ASP1 HXT7 TRP4 RPP2B ATO3 PDR15 STE14 RPL12B RPS17B RPS18A GUK1 RPL37B SAM2 KRE28 DL…
		Ste12p	0.6121	0.1369	7.97736e-07	SEO1 RXT2 CYC8 TKL2 RTC2 SSE2 RPS9B SHM1 PCA1 HMLALPHA2 CHA1 HBN1 YCL021W-A RPS14A MATALPHA2 SSK22 HMRA2 YCR099C YCR102C AAD4 YDL241W HO RTN2 YDL186W DHH1 MSH5 RPP1B TMA17 RPP1A BDF2 PEX19 RAD59 DIA3 RPN4 ENA5 TPI1 CDC34 RPS13 FMP16 SED1 MKC7 SWI5 STB3 HSP42 YDR215C YDR249C HSP78 GIC2 SUM1 ASP1 HXT7 YDR344C YDR366C RPP2B ATO3 PDR15 STE14 RPS17B PFA5 SAM2 KRE28 RMD6 UTR2 MTC7 YEL028W VMA3 TIR1 HEM…
		Msn2p	0.597	0.1568	0	SEO1 PHO3 CYC8 LYS2 TKL2 RTC2 SSE2 RPL21A NGR1 MET8 PAF1 CTP1 CHA1 HBN1 RPS14A RRT12 SSK22 HMRA2 YCR099C YCR102C AAD4 SSB1 HO RTN2 PAR32 RPP1B YDL124W TMA17 RPS16B RPL31A DIA3 GPM2 RPN4 RPL4B ENA5 ENA2 TPI1 CDC34 RPS13 FMP16 SED1 DNF2 MKC7 HSP42 YDR215C FMN1 YDR249C CTA1 HSP78 GIC2 HXT7 YDR344C TRP4 RPP2B ATO3 PDR15 RPL37B SAM2 PAD1 DLD3 UTR2 MTC7 VMA3 TIR1 HEM14 PHM8 MXR1 HIS1 FCY21 RNR1 YER079W…
		Bas1p	0.5888	0.1682	0	SEO1 PHO3 TKL2 RTC2 SSE2 GDT1 RPS9B RPL21A NGR1 MET8 PAF1 CTP1 COS2 CHA1 HBN1 YCL021W-A YCL002C RPS14A RRT12 SSK22 YCR102C AAD4 HO RTN2 YDL186W PAR32 DHH1 MSH5 YDL124W TMA17 RPS16B RPL13A RPL31A BDF2 RAD59 DIA3 GPM2 RPN4 RPL4B TPI1 FMP16 SED1 MKC7 SWI5 STB3 HSP42 MET32 CTA1 HSP78 HDA2 ASP1 TRP4 YDR366C ATO3 ADE8 ERD1 RPS17B RPS18A STP1 SAM2 KRE28 DLD3 RPL12A UTR2 TIR1 PHM8 MXR1 HIS1 RPL34A FCY21 …
		Cst6p	0.5421	0.1567	1e-15	SEO1 PHO3 RXT2 YBR096W TKL2 SSE2 SWD3 GDT1 RPS9B RPL21A SHM1 SSH1 CTP1 CHA1 RPS14A MATALPHA2 HMRA2 YDL241W SSB1 HO YDL186W RPP1B YDL124W TMA17 RPS16B RPL13A RPP1A RPL31A BDF2 PEX19 RPS29B GPM2 MED2 RPL4B ENA2 TPI1 RPS13 FMP16 SED1 CDC37 HSP42 HDA2 GIC2 SUM1 ASP1 HXT7 TRP4 RPP2B ADE8 STE14 RPL12B RPS18A GUK1 RPL37B RPL12A VMA3 NTF2 TIR1 PHM8 MXR1 HIS1 RPL34A FCY21 RNR1 YER079W MET6 RPS8B KAP123 RP…
		Rap1p	0.5292	0.1638	0	SEO1 PHO3 RXT2 CYC8 TKL2 RTC2 GDT1 RPS9B RPL21A NGR1 PBP2 SSH1 PCA1 HMLALPHA2 CHA1 YCL021W-A YCL002C RPS14A MATALPHA2 RRT12 HMRA2 SSB1 HO RTN2 YDL186W PAR32 RPP1B RPS16B RPL13A RPP1A RPL31A RPS29B RAD59 GPM2 RPL4B ENA2 TPI1 RPS13 FMP16 SED1 SWI5 CDC37 YDR249C CTA1 HSP78 GIC2 SUM1 ASP1 YDR344C TRP4 YDR366C RPP2B PDR15 ADE8 RPL12B RPS17B RPS18A GUK1 STP1 RPL37B SAM2 KRE28 RMD6 DLD3 RPL12A UTR2 VMA3…
	Hyperosmotic stress	Gcn4p	0.9238	0.1021	2.48637e-10	SEO1 PHO5 MMS4 FES1 YBR138C YBR144C ADH5 SLI15 CDC28 TOS1 SSE2 SMP1 YBR184W COS111 SDS24 PBP2 YBR238C GPX2 SPO23 RIB5 POP4 SUL1 CHA1 VAC17 MRC1 KAR4 SPS22 HIS4 AGP1 KCC4 BUD3 YCR001W YCR025C YCR041W GIT1 EMA35 ADY3 HO YDL211C CWC2 GGC1 UGA3 CMR1 YDL129W QRI1 DUN1 RTK1 GPD1 RPN4 MCD1 SNQ2 GCV1 DAS2 ATG31 MRH1 YDR034C-A PST1 SED1 AFR1 YDR114C SWI5 HSP42 UPS3 AHA1 SPR28 AMD2 MET32 HSP78 DIN7 GIC2 HX…
		Yap1p	0.9193	0.1019	9.80808e-10	SEO1 PHO5 MMS4 FES1 YBR138C YBR144C ADH5 SLI15 CDC28 TOS1 SSE2 SMP1 YBR184W COS111 SDS24 PBP2 YBR238C GPX2 SPO23 RIB5 POP4 SUL1 CHA1 VAC17 MRC1 KAR4 SPS22 HIS4 AGP1 KCC4 BUD3 YCR001W YCR025C GIT1 EMA35 ADY3 HO YDL211C CWC2 GGC1 UGA3 QRI1 DUN1 RTK1 GPD1 RPN4 MCD1 SNQ2 GCV1 ATG31 MRH1 YDR034C-A PST1 SED1 AFR1 SWI5 HSP42 UPS3 AHA1 YDR215C SPR28 AMD2 MET32 HSP78 DIN7 GIC2 HXT6 YDR366C MUS81 ADE8 YHP1…
		Pdr3p	0.8909	0.0994	3.64587e-05	SEO1 PHO5 MMS4 FES1 YBR138C ADH5 SLI15 CDC28 TOS1 SSE2 SMP1 YBR184W COS111 SDS24 PBP2 YBR238C GPX2 SPO23 RIB5 POP4 SUL1 CHA1 VAC17 MRC1 KAR4 SPS22 HIS4 AGP1 KCC4 BUD3 YCR001W YCR025C YCR041W GIT1 EMA35 HO GGC1 UGA3 QRI1 DUN1 RTK1 GPD1 RPN4 MCD1 SNQ2 GCV1 ATG31 MRH1 YDR034C-A PST1 SED1 AFR1 HSP42 UPS3 AHA1 SPR28 AMD2 MET32 HSP78 DIN7 GIC2 HXT6 YDR366C MUS81 ADE8 YHP1 PAC11 MZM1 GIN4 GNP1 FDC1 YEL0…
		Cbf1p	0.8281	0.1063	1.90998e-10	SEO1 PHO5 MMS4 FES1 YBR138C YBR144C ADH5 SLI15 CDC28 TOS1 SSE2 YBR184W COS111 SDS24 PBP2 YBR238C GPX2 SPO23 RIB5 POP4 SUL1 CHA1 KAR4 HIS4 AGP1 KCC4 BUD3 YCR001W GIT1 EMA35 HO YDL211C GGC1 CMR1 YDL129W QRI1 DUN1 RTK1 GPD1 RPN4 MCD1 SNQ2 GCV1 ATG31 MRH1 YDR034C-A PST1 SED1 YDR114C SWI5 HSP42 UPS3 AHA1 AMD2 MET32 HSP78 DIN7 GIC2 HXT6 YDR366C MUS81 ADE8 YHP1 PAC11 GIN4 GNP1 FDC1 YEL075C RMD6 SIT1 UTR…
		Met32p	0.8221	0.1065	1.93633e-10	SEO1 PHO5 ADH5 CDC28 TOS1 SSE2 SMP1 YBR184W COS111 SDS24 PBP2 YBR238C GPX2 SPO23 POP4 SUL1 CHA1 VAC17 MRC1 KAR4 SPS22 HIS4 AGP1 KCC4 BUD3 YCR025C YCR041W GIT1 EMA35 ADY3 HO YDL211C CWC2 GGC1 CMR1 YDL129W QRI1 DUN1 RTK1 GPD1 RPN4 MCD1 SNQ2 GCV1 DAS2 ATG31 YDR034C-A PST1 SED1 AFR1 YDR114C SWI5 HSP42 UPS3 AHA1 MET32 HSP78 DIN7 GIC2 HXT6 YDR366C MUS81 ADE8 PAC11 MZM1 GIN4 GNP1 FDC1 YEL075C RMD6 SIT1 …
		Met31p	0.8087	0.1065	6.82941e-10	SEO1 PHO5 MMS4 FES1 YBR138C YBR144C SLI15 CDC28 TOS1 SSE2 SMP1 COS111 SDS24 PBP2 YBR238C GPX2 SPO23 RIB5 POP4 SUL1 CHA1 VAC17 MRC1 SPS22 HIS4 AGP1 KCC4 BUD3 YCR001W YCR025C GIT1 EMA35 ADY3 HO YDL211C UGA3 YDL129W QRI1 DUN1 RTK1 GPD1 RPN4 MCD1 SNQ2 GCV1 DAS2 ATG31 MRH1 YDR034C-A SED1 YDR114C SWI5 HSP42 AHA1 AMD2 MET32 HSP78 DIN7 GIC2 HXT6 YDR366C ADE8 YHP1 PAC11 MZM1 GIN4 FDC1 YEL075C RMD6 SIT1 UT…
		Met28p	0.7399	0.1042	5.71528e-06	SEO1 PHO5 MMS4 FES1 YBR138C YBR144C SLI15 CDC28 TOS1 SSE2 SMP1 YBR184W COS111 SDS24 PBP2 YBR238C GPX2 RIB5 POP4 SUL1 VAC17 MRC1 KAR4 HIS4 AGP1 KCC4 BUD3 YCR041W ADY3 HO YDL211C UGA3 CMR1 YDL129W DUN1 RTK1 GPD1 RPN4 MCD1 SNQ2 GCV1 MRH1 YDR034C-A SED1 SWI5 HSP42 UPS3 AHA1 YDR215C AMD2 MET32 HSP78 DIN7 GIC2 HXT6 YDR366C MUS81 ADE8 YHP1 PAC11 MZM1 GIN4 FDC1 YEL075C RMD6 SIT1 UTR2 FIR1 RNR1 RAD51 SSA4…
		Tec1p	0.6891	0.1207	0	SEO1 PHO5 MMS4 YBR138C YBR144C SLI15 TOS1 SSE2 SMP1 YBR184W SDS24 PBP2 GPX2 SPO23 SUL1 CHA1 VAC17 MRC1 KAR4 SPS22 AGP1 KCC4 BUD3 YCR025C YCR041W GIT1 EMA35 ADY3 YDL211C CWC2 CMR1 YDL129W DUN1 RTK1 MCD1 SNQ2 GCV1 DAS2 ATG31 MRH1 YDR034C-A PST1 SED1 AFR1 YDR114C HSP42 UPS3 YDR215C SPR28 AMD2 MET32 DIN7 GIC2 HXT6 YDR366C MUS81 YHP1 PAC11 GIN4 GNP1 YEL075C RMD6 UTR2 UTR5 FIR1 RNR1 SSA4 MAM1 ALR2 TUB2…
		Ste12p	0.6577	0.115	9.225e-12	SEO1 PHO5 MMS4 YBR138C YBR144C SLI15 TOS1 SSE2 SMP1 COS111 SDS24 YBR238C GPX2 SPO23 SUL1 CHA1 VAC17 MRC1 KAR4 SPS22 HIS4 AGP1 KCC4 BUD3 YCR001W YCR025C GIT1 EMA35 ADY3 HO CWC2 UGA3 YDL129W DUN1 GPD1 RPN4 SNQ2 GCV1 ATG31 MRH1 YDR034C-A PST1 SED1 AFR1 YDR114C SWI5 HSP42 AHA1 YDR215C SPR28 AMD2 HSP78 DIN7 GIC2 HXT6 YDR366C YHP1 MZM1 GIN4 GNP1 YEL075C RMD6 UTR2 UTR5 FIR1 RNR1 RAD51 SSA4 MAM1 ALR2 TUB…
		Msn2p	0.6368	0.1307	0	SEO1 PHO5 FES1 YBR138C ADH5 TOS1 SSE2 SMP1 SDS24 YBR238C GPX2 SUL1 CHA1 MRC1 SPS22 HIS4 AGP1 KCC4 YCR025C GIT1 HO GGC1 UGA3 YDL129W DUN1 RTK1 GPD1 RPN4 MCD1 SNQ2 GCV1 ATG31 MRH1 YDR034C-A PST1 SED1 AFR1 HSP42 UPS3 AHA1 YDR215C SPR28 AMD2 HSP78 GIC2 HXT6 YHP1 GIN4 GNP1 YEL075C SIT1 UTR2 UTR5 RNR1 RAD51 SSA4 MDJ1 MET10 YFR035C VEL1 ADH4 YGL230C STR3 ARI1 YGL117W OLE1 YGL039W AGA2 ALK1 MSB2 DPC29 YG…
		Bas1p	0.6278	0.1402	0	SEO1 PHO5 MMS4 FES1 ADH5 TOS1 SSE2 SMP1 SDS24 YBR238C GPX2 SPO23 RIB5 CHA1 VAC17 MRC1 KAR4 SPS22 HIS4 AGP1 GIT1 ADY3 HO YDL211C UGA3 CMR1 GPD1 RPN4 SNQ2 GCV1 DAS2 ATG31 MRH1 YDR034C-A PST1 SED1 AFR1 SWI5 HSP42 AHA1 SPR28 AMD2 MET32 HSP78 YDR366C ADE8 YHP1 GNP1 YEL075C SIT1 UTR2 FIR1 SSA4 MAM1 ALR2 MDJ1 YGL230C SDT1 STR3 ARI1 LYS5 YGL117W YGL081W AGA2 ALK1 MSB2 YGR035C FMP48 CTT1 CLB1 CLD1 YGR127W…
		Sfp1p	0.5665	0.1154	2.87991e-09	PHO5 MMS4 FES1 YBR138C ADH5 CDC28 TOS1 PBP2 YBR238C GPX2 RIB5 POP4 SUL1 CHA1 MRC1 KAR4 HIS4 AGP1 EMA35 HO GGC1 UGA3 QRI1 RTK1 RPN4 MCD1 SNQ2 GCV1 DAS2 MRH1 SED1 SWI5 HSP42 UPS3 AHA1 MET32 GIC2 HXT6 YHP1 PAC11 GIN4 SIT1 UTR2 RAD51 SSA4 SMC1 MET10 ADH4 COG1 STR3 ARI1 PCL10 YGL117W OLE1 AGA2 ALK1 COG7 MSB2 ERV1 YGR035C CTT1 DBF2 CLB1 CLD1 ASN2 YGR127W BTN2 GPC1 RSR1 RTS3 RNR4 CRH1 YGR210C ZPR1 YHB1 …
		Msn4p	0.5067	0.1367	0	SEO1 PHO5 MMS4 FES1 TOS1 SSE2 SDS24 GPX2 SUL1 CHA1 MRC1 SPS22 AGP1 KCC4 YCR025C GIT1 EMA35 HO GGC1 UGA3 YDL129W DUN1 GPD1 RPN4 MCD1 SNQ2 GCV1 ATG31 MRH1 PST1 SED1 AFR1 HSP42 AHA1 YDR215C SPR28 AMD2 HSP78 GIC2 HXT6 YHP1 PAC11 GNP1 UTR2 UTR5 RNR1 RAD51 SSA4 MDJ1 MET10 VEL1 ADH4 YGL230C STR3 ARI1 YGL117W OLE1 YGL039W AGA2 MSB2 DPC29 YGR035C FMP48 CTT1 CLD1 YGR127W BTN2 GTO1 RTS3 CRH1 YGR210C ZPR1 YH…
		Cst6p	0.5022	0.1135	7.13578e-07	SEO1 PHO5 FES1 ADH5 CDC28 TOS1 SSE2 SDS24 YBR238C GPX2 SPO23 POP4 SUL1 CHA1 MRC1 KAR4 SPS22 HIS4 AGP1 HO YDL211C UGA3 YDL129W RTK1 GPD1 MCD1 GCV1 DAS2 MRH1 SED1 AFR1 HSP42 GIC2 HXT6 ADE8 PAC11 MZM1 GIN4 FDC1 YEL075C SIT1 UTR5 RNR1 TUB2 MDJ1 ADH4 YGL230C SDT1 STR3 LYS5 OLE1 YGL039W AGA2 ALK1 MSB2 DPC29 FMP48 CTT1 DBF2 CLD1 ASN2 GPC1 RSR1 RTS3 RNR4 CRH1 YGR210C ZPR1 YHB1 SCW4 COS6 YHL050C MUP3 WSC4…
	Thermal stress	Msn2p	0.6206	0.1019	1e-15	YBR090C IRA1 AMN1 TOS1 YBR284W CTP1 SUL1 MAL31 CHA1 PDI1 YCL042W YCR102C AAD4 UGA4 NHP2 PAR32 SAS10 YRB1 GAL3 YDR010C GCV1 MRH1 YDR034W-B ENA2 SNF11 TPS2 SED1 HTB1 AMD2 ARO10 TOM1 FIT1 DSF1 SIT1 SDD1 CYC7 MTC7 TIR1 MXR1 RGI1 MET6 DSE1 YER137C YER186C YFL067W THI5 DAK2 YFR035C YGL258W-A VEL1 OLE1 PMA1 BUD9 NQM1 PDC6 NOP7 TPO2 ATF2 CRH1 RTA1 SMI1 YHB1 TNA1 PXR1 MAL12 YHL049C COS8 YHL044W YHL037C SP…
		Ste12p	0.6206	0.0868	1.82027e-05	YBR090C IRA1 AMN1 TOS1 YBR209W YBR292C SUL1 MAL31 CHA1 PDI1 YCL042W YCL021W-A YCR001W PET18 YCR102C PAU3 AAD4 YDL241W ADY3 UGA4 SAS10 GAL3 YDR010C GCV1 MRH1 YDR034W-B SNF11 SED1 SWI5 AMD2 YDR366C ARO10 DIT2 TOM1 FIT1 DSF1 SDD1 CYC7 MTC7 YEL028W YEL014C TIR1 BUD25 RGI1 MET6 DSE1 YER137C YER186C YFL066C DAK2 ZNF1 YFL051C PAU5 YFR035C YGL235W DSD1 YGL193C YGL149W OLE1 HOP2 PMA1 BUD9 NQM1 PDC6 FHN1 T…
		Sfp1p	0.5421	0.0883	3.38309e-05	AMN1 TOS1 SUL1 CHA1 PDI1 YCL042W PET18 YCR102C YDL241W UGA4 NHP2 YDL085C-A YRB1 GAL3 GCV1 MRH1 YDR034W-B ENA2 SNF11 SED1 SWI5 HTB1 FIT1 YEL068C SIT1 SDD1 CYC7 MTC7 NOP16 TIR1 MET6 DSE1 YER137C YER186C YFL067W YFL066C PAU5 YGL235W YGL193C OLE1 BUD9 NQM1 PDC6 NOP7 TPO2 ATF2 CRH1 YHB1 TNA1 PXR1 YHL050C YHL049C DUR3 YHI9 YHR054C HXT1 ANS1 YHR130C SPL2 ARO9 DSE2 PEX18 YHR210C YHR218W CSS1 YIL165C NIT1…
		Bas1p	0.5178	0.0925	8.64675e-07	TOS1 YBR284W CTP1 CHA1 YCL021W-A YCR102C PAU3 SOR2 AAD4 ADY3 UGA4 PAR32 GAL3 GCV1 MRH1 TPS2 SED1 SWI5 HTB1 AMD2 YDR366C ARO10 FIT1 DSF1 SIT1 SDD1 CYC7 YEL014C TIR1 MXR1 YER085C MET6 DSE1 YER137C YFL067W THI5 DAK2 PAU5 YGL258W-A YGL235W DSD1 PMA1 NQM1 PDC6 TPO2 CRH1 RTA1 YHB1 TNA1 COS8 YHL044W SPO11 DUR3 YHI9 YHR054C HXT1 ANS1 SPL2 ARO9 DSE2 CRP1 PEX18 YHR210C CSS1 SUC2 POT1 POR2 RNR3 RGI2 MMF1 DA…
S118L vs. WT	Normal condition	Yap1p	0.9234	0.2257	0	RXT2 YMC2 YSA1 RAD16 TKL2 GRS1 TPS1 ATG14 AGP2 CKS1 IRA1 MAK5 RTC2 SPP381 RPB5 CNS1 TOS1 SSE2 EHT1 YPC1 GDT1 AIM4 SDS24 HPC2 MCX1 OM14 PBP2 YBR238C THI2 YBR241C ENP1 RCF3 REI1 EFM2 RIF1 PAF1 SAF1 YBR284W CTP1 PCA1 PHO89 MAL33 MAL31 MAL32 CHA1 VAC17 MRC1 KRR1 FYV5 KAR4 SPB1 GLK1 SRO9 GFD2 RRP7 YCL021W-A YCL002C YCL001W-A YCL001W-B YCP4 CIT2 YCR007C ADP1 YCR016W PET18 HSP30 YCR022C YCR023C YCR025C …
		Gcn4p	0.9153	0.223	0	RXT2 YMC2 YSA1 RAD16 TKL2 GRS1 TPS1 ATG14 AGP2 CKS1 IRA1 MAK5 RTC2 SPP381 RPB5 CNS1 TOS1 SSE2 EHT1 YPC1 GDT1 AIM4 SDS24 HPC2 MCX1 OM14 PBP2 YBR238C THI2 YBR241C ENP1 RCF3 REI1 EFM2 RIF1 PAF1 SAF1 YBR284W CTP1 PCA1 PHO89 MAL33 MAL31 MAL32 CHA1 VAC17 MRC1 KRR1 FYV5 KAR4 SPB1 GLK1 SRO9 GFD2 RRP7 YCL002C YCL001W-A YCP4 CIT2 YCR007C ADP1 YCR016W PET18 HSP30 YCR023C YCR025C RPS14A RRP43 YCR041W PER1 RR…
		Pdr3p	0.9105	0.224	0	RXT2 YMC2 YSA1 RAD16 TKL2 GRS1 TPS1 ATG14 AGP2 CKS1 IRA1 MAK5 RTC2 SPP381 RPB5 CNS1 TOS1 SSE2 EHT1 YPC1 GDT1 AIM4 SDS24 HPC2 MCX1 OM14 PBP2 YBR238C THI2 YBR241C ENP1 RCF3 REI1 EFM2 RIF1 PAF1 SAF1 YBR284W CTP1 PCA1 PHO89 MAL33 MAL31 MAL32 CHA1 VAC17 MRC1 KRR1 FYV5 KAR4 SPB1 GLK1 SRO9 GFD2 RRP7 YCL021W-A YCL002C YCL001W-A YCL001W-B YCP4 CIT2 YCR007C ADP1 YCR016W PET18 HSP30 YCR022C YCR023C YCR025C …
		Rpn4p	0.8739	0.2209	3.1123e-11	RXT2 YMC2 YSA1 RAD16 TKL2 GRS1 TPS1 ATG14 AGP2 CKS1 IRA1 MAK5 RTC2 SPP381 RPB5 CNS1 TOS1 SSE2 EHT1 YPC1 GDT1 AIM4 SDS24 HPC2 MCX1 OM14 PBP2 YBR238C THI2 YBR241C ENP1 RCF3 REI1 EFM2 RIF1 PAF1 SAF1 YBR284W CTP1 PCA1 PHO89 MAL33 MAL31 MAL32 CHA1 VAC17 MRC1 KRR1 KAR4 SPB1 GLK1 SRO9 GFD2 RRP7 YCL021W-A YCL002C YCL001W-A YCP4 CIT2 YCR007C ADP1 YCR016W PET18 HSP30 YCR022C YCR023C YCR025C RPS14A RRP43 PE…
		Cbf1p	0.8041	0.2275	1.08e-13	RXT2 YMC2 YSA1 RAD16 GRS1 TPS1 AGP2 CKS1 IRA1 MAK5 RTC2 SPP381 RPB5 CNS1 TOS1 SSE2 EHT1 YPC1 GDT1 AIM4 SDS24 HPC2 MCX1 OM14 PBP2 YBR238C YBR241C ENP1 RCF3 REI1 EFM2 RIF1 PAF1 SAF1 CTP1 PCA1 PHO89 CHA1 KRR1 KAR4 SPB1 GLK1 SRO9 GFD2 RRP7 YCL002C YCL001W-A YCL001W-B YCP4 CIT2 YCR007C ADP1 YCR016W HSP30 RPS14A PER1 BUD23 YCR050C RSC6 PWP2 TAH1 BUD31 RSA4 ERS1 TUP1 KIN82 YCR099C EMA35 YCR102C RDS1 AAD…
		Met31p	0.8034	0.2333	0	RXT2 YMC2 YSA1 RAD16 TKL2 GRS1 TPS1 AGP2 CKS1 IRA1 MAK5 SPP381 RPB5 CNS1 TOS1 SSE2 EHT1 YPC1 GDT1 AIM4 SDS24 HPC2 MCX1 OM14 PBP2 YBR238C THI2 ENP1 REI1 EFM2 RIF1 PAF1 YBR284W CTP1 PHO89 MAL31 CHA1 VAC17 MRC1 KRR1 SPB1 GLK1 GFD2 RRP7 YCL002C YCL001W-A YCP4 CIT2 ADP1 YCR016W PET18 HSP30 YCR022C YCR023C YCR025C RPS14A RRP43 PER1 BUD23 CTR86 PWP2 TAH1 BUD31 RSA4 ERS1 TUP1 KIN82 HMRA2 YCR099C EMA35 YC…
		Met32p	0.8014	0.2288	7e-15	YSA1 RAD16 TKL2 TPS1 ATG14 AGP2 CKS1 IRA1 RTC2 SPP381 CNS1 TOS1 SSE2 EHT1 YPC1 GDT1 AIM4 SDS24 HPC2 MCX1 PBP2 YBR238C THI2 YBR241C ENP1 REI1 EFM2 RIF1 PAF1 SAF1 YBR284W CTP1 PCA1 PHO89 MAL33 MAL32 CHA1 VAC17 MRC1 KRR1 FYV5 KAR4 SPB1 GLK1 YCL002C YCL001W-A YCP4 CIT2 YCR007C ADP1 YCR016W PET18 YCR023C YCR025C RPS14A RRP43 YCR041W RRT12 BUD23 YCR050C RSC6 CTR86 PWP2 TAH1 BUD31 ERS1 TUP1 YCR085W KIN8…
		Pdr1p	0.8	0.2262	2.939e-12	RXT2 YMC2 YSA1 RAD16 TKL2 GRS1 TPS1 ATG14 AGP2 CKS1 IRA1 MAK5 RTC2 SPP381 RPB5 CNS1 TOS1 SSE2 EHT1 YPC1 GDT1 AIM4 SDS24 HPC2 MCX1 OM14 PBP2 YBR238C THI2 YBR241C ENP1 RCF3 REI1 EFM2 RIF1 PAF1 SAF1 YBR284W CTP1 PCA1 PHO89 MAL33 MAL31 MAL32 CHA1 VAC17 MRC1 KRR1 KAR4 SPB1 GLK1 SRO9 GFD2 RRP7 YCL021W-A YCL002C YCP4 CIT2 YCR007C ADP1 YCR016W PET18 HSP30 YCR022C YCR023C YCR025C RPS14A RRP43 PER1 RRT12 B…
		Met28p	0.7397	0.2296	2.896e-12	RXT2 YMC2 RAD16 GRS1 TPS1 AGP2 CKS1 IRA1 MAK5 RTC2 SPP381 RPB5 CNS1 TOS1 SSE2 EHT1 YPC1 GDT1 AIM4 SDS24 MCX1 OM14 PBP2 YBR238C YBR241C REI1 EFM2 RIF1 PAF1 SAF1 CTP1 PCA1 VAC17 MRC1 KRR1 KAR4 SPB1 GLK1 SRO9 RRP7 YCL002C YCP4 CIT2 ADP1 YCR016W HSP30 YCR023C RPS14A RRP43 YCR041W PER1 BUD23 PWP2 TAH1 RSA4 ERS1 KIN82 HMRA2 YCR102C RDS1 AAD3 AAD4 YDL241W SHS1 HBT1 PRR2 NOP6 YDL211C NHP2 YDL206W RTN2 TR…
		Msn2p	0.6319	0.286	0	YMC2 YSA1 RAD16 TKL2 TPS1 ATG14 AGP2 CKS1 IRA1 RTC2 TOS1 SSE2 EHT1 YPC1 SDS24 HPC2 OM14 YBR238C THI2 YBR241C ENP1 REI1 EFM2 PAF1 SAF1 YBR284W CTP1 PHO89 MAL31 MAL32 CHA1 MRC1 KRR1 SPB1 GLK1 SRO9 RRP7 YCP4 CIT2 ADP1 YCR016W HSP30 YCR025C RPS14A RRT12 CTR86 PWP2 TAH1 BUD31 RSA4 TUP1 YCR085W KIN82 HMRA2 YCR099C YCR102C AAD4 HBT1 FMP45 PRR2 NOP6 NHP2 YDL206W RTN2 ACK1 TRM8 YDL199C SNF3 INH1 PAR32 GLT…
		Tec1p	0.6061	0.2341	3.2358e-10	RXT2 YMC2 RAD16 TKL2 ATG14 CKS1 RTC2 SPP381 CNS1 TOS1 SSE2 EHT1 AIM4 SDS24 HPC2 MCX1 OM14 PBP2 THI2 YBR241C EFM2 RIF1 YBR284W PHO89 MAL33 MAL31 MAL32 CHA1 VAC17 MRC1 FYV5 KAR4 YCL021W-A CIT2 YCR007C YCR016W HSP30 YCR022C YCR023C YCR025C RPS14A YCR041W RRT12 YCR050C RSC6 CTR86 PWP2 BUD31 RSA4 YCR085W KIN82 YCR099C EMA35 RDS1 AAD3 AAD4 YDL241W SHS1 HBT1 FMP45 PRR2 YDL211C CWC2 RTN2 ACK1 YDL199C SNF…
		Sfp1p	0.5553	0.2494	0	RXT2 YSA1 RAD16 TKL2 GRS1 AGP2 MAK5 RTC2 RPB5 CNS1 TOS1 GDT1 HPC2 MCX1 OM14 PBP2 YBR238C ENP1 REI1 PCA1 PHO89 CHA1 MRC1 KRR1 KAR4 GLK1 SRO9 RRP7 YCP4 CIT2 ADP1 PET18 HSP30 RPS14A RRP43 PER1 RRT12 YCR050C RSC6 PWP2 BUD31 RSA4 ERS1 TUP1 HMRA2 EMA35 YCR102C RDS1 AAD3 YDL241W SHS1 PRR2 NOP6 NHP2 YDL206W RTN2 TRM8 INH1 NRP1 FAP7 ENT1 RPC53 NOP14 EXP1 NDE2 RPP1A BDF2 SYO1 LHP1 SIT4 BSC1 MED2 MCD1 DAD1 …
		Bas1p	0.5295	0.2607	0	YMC2 YSA1 RAD16 TKL2 GRS1 TPS1 CKS1 RTC2 CNS1 TOS1 SSE2 YPC1 GDT1 AIM4 SDS24 OM14 YBR238C THI2 YBR241C EFM2 RIF1 PAF1 SAF1 YBR284W CTP1 PHO89 MAL33 MAL32 CHA1 VAC17 MRC1 KRR1 KAR4 GLK1 RRP7 YCL021W-A YCL002C YCL001W-A YCL001W-B YCP4 CIT2 YCR007C RPS14A RRT12 BUD23 RSC6 CTR86 ERS1 KIN82 YCR102C RDS1 AAD3 AAD4 HBT1 FMP45 NOP6 YDL211C YDL206W RTN2 TRM8 YDL199C SNF3 YDL186W INH1 PAR32 GLT1 FAP7 STE7 …
		Msn4p	0.5166	0.3074	0	YMC2 YSA1 RAD16 TKL2 TPS1 CKS1 IRA1 RTC2 TOS1 SSE2 YPC1 SDS24 OM14 THI2 YBR241C ENP1 SAF1 YBR284W PHO89 MAL33 MAL31 MAL32 CHA1 MRC1 KRR1 GLK1 YCP4 CIT2 ADP1 HSP30 YCR022C YCR025C RPS14A RRT12 YCR050C CTR86 PWP2 BUD31 RSA4 TUP1 YCR085W KIN82 HMRA2 YCR099C EMA35 YCR102C HBT1 FMP45 PRR2 NOP6 NHP2 YDL206W RTN2 YDL199C SNF3 INH1 PAR32 GLT1 NRP1 SAS10 NOP14 UBP1 NDE2 MRK1 SYO1 TSR1 PSA1 SIT4 BSC1 GPD1 …
		Cst6p	0.5119	0.255	0	RXT2 YMC2 TKL2 GRS1 TPS1 AGP2 CKS1 MAK5 CNS1 TOS1 SSE2 EHT1 YPC1 GDT1 SDS24 OM14 YBR238C YBR241C ENP1 SAF1 YBR284W CTP1 PHO89 MAL33 MAL32 CHA1 MRC1 KRR1 KAR4 SPB1 GLK1 SRO9 RRP7 YCL001W-A CIT2 YCR007C YCR016W PET18 YCR022C YCR023C RPS14A RRP43 PER1 CTR86 PWP2 TAH1 BUD31 RSA4 TUP1 HMRA2 YDL241W SHS1 HBT1 FMP45 NOP6 YDL211C TRM8 YDL186W YDL177C GLT1 NRP1 ENT1 STE7 EXP1 NDE2 RPP1A MRK1 YET3 BDF2 PEX…
	Hyperosmotic stress	Yap1p	0.9533	0.1791	0	SEO1 TIM12 PHO5 YBR096W MMS4 YMC2 VID24 AIM3 RAD16 TPS1 ATG42 BMT2 MAK5 ADH5 RTC2 ICS2 ARL1 SEC66 FZO1 SMP1 YPC1 GDT1 RPS9B RPL21A MSI1 DUR1,2 ERV15 MET8 ARC40 YBR238C THI2 ALG7 GPX2 HIS7 SPO23 DUT1 RIB5 POP4 TSC10 REI1 APE3 SUL1 MAL33 MAL31 MAL32 FYV5 SPB1 SPS22 MGR1 PDI1 GLK1 GFD2 HIS4 FRM2 AGP1 YCR001W YCP4 CIT2 PGK1 YCR016W PET18 HSP30 YCR025C RIM1 RPS14A ELO2 YCR043C RRT12 BUD23 HCM1 RSA4 ER…
		Gcn4p	0.9339	0.1749	0	SEO1 TIM12 PHO5 YBR096W MMS4 YMC2 VID24 AIM3 RAD16 TPS1 ATG42 BMT2 MAK5 ADH5 RTC2 ICS2 ARL1 SEC66 FZO1 SMP1 YPC1 GDT1 RPS9B RPL21A MSI1 DUR1,2 ERV15 MET8 ARC40 YBR238C THI2 ALG7 GPX2 HIS7 SPO23 DUT1 RIB5 POP4 TSC10 REI1 APE3 SUL1 MAL33 MAL31 MAL32 FYV5 SPB1 SPS22 MGR1 PDI1 GLK1 GFD2 HIS4 FRM2 AGP1 YCR001W YCP4 CIT2 PGK1 YCR016W PET18 HSP30 YCR025C RIM1 RPS14A ELO2 YCR043C RRT12 BUD23 HCM1 RSA4 ER…
		Pdr3p	0.9295	0.1758	0	SEO1 TIM12 PHO5 YBR096W MMS4 YMC2 VID24 AIM3 RAD16 TPS1 ATG42 BMT2 MAK5 ADH5 RTC2 ICS2 ARL1 SEC66 FZO1 SMP1 YPC1 GDT1 RPS9B RPL21A MSI1 DUR1,2 ERV15 MET8 ARC40 YBR238C THI2 ALG7 GPX2 HIS7 SPO23 DUT1 RIB5 POP4 TSC10 REI1 APE3 SUL1 MAL33 MAL31 MAL32 FYV5 SPB1 SPS22 MGR1 PDI1 GLK1 GFD2 HIS4 FRM2 AGP1 YCR001W YCP4 CIT2 PGK1 YCR016W PET18 HSP30 YCR025C RIM1 RPS14A ELO2 YCR043C RRT12 BUD23 HCM1 RSA4 ER…
		Rpn4p	0.9074	0.1764	0	SEO1 TIM12 PHO5 YBR096W MMS4 YMC2 VID24 AIM3 RAD16 TPS1 ATG42 BMT2 MAK5 ADH5 RTC2 ICS2 ARL1 SEC66 FZO1 SMP1 YPC1 GDT1 RPS9B RPL21A MSI1 DUR1,2 ERV15 MET8 ARC40 YBR238C THI2 ALG7 GPX2 HIS7 SPO23 DUT1 RIB5 POP4 TSC10 REI1 APE3 SUL1 MAL33 MAL31 MAL32 SPB1 SPS22 MGR1 PDI1 GLK1 GFD2 HIS4 FRM2 AGP1 YCP4 CIT2 PGK1 YCR016W PET18 HSP30 YCR025C RIM1 RPS14A ELO2 YCR043C RRT12 BUD23 HCM1 RSA4 ERS1 TUP1 FIG2 …
		Pdr1p	0.8536	0.1855	0	SEO1 TIM12 PHO5 YBR096W MMS4 YMC2 VID24 AIM3 RAD16 TPS1 ATG42 BMT2 MAK5 ADH5 RTC2 ICS2 ARL1 SEC66 FZO1 SMP1 YPC1 GDT1 RPS9B RPL21A MSI1 DUR1,2 ERV15 ARC40 YBR238C THI2 ALG7 GPX2 HIS7 SPO23 DUT1 RIB5 POP4 TSC10 REI1 APE3 SUL1 MAL33 MAL31 MAL32 SPB1 MGR1 PDI1 GLK1 GFD2 HIS4 FRM2 AGP1 YCP4 CIT2 PGK1 YCR016W PET18 HSP30 YCR025C RIM1 RPS14A ELO2 YCR043C RRT12 BUD23 HCM1 RSA4 ERS1 TUP1 FIG2 YCR102C PAU…
		Cbf1p	0.821	0.1786	4e-15	SEO1 TIM12 PHO5 YBR096W MMS4 YMC2 VID24 AIM3 RAD16 TPS1 ATG42 BMT2 MAK5 ADH5 RTC2 ICS2 ARL1 SEC66 FZO1 YPC1 GDT1 RPS9B RPL21A DUR1,2 ERV15 MET8 ARC40 YBR238C ALG7 GPX2 HIS7 SPO23 DUT1 RIB5 POP4 TSC10 REI1 APE3 SUL1 SPB1 MGR1 PDI1 GLK1 GFD2 HIS4 FRM2 AGP1 YCR001W YCP4 CIT2 PGK1 YCR016W HSP30 RIM1 RPS14A ELO2 YCR043C BUD23 HCM1 RSA4 ERS1 TUP1 YCR102C PAU3 YDL242W YDL241W GYP7 DTD1 YDL218W SHR3 YDL2…
		Met32p	0.8139	0.1787	8e-15	SEO1 PHO5 RAD16 TPS1 ADH5 RTC2 ICS2 ARL1 SEC66 FZO1 SMP1 YPC1 GDT1 RPS9B RPL21A DUR1,2 ERV15 MET8 ARC40 YBR238C THI2 ALG7 GPX2 HIS7 SPO23 DUT1 POP4 TSC10 REI1 APE3 SUL1 MAL33 MAL32 FYV5 SPB1 SPS22 MGR1 PDI1 GLK1 HIS4 FRM2 AGP1 YCP4 CIT2 PGK1 YCR016W PET18 YCR025C RPS14A ELO2 YCR043C RRT12 BUD23 HCM1 ERS1 TUP1 FIG2 YCR102C PAU3 YDL242W YDL241W LRG1 FMP45 DTD1 YDL218W SHR3 YDL211C YDL199C NUS1 ARF1…
		Met31p	0.7963	0.1778	7.94e-13	SEO1 TIM12 PHO5 MMS4 YMC2 AIM3 RAD16 TPS1 BMT2 MAK5 ICS2 ARL1 SEC66 FZO1 SMP1 YPC1 GDT1 RPL21A MSI1 DUR1,2 ERV15 MET8 ARC40 YBR238C THI2 ALG7 GPX2 HIS7 SPO23 DUT1 RIB5 POP4 TSC10 REI1 SUL1 MAL31 SPB1 SPS22 MGR1 GLK1 GFD2 HIS4 FRM2 AGP1 YCR001W YCP4 CIT2 PGK1 YCR016W PET18 HSP30 YCR025C RIM1 RPS14A ELO2 YCR043C BUD23 HCM1 RSA4 ERS1 TUP1 FIG2 YCR102C PAU3 YDL242W YDL241W LRG1 FMP45 DTD1 YDL218W SHR…
		Met28p	0.7443	0.1776	2.03692e-10	SEO1 TIM12 PHO5 YBR096W MMS4 YMC2 VID24 AIM3 RAD16 TPS1 MAK5 RTC2 ICS2 ARL1 SEC66 FZO1 SMP1 YPC1 GDT1 RPS9B RPL21A DUR1,2 ERV15 MET8 YBR238C GPX2 DUT1 RIB5 POP4 TSC10 REI1 SUL1 SPB1 MGR1 PDI1 GLK1 HIS4 AGP1 YCP4 CIT2 PGK1 YCR016W HSP30 RPS14A ELO2 YCR043C BUD23 RSA4 ERS1 YCR102C PAU3 YDL241W GYP7 DTD1 SHR3 YDL211C YDL199C NUS1 ARF1 PPH22 INH1 PCL9 YDL177C UGA3 DHH1 LDB17 PCL2 GET3 PMT1 NUR1 RPS16…
		Msn2p	0.6446	0.2243	0	SEO1 PHO5 YMC2 VID24 RAD16 TPS1 ATG42 ADH5 RTC2 ICS2 SMP1 YPC1 RPL21A DUR1,2 ERV15 MET8 YBR238C THI2 ALG7 GPX2 REI1 APE3 SUL1 MAL31 MAL32 SPB1 SPS22 MGR1 PDI1 GLK1 HIS4 AGP1 YCP4 CIT2 PGK1 YCR016W HSP30 YCR025C RPS14A ELO2 RRT12 HCM1 RSA4 TUP1 YCR102C FMP45 DTD1 YDL218W YDL199C NUS1 INH1 PCL9 UGA3 SAS10 RPP1B PCL2 NUR1 RPS16B SYO1 TSR1 STP4 RTK1 GPD1 ERP3 RAD28 ARO3 EHD3 NRG1 BAP3 HEM12 TPI1 PST1…
		Tec1p	0.6076	0.1804	3.71558e-08	SEO1 PHO5 YBR096W MMS4 YMC2 VID24 AIM3 RAD16 ATG42 BMT2 RTC2 ICS2 SEC66 FZO1 SMP1 DUR1,2 ERV15 MET8 ARC40 THI2 ALG7 GPX2 SPO23 TSC10 SUL1 MAL33 MAL31 MAL32 FYV5 SPS22 FRM2 AGP1 CIT2 YCR016W HSP30 YCR025C RPS14A ELO2 RRT12 HCM1 RSA4 FIG2 YDL242W YDL241W LRG1 GYP7 FMP45 YDL218W YDL211C YDL199C PCL9 DHH1 LDB17 RPP1B PCL2 NUR1 RPP1A SYO1 TSR1 RAD59 STP4 GPR1 RTK1 FAL1 RAD28 LYS14 EHD3 NRG1 HEM13 PST1…
		Sfp1p	0.6067	0.2095	0	TIM12 PHO5 YBR096W MMS4 VID24 AIM3 RAD16 MAK5 ADH5 RTC2 ICS2 ARL1 SEC66 FZO1 GDT1 RPS9B RPL21A MSI1 DUR1,2 MET8 YBR238C GPX2 HIS7 RIB5 POP4 TSC10 REI1 APE3 SUL1 MGR1 PDI1 GLK1 HIS4 FRM2 AGP1 YCP4 CIT2 PGK1 PET18 HSP30 RPS14A ELO2 YCR043C RRT12 RSA4 ERS1 TUP1 FIG2 YCR102C YDL241W LRG1 DTD1 YDL218W INH1 UGA3 DHH1 RPP1B GET3 PMT1 NUR1 YDL085C-A SUB2 RPS16B RPP1A SYO1 RPS29B RAD59 MCH1 SLC1 RTK1 ARO3…
		Ste12p	0.6067	0.1798	8.34975e-08	SEO1 PHO5 MMS4 YMC2 VID24 AIM3 RAD16 ATG42 RTC2 ICS2 FZO1 SMP1 YPC1 RPS9B DUR1,2 ERV15 YBR238C THI2 GPX2 SPO23 SUL1 MAL31 MAL32 FYV5 SPB1 SPS22 PDI1 GLK1 HIS4 FRM2 AGP1 YCR001W CIT2 PGK1 PET18 HSP30 YCR025C RPS14A HCM1 ERS1 TUP1 FIG2 YCR102C PAU3 YDL241W LRG1 GYP7 DTD1 YDL218W YDL199C INH1 PCL9 UGA3 DHH1 SAS10 LDB17 RPP1B PCL2 PMT1 NUR1 RPP1A IDP1 SYO1 RAD59 MCH1 STP4 SIR2 GPD1 RAD61 RAD28 LYS14 …
		Bas1p	0.5802	0.2196	0	SEO1 PHO5 MMS4 YMC2 VID24 RAD16 TPS1 BMT2 ADH5 RTC2 ICS2 SMP1 YPC1 GDT1 RPS9B RPL21A MSI1 DUR1,2 MET8 YBR238C THI2 ALG7 GPX2 HIS7 SPO23 DUT1 RIB5 TSC10 MAL33 MAL32 SPS22 GLK1 HIS4 FRM2 AGP1 YCP4 CIT2 PGK1 RPS14A ELO2 YCR043C RRT12 BUD23 HCM1 ERS1 FIG2 YCR102C PAU3 LRG1 GYP7 FMP45 YDL218W SHR3 YDL211C YDL199C NUS1 INH1 UGA3 DHH1 PCL2 GET3 PMT1 RPS16B RAD59 MCH1 GPD1 RAD28 LYS14 ARO3 NRG1 HEM13 BAP…
		Rap1p	0.5556	0.2278	0	SEO1 PHO5 VID24 RAD16 TPS1 ATG42 BMT2 ADH5 RTC2 ICS2 FZO1 SMP1 YPC1 GDT1 RPS9B RPL21A ALG7 HIS7 SPO23 DUT1 TSC10 REI1 SUL1 SPB1 PDI1 GLK1 GFD2 HIS4 FRM2 AGP1 YCP4 CIT2 PGK1 YCR016W PET18 HSP30 YCR025C RIM1 RPS14A ELO2 RRT12 BUD23 HCM1 PAU3 FMP45 SHR3 YDL199C ARF1 PPH22 SAS10 RPP1B PCL2 PMT1 SUB2 RPS16B RPP1A SYO1 RPS29B TSR1 RAD59 MCH1 SLC1 STP4 GPR1 GPD1 FAL1 RAD28 EHD3 NRG1 HEM13 BAP3 HEM12 TPI…
		Cst6p	0.5344	0.2047	0	SEO1 TIM12 PHO5 YBR096W YMC2 VID24 AIM3 TPS1 ATG42 MAK5 ADH5 ARL1 SEC66 FZO1 YPC1 GDT1 RPS9B RPL21A ERV15 YBR238C ALG7 GPX2 HIS7 SPO23 DUT1 POP4 TSC10 APE3 SUL1 MAL33 MAL32 SPB1 SPS22 PDI1 GLK1 HIS4 FRM2 AGP1 CIT2 PGK1 YCR016W PET18 RIM1 RPS14A ELO2 YCR043C RSA4 TUP1 FIG2 PAU3 YDL241W FMP45 YDL218W YDL211C NUS1 ARF1 YDL177C UGA3 RPP1B GET3 PMT1 SUB2 RPS16B RPP1A SYO1 RPS29B MCH1 SLC1 RTK1 GPD1 HE…
		Msn4p	0.5062	0.2315	0	SEO1 PHO5 MMS4 YMC2 VID24 RAD16 TPS1 ATG42 RTC2 ICS2 YPC1 RPS9B MET8 THI2 ALG7 GPX2 APE3 SUL1 MAL33 MAL31 MAL32 SPS22 MGR1 PDI1 GLK1 AGP1 YCP4 CIT2 PGK1 HSP30 YCR025C RPS14A RRT12 HCM1 RSA4 TUP1 YCR102C FMP45 YDL199C NUS1 ARF1 INH1 UGA3 SAS10 PCL2 NUR1 RPS16B SYO1 TSR1 STP4 GPD1 ERP3 RAD28 LYS14 NRG1 BAP3 HEM12 PST1 RPS13 TPS2 TVP23 VTC5 ARX1 MKC7 CPR1 HSP42 SND1 YDR215C YDR222W RTN1 VHS1 CCC2 PH…
L214V vs. WT	Normal condition	Tec1p	0.7347	0.0189	1.4179e-05	ADY2 GIT1 ADH7 PRM7 BSC1 DIA3 HEM13 YAP6 YDR274C HXT7 CYC7 SSA4 DMC1 SNZ3 YFL051C YFL019C HOP2 NQM1 PDC6 CTT1 TRS65 SPG1 PAU12 YHR033W YHR125W ARO9 REC104 IMA3 TIR3 FAA3 YJL225C IMA4 HXT9 YJL218W OPT1 CDC6 ATG36 INO1 ANB1 MET5 GEX2 YLL066C THI7 ATG39 CAR2 GMC2 SPG4 MSS11 PAI3 SIP18 SPS19 YNL018C IMA2 HXT11 YOL131W YPL278C GRE1 CAR1 CTF19 ADE1 PAU7 YAR029W PRM9 YBL044W ECM13 TIP1 SIP4 YAR009C YDR2…
		Ste12p	0.7347	0.0188	1.5611e-05	ADY2 GIT1 YCR102C ADH7 PRM7 BSC1 DIA3 HEM13 YAP6 YDR274C HXT7 CYC7 MET6 RAD51 SSA4 DMC1 SNZ3 YFL051C YFL019C HOP2 NQM1 PDC6 CTT1 TRS65 PAU12 YHR033W YHR125W ARO9 REC104 IMA3 RGI2 PRM2 YIL014C-A TIR3 FAA3 YJL225C HXT9 YJL218W REE1 CDC6 ATG36 INO1 ANB1 GEX2 YLL066C PAU18 THI7 ATG39 GMC2 SPG4 MSS11 PAI3 SIP18 URA10 SPS19 YNL018C PAU6 IMA2 HXT11 GRE1 CAR1 ADE1 PAU7 YAR028W YAR029W PRM9 YBL044W ECM13 …
		Msn2p	0.7143	0.0215	5.82701e-08	ADY2 GIT1 YCR102C PRM7 BSC1 DIA3 YAP6 HXT7 CYC7 MET6 RAD51 SSA4 DMC1 SNZ3 MET13 NQM1 PDC6 CTT1 TNA1 YHR033W ARO9 REC104 IMA3 RGI2 PRM2 YIL014C-A TIR3 YJL225C IMA4 HXT9 REE1 OPT1 CDC6 INO1 ANB1 MET5 PUT3 GEX2 PAU18 THI7 ATG39 CAR2 GMC2 HUG1 SPG4 MSS11 PAI3 SIP18 URA10 SPS19 YNL018C IMA2 HXT11 YOL131W GRE1 YPL199C CAR1 CTF19 ADE1 PAU7 YAR028W PRM9 YBL044W ECM13 TIP1 SIP4 YDR246W-A YER159C-A YDR261C…
		Bas1p	0.6633	0.0217	3.01531e-07	ADY2 GIT1 YCR102C PRM7 BSC1 DIA3 HEM13 YAP6 YDR274C CYC7 MET6 SSA4 DMC1 SNZ3 NQM1 PDC6 CTT1 SPG1 TNA1 YHR033W ARO9 REC104 IMA3 RGI2 PRM2 YIL014C-A HXT9 REE1 OPT1 ATG36 INO1 ANB1 MET5 PAU18 THI7 ATG39 CAR2 HUG1 SPG4 PAI3 SIP18 URA10 SPS19 YNL018C IMA2 HXT11 YPL278C GRE1 YPL199C CAR1 CTF19 ADE1 PAU7 PRM9 ECM13 TIP1 SIP4 YAR009C YDR210C-C YER159C-A YGR027W-A YPR158C-C YDR261C-D YMR051C DPC7
		Msn4p	0.6327	0.025	1.92057e-09	ADY2 GIT1 YCR102C PRM7 BSC1 DIA3 YAP6 YDR274C HXT7 CYC7 MET6 RAD51 SSA4 DMC1 SNZ3 YFL051C MET13 NQM1 PDC6 CTT1 TNA1 YHR033W ARO9 REC104 IMA3 RGI2 PRM2 YIL014C-A YJL225C IMA4 HXT9 OPT1 CDC6 INO1 ANB1 MET5 PUT3 GEX2 PAU18 THI7 ATG39 CAR2 GMC2 HUG1 SPG4 PAI3 SIP18 URA10 SPS19 IMA2 HXT11 YOL131W GRE1 CAR1 YAR028W PRM9 YBL044W ECM13 TIP1 SIP4 YDR246W-A YMR051C
		Sok2p	0.6224	0.0266	1.84426e-10	ADY2 GIT1 YCR102C PRM7 BSC1 DIA3 HEM13 YAP6 HXT7 MET6 RAD51 SSA4 DMC1 SNZ3 YFL051C MET13 HOP2 NQM1 PDC6 CTT1 SPG1 YHR033W IMA3 RGI2 PRM2 TIR3 FAA3 YJL225C IMA4 HXT9 YJL218W REE1 OPT1 ATG36 INO1 MET5 GEX2 YLL066C THI7 ATG39 GMC2 SPG4 MSS11 PAI3 SIP18 URA10 SPS19 YNL018C PAU6 IMA2 HXT11 YPL278C GRE1 PAU7 YAR028W YAR029W YBL044W ECM13 TIP1 SIP4 YAR009C
		Cin5p	0.5816	0.0261	3.37631e-09	ADY2 YCR102C BSC1 DIA3 YAP6 HXT7 CYC7 SSA4 DMC1 SNZ3 YFL051C YFL019C MET13 NQM1 PDC6 CTT1 SPG1 TNA1 PAU12 YHR033W REC104 IMA3 RGI2 TIR3 IMA4 HXT9 YJL218W OPT1 CDC6 ANB1 MET5 PAU18 THI7 SPG4 MSS11 PAI3 SIP18 URA10 YNL018C IMA2 HXT11 YOL131W YPL278C GRE1 CAR1 CTF19 ADE1 PAU7 YBL044W ECM13 TIP1 SIP4 YER159C-A YGR027W-A YPR158C-C YDR261C-D YMR051C
		Ixr1p	0.5816	0.0234	2.84225e-07	ADY2 YCR102C ADH7 PRM7 BSC1 HEM13 HXT7 CYC7 RAD51 SSA4 YFL051C YFL019C NQM1 PDC6 CTT1 SPG1 TNA1 PAU12 YHR033W YHR125W ARO9 REC104 IMA3 RGI2 TIR3 FAA3 YJL225C IMA4 YJL218W REE1 OPT1 ANB1 MET5 PUT3 GEX2 YLL066C PAU18 THI7 ATG39 CAR2 PAI3 SIP18 URA10 IMA2 HXT11 GRE1 PAU7 ECM13 TIP1 SIP4 YAR009C YDR210C-C YER159C-A YGR027W-A YPR158C-C YDR261C-D YMR051C
		Hsf1p	0.5204	0.0283	2.78038e-09	ADY2 YCR102C BSC1 DIA3 YAP6 YDR274C CYC7 MET6 SSA4 DMC1 SNZ3 HOP2 NQM1 PDC6 CTT1 TNA1 YHR033W ARO9 RGI2 PRM2 YIL014C-A FAA3 IMA4 HXT9 REE1 OPT1 INO1 MET5 GEX2 CAR2 GMC2 HUG1 SPG4 MSS11 PAI3 SIP18 URA10 SPS19 HXT11 YOL131W YPL278C CAR1 ADE1 ECM13 TIP1 SIP4 YDR210C-C YER159C-A YGR027W-A YDR261C-D YMR051C
		Fhl1p	0.5204	0.0262	5.01906e-08	ADY2 GIT1 PRM7 BSC1 DIA3 YAP6 YDR274C HXT7 CYC7 MET6 SSA4 DMC1 MET13 NQM1 PDC6 CTT1 SPG1 YHR033W ARO9 IMA3 RGI2 PRM2 FAA3 YJL225C IMA4 HXT9 REE1 OPT1 CDC6 ATG36 INO1 MET5 THI7 ATG39 CAR2 SPG4 PAI3 SIP18 URA10 SPS19 IMA2 GRE1 YPL199C CAR1 CTF19 ADE1 PRM9 SIP4 YAR009C YDR246W-A YMR105W-A
		Ume6p	0.5102	0.034	4.297e-12	ADY2 ADH7 PRM7 DIA3 HEM13 HXT7 MET6 DMC1 SNZ3 MET13 HOP2 NQM1 CTT1 SPG1 PAU12 BCD1 ARO9 REC104 IMA3 YIL014C-A TIR3 YJL218W OPT1 ATG36 INO1 ANB1 MET5 PUT3 ATG39 CAR2 GMC2 SPG4 SIP18 URA10 YNL018C PAU6 IMA2 HXT11 YOL131W YPL199C CAR1 CTF19 YAR028W PRM9 ECM13 SIP4 YAR009C YDR210C-C YER159C-A YGR027W-A
	Hyperosmotic stress	Ste12p	0.7298	0.0544	2.641e-12	FLO9 PHO5 THI2 PHO89 VAC17 FRM2 YCL021W-A BUD3 ADY2 PET18 HMRA2 GIT1 YCR099C EMA35 YCR102C ADH7 AAD4 UGA4 RTN2 YDR042C HEM13 FMP16 SWI5 SPR28 YAP6 YHP1 SAM2 YEL075C SDD1 UTR2 UTR4 TIR1 CHO1 PIC2 VFA1 YER135C FTR1 DMC1 YER187W YER188W YFL068W ALR2 STE2 HSP12 IGD1 YFR054C COS12 YGL262W YGL117W HOP2 AGA2 YGL015C BRP1 CTT1 THI4 CHO2 CRH1 SOL4 MGA1 PAU12 ARN1 DUR3 YHR033W SAE3 RTC3 EPT1 NDT80 YHR125W …
		Tec1p	0.7193	0.0537	2.8709e-11	FLO9 PHO3 PHO5 THI2 PHO89 VAC17 FRM2 YCL021W-A BUD3 ADY2 GIT1 YCR099C EMA35 ADH7 AAD3 AAD4 RTN2 MCD1 YDR042C HEM13 FMP16 SPR28 YAP6 YHP1 ITR1 YEL075C SDD1 UTR2 CHO1 VFA1 YER135C FTR1 TMT1 DMC1 YER188W YFL068W ALR2 STE2 HSP12 IGD1 YFR054C COS12 YGL262W ARI1 HOP2 AGA2 YGL015C CTT1 THI4 CRH1 CPD1 SOL4 MGA1 PAU12 ARN1 DUR3 YHR033W SAE3 RTC3 EPT1 NDT80 YHR125W SPL2 PEX18 SPC97 YHR173C YHR213W VTH1 IMA…
		Bas1p	0.6807	0.0648	0	FLO9 PHO3 PHO5 THI2 PHO89 VAC17 FRM2 YCL021W-A ADY2 GIT1 YCR102C AAD3 SOR2 AAD4 UGA4 RTN2 YDR042C HEM13 FMP16 SWI5 SPR28 YAP6 TRP4 YHP1 ITR1 SAM2 YEL075C SIT1 SDD1 UTR2 TIR1 PIC2 VFA1 FTR1 TMT1 DMC1 YER187W YER188W THI5 ALR2 HSP12 IGD1 COS12 YGL262W ARI1 YGL117W AGA2 STF2 CTT1 THI4 CHO2 CRH1 SOL4 ARN2 ARN1 DUR3 ECM12 YHR033W SAE3 RTC3 EPT1 NDT80 SPL2 YHR138C PEX18 SPC97 YHR210C YHR213W VTH1 IMA3 …
		Msn2p	0.6702	0.0586	4.2e-14	FLO9 PHO3 PHO5 THI2 PHO89 ADY2 HMRA2 GIT1 YCR099C YCR102C AAD4 UGA4 RTN2 MCD1 YDR042C FMP16 SPR28 YAP6 TRP4 YHP1 ITR1 SAM2 YEL075C SIT1 SDD1 UTR2 TIR1 CHO1 PIC2 VFA1 FTR1 DMC1 THI5 STE2 HSP12 IGD1 COS12 YGL262W ARI1 YGL117W AGA2 BRP1 STF2 CTT1 THI4 CHO2 CRH1 SOL4 MGA1 ARN1 DUR3 ECM12 YHR033W SAE3 RTC3 EPT1 SPL2 YHR138C PEX18 SPC97 YHR173C VTH1 IMA3 CSS1 POT1 SIM1 FIS1 PRM2 TIR3 RPR2 DAL1 IRC24 YP…
		Msn4p	0.5965	0.0686	0	FLO9 PHO3 PHO5 THI2 PHO89 ADY2 HMRA2 GIT1 YCR099C EMA35 YCR102C SOR2 UGA4 RTN2 MCD1 YDR042C FMP16 SPR28 YAP6 TRP4 YHP1 ITR1 SAM2 UTR2 TIR1 PIC2 VFA1 FTR1 DMC1 THI5 STE2 HSP12 IGD1 YGL262W ARI1 YGL117W AGA2 BRP1 STF2 CTT1 THI4 CRH1 SOL4 MGA1 ARN2 ARN1 ECM12 YHR033W SAE3 RTC3 SPL2 YHR138C PEX18 SPC97 YHR173C VTH1 IMA3 POT1 SIM1 FIS1 PRM2 RPR2 IRC24 HYR1 YPS6 YJL225C IMA4 HXT9 HXT8 YJL163C CIS3 PRM1…
		Sok2p	0.5684	0.0707	0	FLO9 PHO3 PHO5 THI2 PHO89 ADY2 HMRA2 GIT1 YCR102C AAD3 SOR2 AAD4 UGA4 RTN2 YDR042C HEM13 FMP16 YAP6 TRP4 YHP1 ITR1 YEL075C SIT1 UTR2 TIR1 PIC2 FTR1 TMT1 DMC1 YER188W YFL068W THI5 STE2 HSP12 IGD1 ARI1 HOP2 AGA2 STF2 CTT1 THI4 CRH1 CPD1 SOL4 MGA1 ARN1 DUR3 YHR033W SAE3 RTC3 SPL2 YHR138C PEX18 YHR210C YHR213W VTH1 IMA3 CSS1 POT1 SIM1 QDR1 FIS1 PRM2 TIR3 VLD1 DAL1 YPS6 YJL225C IMA4 HXT9 REE1 HXT8 YJL…
		Rap1p	0.5404	0.0557	3.65726e-08	PHO3 PHO5 PHO89 VAC17 FRM2 YCL021W-A ADY2 PET18 HMRA2 GIT1 ADH7 AAD3 RTN2 YDR042C HEM13 FMP16 SWI5 SPR28 YAP6 TRP4 YHP1 SAM2 YEL075C SDD1 UTR2 TIR1 CHO1 PIC2 VFA1 FTR1 DMC1 YER188W ALR2 HSP12 IGD1 YFR054C COS12 YGL262W AGA2 BRP1 STF2 CTT1 CHO2 SOL4 MGA1 PAU12 ARN1 DUR3 ECM12 YHR033W EPT1 SPL2 YHR138C YHR173C YHR210C CSS1 SIM1 PRM2 TIR3 VLD1 RPR2 DAL1 YJL225C CIS3 YJL107C OPI3 BUD4 IME1 SOR1 STE3 …
		Ixr1p	0.5333	0.0624	3.643e-12	FLO9 PHO5 PHO89 FRM2 YCL021W-A ADY2 PET18 HMRA2 YCR102C ADH7 AAD3 SOR2 RTN2 YDR042C HEM13 FMP16 YHP1 SAM2 SIT1 SDD1 UTR2 UTR4 TIR1 CHO1 PIC2 FTR1 TMT1 YER187W YER188W THI5 STE2 HSP12 IGD1 YFR054C YGL117W AGA2 STF2 CTT1 CRH1 CPD1 SOL4 MGA1 PAU12 ARN2 DUR3 YHR033W RTC3 EPT1 YHR125W SPL2 YHR138C YHR173C YHR210C YHR213W VTH1 IMA3 CSS1 SIM1 TIR3 HYR1 YPS6 YJL225C IMA4 REE1 YJL163C PRM10 YJL107C OPI3 I…
	Thermal stress	Ste12p	0.7329	0.028	2.71235e-07	SEO1 PHO5 PHO89 PAU24 ADY2 HSP30 YCR099C EMA35 YCR101C YCR102C PAU3 ADH7 HXT15 YDL241W BSC1 YDR034W-B SPR28 SAM2 API2 YRF1-1 YEL073C SDD1 UTR2 TIR1 CHO1 SSA4 YER181C YFL068W SNZ3 DAK2 PAU5 HSP12 HXT10 IRC7 YPS5 YGL235W YGL118C OLE1 HOP2 MAL13 MAL12 PAU12 COS6 YHL044W ECM34 YHL042W CRG1 YHR214W IMA3 CSS1 SUC2 QDR1 GAT4 YPS6 PAU15 YJL225C HXT9 YJL218W REE1 YJL007C IME1 SOR1 MPH3 MCH2 URA1 STE3 CWP1…
		Sok2p	0.6027	0.0384	4.45e-13	PHO5 PHO89 ADY2 HSP30 YCR102C AAD3 SOR2 HXT15 THI13 YDL241W BSC1 YDR034W-B YRF1-1 YEL073C UTR2 TIR1 SSA4 YFL068W SNO3 SNZ3 DAK2 PAU5 HSP12 IRC7 YGL260W YPS5 VEL1 YGL235W OLE1 HOP2 SPG1 MAL13 MAL12 COS6 YHL044W YHR219W IMA3 CSS1 SUC2 QDR1 GAT4 YPS6 PAU15 YJL225C IMA4 HXT9 YJL218W REE1 IME1 THI11 SOR1 MCH2 URA1 CWP1 VBA5 GEX2 YLL067C OSW2 GAL2 PDC5 GMC2 YLR460C YRF1-5 SPG4 ALD3 SIP18 THI12 YNL195C …
		Msn4p	0.5685	0.0335	1.1209e-08	SEO1 PHO5 PHO89 ADY2 HSP30 YCR099C EMA35 YCR102C SOR2 HXT15 THI13 BSC1 YDR034W-B SPR28 SAM2 API2 YRF1-1 YEL073C UTR2 TIR1 SSA4 SNZ3 DAK2 HSP12 YPS5 YGL258W-A VEL1 OLE1 MAL12 COS6 CRG1 YHR214W IMA3 SUC2 YPS6 YJL225C IMA4 HXT9 OPI3 IME1 YJR128W THI11 SOR1 MCH2 URA1 CWP1 PUT3 VBA5 GEX2 YLL067C PAU18 OSW2 GAL2 CPR6 GMC2 YLR460C YRF1-4 YRF1-5 SPG4 ALD3 SIP18 THI12 YNL195C YNR068C MAN2 AIF1 COS10 YOL16…
		Ixr1p	0.5068	0.0304	1.09465e-05	SEO1 PHO5 PHO89 ADY2 HSP30 YCR102C PAU3 ADH7 AAD3 SOR2 THI13 YDL241W YDL085C-A BSC1 SAM2 SDD1 UTR2 TIR1 CHO1 SSA4 DAK2 PAU5 HSP12 IRC7 VEL1 YGL235W OLE1 SPG1 MAL13 MAL12 PAU12 COS6 YHL044W IMA3 CSS1 SUC2 YPS6 PAU15 YJL225C IMA4 YJL218W REE1 OPI3 IME1 YJR128W THI11 MPH3 CWP1 PUT3 GEX2 YLL067C PAU18 GAL2 PDC5 YLR460C YRF1-5 ALD3 SIP18 THI12 YNL195C LYS9 YNR068C MAN2 HXT11 IRC10 HSP33 PAU21 PAU22 GR…

## Sheet: Dataset S5B
Pairwise comparison	Culture condition	Transcription Factor	% in user set	% in scerevisiae	p-value	Target ORF/Genes
A140G vs. WT	Normal condition	Msn2p	0.6023	0.0651	7.16588e-09	YAL064W PHO3 LYS2 CTP1 AAD4 GCV1 ENA2 SED1 VTC5 YDR344C YHP1 UTR2 CYC7 TIR1 YER137C SPI1 YFL067W THI5 YFR018C YFR035C VEL1 ADE5,7 YGL039W STF2 PDC6 CLB6 TPO2 YHB1 WSC4 RIM4 YHR130C IMD2 SIM1 POR2 LYS12 RGI2 DAL3 LYS1 ELO1 RPS22A FAR1 ANB1 BNA2 CWP1 PHD1 DAL80 GAP1 MTD1 YCT1 YEH1 ALT1 YLR112W INA1 ATG17 YML131W ERO1 MSC1 RSC9 NDI1 TSL1 UTP14 RPM2 UFO1 COG8 DAK1 SML1 CYB2 YML053C AIM32 VPS71 SRC1 R…
A140G vs. WT	Hyperosmotic stress	Yap1p	0.9223	0.1042	1.19506e-10	SEO1 YAL065C YBR090C PHO5 AGP2 YBR138C ADH5 YSW1 SLI15 CDC28 SSE2 YBR184W COS111 DUR1,2 PBP2 GPX2 RIB5 SUL1 COS2 CHA1 VAC17 APA1 SPS22 GFD2 FRM2 AGP1 BUD3 YCR001W HTL1 HCM1 YCR085W HMRA2 GIT1 YCR099C EMA35 AAD4 HO PRR2 YDL211C UGA3 CDC9 MSH5 POL3 DUN1 RAD59 STP4 RTK1 GPM2 RPN4 MCD1 SNQ2 GCV1 YDR029W YDR034C-A ARO3 PST1 SHU2 PET100 AFR1 MSH6 SWI5 CTH1 HSP42 SCC2 AHA1 YDR215C VHS1 MET32 HSP78 HXT6 …
		Rpn4p	0.868	0.1015	8.43388e-05	SEO1 YAL065C YBR090C PHO5 AGP2 YBR138C ADH5 YSW1 SLI15 CDC28 SSE2 YBR184W COS111 DUR1,2 PBP2 GPX2 RIB5 SUL1 COS2 CHA1 VAC17 APA1 SPS22 GFD2 FRM2 AGP1 BUD3 HTL1 HCM1 YCR085W HMRA2 GIT1 YCR099C EMA35 UGA3 CDC9 MSH5 DUN1 STP4 RTK1 GPM2 RPN4 MCD1 SNQ2 GCV1 YDR034C-A ARO3 PST1 SHU2 PET100 AFR1 MSH6 CTH1 HSP42 SCC2 AHA1 VHS1 MET32 HSP78 HXT6 MUS81 YHP1 PAC11 MZM1 GIN4 GNP1 GRX2 EUG1 RMD6 DSF1 SIT1 SOM1…
		Met32p	0.7903	0.1044	1.1865e-05	SEO1 PHO5 AGP2 ADH5 YSW1 CDC28 SSE2 YBR184W COS111 DUR1,2 PBP2 GPX2 SUL1 COS2 CHA1 VAC17 APA1 SPS22 FRM2 AGP1 BUD3 HCM1 YCR085W GIT1 EMA35 AAD4 HO YDL211C CDC9 MSH5 YDL129W POL3 DUN1 RAD59 STP4 RTK1 GPM2 RPN4 MCD1 SNQ2 GCV1 YDR029W YDR034C-A ARO3 PST1 SHU2 PET100 AFR1 SWI5 CTH1 HSP42 SCC2 AHA1 VHS1 MET32 HSP78 HXT6 MUS81 PAC11 MZM1 GIN4 GNP1 RMD6 DSF1 SIT1 MTC7 ECM10 PXP1 PMI40 FIR1 HOM3 PIC2 FCY…
		Met28p	0.7361	0.1057	1.32665e-05	SEO1 YAL065C YBR090C PHO5 AGP2 YBR138C SLI15 CDC28 SSE2 YBR184W COS111 DUR1,2 PBP2 GPX2 RIB5 SUL1 COS2 VAC17 APA1 AGP1 BUD3 HTL1 HMRA2 AAD4 HO PRR2 YDL211C UGA3 CDC9 YDL129W POL3 DUN1 RAD59 STP4 RTK1 GPM2 RPN4 MCD1 SNQ2 GCV1 YDR029W YDR034C-A ARO3 SHU2 PET100 MSH6 SWI5 CTH1 HSP42 SCC2 AHA1 YDR215C VHS1 MET32 HSP78 HXT6 MUS81 YHP1 PAC11 MZM1 GIN4 GRX2 EUG1 RMD6 DSF1 SIT1 SOM1 ECM10 PXP1 PMI40 FIR1…
A140G vs. WT	Thermal stress	Msn2p	0.6127	0.0917	2.86e-13	EHT1 YBR284W CHA1 PDI1 GLK1 HIS4 YCR025C HMRA2 YCR102C COS7 THI13 AAD4 HO YDL218W UGA4 YDL124W KNH1 GAL3 YDR010C GCV1 EHD3 ENA2 TPS2 SED1 HNT2 PHO92 ARO10 ITR1 API2 YEL073C DSF1 SIT1 SDD1 CYC7 UTR5 MTC7 TIR1 YER137C YER189W YFL067W THI5 DAK2 YGL258W-A VEL1 YGL230C SAP4 SOH1 SCS3 YGL117W YGL039W YGR035C BUD9 FMP48 YGR066C PDC6 CLB6 ATF2 YHB1 MAL12 YHL049C COS8 YHL044W SPO11 DUR3 ECM12 YHR054C HXT1…
P169A vs. WT	Hyperosmotic stress	Msn4p	0.5283	0.0904	1e-15	YBR090C VPS15 RTC2 ICS2 AMN1 POP7 YPC1 MAL31 FUS1 CIT2 HSP30 YCR050C BUD31 HMRA2 SOR2 FMP45 PAR32 DUN1 PRM7 ERP3 MCD1 YDR034W-B BAP3 FMP16 SED1 SHU2 DNF2 ALT2 MKC7 AHA1 SPR28 CTA1 YDR274C GIC2 HXT6 HXT3 YRA1 ATO3 DIT1 MRP20 TOM1 LPP1 SLF1 STL1 YEL073C MTC7 YAT2 RNR1 IES5 DSE1 YER137C SPI1 DAK2 YFL040W IGD1 VEL1 ADH4 ZRT1 YGL242C PYC1 AGA2 SCW11 BRP1 GSC2 YGR035C FMP48 VHT1 PDC6 CTT1 BTN2 SNG1 YHB…
R238K vs. WT	Normal condition	Yap1p	0.9194	0.1304	3.203e-12	SEO1 PHO3 RXT2 YBR096W CYC8 LYS2 TKL2 RTC2 SSE2 SWD3 GDT1 RPS9B RPL21A NGR1 MET8 PBP2 SHM1 PAF1 SSH1 CTP1 PCA1 COS2 HMLALPHA2 CHA1 HBN1 YCL021W-A YCL002C RPS14A MATALPHA2 RRT12 SSK22 HMRA2 YCR099C YCR102C AAD4 YDL242W YDL241W SSB1 HO RTN2 DHH1 MSH5 RPP1B YDL124W TMA17 RPS16B RPL13A RPP1A RPL31A BDF2 PEX19 RPS29B RAD59 DIA3 GPM2 RPN4 MED2 RPL4B ENA5 ENA2 TPI1 CDC34 RPS13 FMP16 SED1 DNF2 MKC7 SWI5 …
		Rpn4p	0.889	0.1304	4.60903e-10	SEO1 PHO3 RXT2 YBR096W CYC8 LYS2 TKL2 RTC2 SSE2 SWD3 GDT1 RPS9B RPL21A NGR1 MET8 PBP2 SHM1 PAF1 SSH1 CTP1 PCA1 COS2 HMLALPHA2 CHA1 HBN1 YCL021W-A YCL002C RPS14A MATALPHA2 RRT12 SSK22 HMRA2 YCR099C YCR102C YDL242W YDL241W SSB1 RTN2 DHH1 MSH5 RPP1B YDL124W TMA17 RPS16B RPL13A RPP1A RPL31A PEX19 RPS29B DIA3 GPM2 RPN4 MED2 RPL4B ENA5 ENA2 TPI1 CDC34 RPS13 FMP16 SED1 DNF2 MKC7 CDC37 STB3 HSP42 FMN1 YD…
		Met32p	0.8189	0.1357	2.232e-12	SEO1 CYC8 TKL2 RTC2 SSE2 SWD3 GDT1 RPS9B RPL21A MET8 PBP2 SHM1 PAF1 SSH1 CTP1 PCA1 COS2 CHA1 YCL002C RPS14A MATALPHA2 YCR041W RRT12 SSK22 YCR102C AAD4 YDL242W YDL241W SSB1 HO RTN2 YDL186W DHH1 MSH5 RPP1B YDL124W TMA17 RPS16B RPL13A RPP1A RPL31A BDF2 PEX19 RPS29B RAD59 GPM2 RPN4 MED2 RPL4B ENA5 TPI1 CDC34 FMP16 SED1 DNF2 SWI5 CDC37 STB3 HSP42 FMN1 MET32 CTA1 HSP78 HDA2 GIC2 ASP1 HXT7 YDR344C TRP4 …
		Met28p	0.7477	0.1347	1.35698e-08	SEO1 PHO3 RXT2 YBR096W CYC8 LYS2 RTC2 SSE2 GDT1 RPS9B RPL21A NGR1 MET8 PBP2 SHM1 PAF1 SSH1 CTP1 PCA1 COS2 YCL002C RPS14A MATALPHA2 YCR041W HMRA2 YCR102C AAD4 YDL241W SSB1 HO RTN2 PAR32 DHH1 YDL124W TMA17 RPS16B RPP1A RPL31A BDF2 PEX19 RPS29B RAD59 GPM2 RPN4 MED2 RPL4B ENA5 ENA2 TPI1 CDC34 RPS13 FMP16 SED1 MKC7 SWI5 CDC37 STB3 HSP42 YDR215C FMN1 YDR249C MET32 HSP78 HDA2 GIC2 SUM1 ASP1 HXT7 YDR344C…
		Msn2p	0.597	0.1568	0	SEO1 PHO3 CYC8 LYS2 TKL2 RTC2 SSE2 RPL21A NGR1 MET8 PAF1 CTP1 CHA1 HBN1 RPS14A RRT12 SSK22 HMRA2 YCR099C YCR102C AAD4 SSB1 HO RTN2 PAR32 RPP1B YDL124W TMA17 RPS16B RPL31A DIA3 GPM2 RPN4 RPL4B ENA5 ENA2 TPI1 CDC34 RPS13 FMP16 SED1 DNF2 MKC7 HSP42 YDR215C FMN1 YDR249C CTA1 HSP78 GIC2 HXT7 YDR344C TRP4 RPP2B ATO3 PDR15 RPL37B SAM2 PAD1 DLD3 UTR2 MTC7 VMA3 TIR1 HEM14 PHM8 MXR1 HIS1 FCY21 RNR1 YER079W…
R238K vs. WT	Hyperosmotic stress	Yap1p	0.9193	0.1019	9.80808e-10	SEO1 PHO5 MMS4 FES1 YBR138C YBR144C ADH5 SLI15 CDC28 TOS1 SSE2 SMP1 YBR184W COS111 SDS24 PBP2 YBR238C GPX2 SPO23 RIB5 POP4 SUL1 CHA1 VAC17 MRC1 KAR4 SPS22 HIS4 AGP1 KCC4 BUD3 YCR001W YCR025C GIT1 EMA35 ADY3 HO YDL211C CWC2 GGC1 UGA3 QRI1 DUN1 RTK1 GPD1 RPN4 MCD1 SNQ2 GCV1 ATG31 MRH1 YDR034C-A PST1 SED1 AFR1 SWI5 HSP42 UPS3 AHA1 YDR215C SPR28 AMD2 MET32 HSP78 DIN7 GIC2 HXT6 YDR366C MUS81 ADE8 YHP1…
		Cbf1p	0.8281	0.1063	1.90998e-10	SEO1 PHO5 MMS4 FES1 YBR138C YBR144C ADH5 SLI15 CDC28 TOS1 SSE2 YBR184W COS111 SDS24 PBP2 YBR238C GPX2 SPO23 RIB5 POP4 SUL1 CHA1 KAR4 HIS4 AGP1 KCC4 BUD3 YCR001W GIT1 EMA35 HO YDL211C GGC1 CMR1 YDL129W QRI1 DUN1 RTK1 GPD1 RPN4 MCD1 SNQ2 GCV1 ATG31 MRH1 YDR034C-A PST1 SED1 YDR114C SWI5 HSP42 UPS3 AHA1 AMD2 MET32 HSP78 DIN7 GIC2 HXT6 YDR366C MUS81 ADE8 YHP1 PAC11 GIN4 GNP1 FDC1 YEL075C RMD6 SIT1 UTR…
		Met32p	0.8221	0.1065	1.93633e-10	SEO1 PHO5 ADH5 CDC28 TOS1 SSE2 SMP1 YBR184W COS111 SDS24 PBP2 YBR238C GPX2 SPO23 POP4 SUL1 CHA1 VAC17 MRC1 KAR4 SPS22 HIS4 AGP1 KCC4 BUD3 YCR025C YCR041W GIT1 EMA35 ADY3 HO YDL211C CWC2 GGC1 CMR1 YDL129W QRI1 DUN1 RTK1 GPD1 RPN4 MCD1 SNQ2 GCV1 DAS2 ATG31 YDR034C-A PST1 SED1 AFR1 YDR114C SWI5 HSP42 UPS3 AHA1 MET32 HSP78 DIN7 GIC2 HXT6 YDR366C MUS81 ADE8 PAC11 MZM1 GIN4 GNP1 FDC1 YEL075C RMD6 SIT1 …
		Met28p	0.7399	0.1042	5.71528e-06	SEO1 PHO5 MMS4 FES1 YBR138C YBR144C SLI15 CDC28 TOS1 SSE2 SMP1 YBR184W COS111 SDS24 PBP2 YBR238C GPX2 RIB5 POP4 SUL1 VAC17 MRC1 KAR4 HIS4 AGP1 KCC4 BUD3 YCR041W ADY3 HO YDL211C UGA3 CMR1 YDL129W DUN1 RTK1 GPD1 RPN4 MCD1 SNQ2 GCV1 MRH1 YDR034C-A SED1 SWI5 HSP42 UPS3 AHA1 YDR215C AMD2 MET32 HSP78 DIN7 GIC2 HXT6 YDR366C MUS81 ADE8 YHP1 PAC11 MZM1 GIN4 FDC1 YEL075C RMD6 SIT1 UTR2 FIR1 RNR1 RAD51 SSA4…
		Bas1p	0.6278	0.1402	0	SEO1 PHO5 MMS4 FES1 ADH5 TOS1 SSE2 SMP1 SDS24 YBR238C GPX2 SPO23 RIB5 CHA1 VAC17 MRC1 KAR4 SPS22 HIS4 AGP1 GIT1 ADY3 HO YDL211C UGA3 CMR1 GPD1 RPN4 SNQ2 GCV1 DAS2 ATG31 MRH1 YDR034C-A PST1 SED1 AFR1 SWI5 HSP42 AHA1 SPR28 AMD2 MET32 HSP78 YDR366C ADE8 YHP1 GNP1 YEL075C SIT1 UTR2 FIR1 SSA4 MAM1 ALR2 MDJ1 YGL230C SDT1 STR3 ARI1 LYS5 YGL117W YGL081W AGA2 ALK1 MSB2 YGR035C FMP48 CTT1 CLB1 CLD1 YGR127W…
		Msn4p	0.5067	0.1367	0	SEO1 PHO5 MMS4 FES1 TOS1 SSE2 SDS24 GPX2 SUL1 CHA1 MRC1 SPS22 AGP1 KCC4 YCR025C GIT1 EMA35 HO GGC1 UGA3 YDL129W DUN1 GPD1 RPN4 MCD1 SNQ2 GCV1 ATG31 MRH1 PST1 SED1 AFR1 HSP42 AHA1 YDR215C SPR28 AMD2 HSP78 GIC2 HXT6 YHP1 PAC11 GNP1 UTR2 UTR5 RNR1 RAD51 SSA4 MDJ1 MET10 VEL1 ADH4 YGL230C STR3 ARI1 YGL117W OLE1 YGL039W AGA2 MSB2 DPC29 YGR035C FMP48 CTT1 CLD1 YGR127W BTN2 GTO1 RTS3 CRH1 YGR210C ZPR1 YH…
R238K vs. WT	Thermal stress	Yap1p	0.9193	0.1019	9.80808e-10	SEO1 PHO5 MMS4 FES1 YBR138C YBR144C ADH5 SLI15 CDC28 TOS1 SSE2 SMP1 YBR184W COS111 SDS24 PBP2 YBR238C GPX2 SPO23 RIB5 POP4 SUL1 CHA1 VAC17 MRC1 KAR4 SPS22 HIS4 AGP1 KCC4 BUD3 YCR001W YCR025C GIT1 EMA35 ADY3 HO YDL211C CWC2 GGC1 UGA3 QRI1 DUN1 RTK1 GPD1 RPN4 MCD1 SNQ2 GCV1 ATG31 MRH1 YDR034C-A PST1 SED1 AFR1 SWI5 HSP42 UPS3 AHA1 YDR215C SPR28 AMD2 MET32 HSP78 DIN7 GIC2 HXT6 YDR366C MUS81 ADE8 YHP1…
		Msn2p	0.6368	0.1307	0	SEO1 PHO5 FES1 YBR138C ADH5 TOS1 SSE2 SMP1 SDS24 YBR238C GPX2 SUL1 CHA1 MRC1 SPS22 HIS4 AGP1 KCC4 YCR025C GIT1 HO GGC1 UGA3 YDL129W DUN1 RTK1 GPD1 RPN4 MCD1 SNQ2 GCV1 ATG31 MRH1 YDR034C-A PST1 SED1 AFR1 HSP42 UPS3 AHA1 YDR215C SPR28 AMD2 HSP78 GIC2 HXT6 YHP1 GIN4 GNP1 YEL075C SIT1 UTR2 UTR5 RNR1 RAD51 SSA4 MDJ1 MET10 YFR035C VEL1 ADH4 YGL230C STR3 ARI1 YGL117W OLE1 YGL039W AGA2 ALK1 MSB2 DPC29 YG…
S118L vs. WT	Normal condition	Cbf1p	0.8041	0.2275	1.08e-13	RXT2 YMC2 YSA1 RAD16 GRS1 TPS1 AGP2 CKS1 IRA1 MAK5 RTC2 SPP381 RPB5 CNS1 TOS1 SSE2 EHT1 YPC1 GDT1 AIM4 SDS24 HPC2 MCX1 OM14 PBP2 YBR238C YBR241C ENP1 RCF3 REI1 EFM2 RIF1 PAF1 SAF1 CTP1 PCA1 PHO89 CHA1 KRR1 KAR4 SPB1 GLK1 SRO9 GFD2 RRP7 YCL002C YCL001W-A YCL001W-B YCP4 CIT2 YCR007C ADP1 YCR016W HSP30 RPS14A PER1 BUD23 YCR050C RSC6 PWP2 TAH1 BUD31 RSA4 ERS1 TUP1 KIN82 YCR099C EMA35 YCR102C RDS1 AAD…
		Ste12p	0.5803	0.2237	6.17711e-05	RXT2 YMC2 RAD16 TKL2 ATG14 AGP2 CKS1 IRA1 RTC2 SPP381 CNS1 TOS1 SSE2 YPC1 AIM4 SDS24 HPC2 MCX1 YBR238C THI2 YBR241C EFM2 RIF1 PCA1 PHO89 MAL31 MAL32 CHA1 VAC17 MRC1 FYV5 KAR4 SPB1 GLK1 SRO9 YCL021W-A CIT2 YCR007C ADP1 PET18 HSP30 YCR022C YCR023C YCR025C RPS14A RRP43 CTR86 PWP2 BUD31 ERS1 TUP1 YCR085W KIN82 HMRA2 YCR099C EMA35 YCR102C RDS1 AAD4 YDL241W HBT1 PRR2 CWC2 RTN2 ACK1 YDL199C YDL186W INH1…
		Bas1p	0.5295	0.2607	0	YMC2 YSA1 RAD16 TKL2 GRS1 TPS1 CKS1 RTC2 CNS1 TOS1 SSE2 YPC1 GDT1 AIM4 SDS24 OM14 YBR238C THI2 YBR241C EFM2 RIF1 PAF1 SAF1 YBR284W CTP1 PHO89 MAL33 MAL32 CHA1 VAC17 MRC1 KRR1 KAR4 GLK1 RRP7 YCL021W-A YCL002C YCL001W-A YCL001W-B YCP4 CIT2 YCR007C RPS14A RRT12 BUD23 RSC6 CTR86 ERS1 KIN82 YCR102C RDS1 AAD3 AAD4 HBT1 FMP45 NOP6 YDL211C YDL206W RTN2 TRM8 YDL199C SNF3 YDL186W INH1 PAR32 GLT1 FAP7 STE7 …
S118L vs. WT	Hyperosmotic stress	Met28p	0.7443	0.1776	2.03692e-10	SEO1 TIM12 PHO5 YBR096W MMS4 YMC2 VID24 AIM3 RAD16 TPS1 MAK5 RTC2 ICS2 ARL1 SEC66 FZO1 SMP1 YPC1 GDT1 RPS9B RPL21A DUR1,2 ERV15 MET8 YBR238C GPX2 DUT1 RIB5 POP4 TSC10 REI1 SUL1 SPB1 MGR1 PDI1 GLK1 HIS4 AGP1 YCP4 CIT2 PGK1 YCR016W HSP30 RPS14A ELO2 YCR043C BUD23 RSA4 ERS1 YCR102C PAU3 YDL241W GYP7 DTD1 SHR3 YDL211C YDL199C NUS1 ARF1 PPH22 INH1 PCL9 YDL177C UGA3 DHH1 LDB17 PCL2 GET3 PMT1 NUR1 RPS16…
		Bas1p	0.5802	0.2196	0	SEO1 PHO5 MMS4 YMC2 VID24 RAD16 TPS1 BMT2 ADH5 RTC2 ICS2 SMP1 YPC1 GDT1 RPS9B RPL21A MSI1 DUR1,2 MET8 YBR238C THI2 ALG7 GPX2 HIS7 SPO23 DUT1 RIB5 TSC10 MAL33 MAL32 SPS22 GLK1 HIS4 FRM2 AGP1 YCP4 CIT2 PGK1 RPS14A ELO2 YCR043C RRT12 BUD23 HCM1 ERS1 FIG2 YCR102C PAU3 LRG1 GYP7 FMP45 YDL218W SHR3 YDL211C YDL199C NUS1 INH1 UGA3 DHH1 PCL2 GET3 PMT1 RPS16B RAD59 MCH1 GPD1 RAD28 LYS14 ARO3 NRG1 HEM13 BAP…
		Msn4p	0.5062	0.2315	0	SEO1 PHO5 MMS4 YMC2 VID24 RAD16 TPS1 ATG42 RTC2 ICS2 YPC1 RPS9B MET8 THI2 ALG7 GPX2 APE3 SUL1 MAL33 MAL31 MAL32 SPS22 MGR1 PDI1 GLK1 AGP1 YCP4 CIT2 PGK1 HSP30 YCR025C RPS14A RRT12 HCM1 RSA4 TUP1 YCR102C FMP45 YDL199C NUS1 ARF1 INH1 UGA3 SAS10 PCL2 NUR1 RPS16B SYO1 TSR1 STP4 GPD1 ERP3 RAD28 LYS14 NRG1 BAP3 HEM12 PST1 RPS13 TPS2 TVP23 VTC5 ARX1 MKC7 CPR1 HSP42 SND1 YDR215C YDR222W RTN1 VHS1 CCC2 PH…
